# Supplementary material for: Single-cell spatial transcriptomics reveals distinct patterns of dysregulation in non-neuronal and neuronal cells induced by the Trem2R47H Alzheimer’s risk gene mutation
Source: Mol Psychiatry. Author manuscript; Available in PMC 2025 Mar 1. (PMC11746152; doi:10.1038/s41380-024-02651-0)
Supplement: Supplemental Table 6 [file NIHMS2043213-supplement-Supplemental_Table_6.xlsx]

## Sheet: Legend
Supplemental Table 6: Raw regional differential expression results for glia. Pseudobulk differential expression compares glial expression in individual regions, against the average in the remaining regions to determine spatially variable genes.

## Sheet: SuppTable6_Region_DE_results1
	Amygdala_padj	CA1_padj	CA3_padj	DG_padj	Hypothalamus_padj	Lower_Cortex_padj	Midbrain_padj	Striatum_Fiber_padj	Thalamus_padj	Upper_Cortex_padj	Amygdala_log2fc	CA1_log2fc	CA3_log2fc	DG_log2fc	Hypothalamus_log2fc	Lower_Cortex_log2fc	Midbrain_log2fc	Striatum_Fiber_log2fc	Thalamus_log2fc	Upper_Cortex_log2fc	genotype	celltype
Abi3	0.704235	0.723044	0.652064	0.968139	0.103443	0.914546	0.992457	0.897414	0.577865	0.160349	0.0694044	0.0719934	-0.138964	0.0498693	0.233741	-0.0292058	0.00140707	0.0536774	-0.113572	-0.243135	WT	Mic
Adam10	0.23414	0.506691	0.652064	0.911155	0.767418	0.995952	0.881271	0.747076	0.512298	0.248437	-0.303866	0.167548	0.181217	0.144627	0.0817784	-0.000880547	-0.0699632	-0.18002	0.177786	-0.289237	WT	Mic
Adam17	0.0301845	0.582192	0.339807	0.911155	0.725856	0.735956	0.135888	0.433288	0.729013	0.288134	-0.427261	-0.127204	0.28852	-0.138388	0.0792859	-0.0797582	0.31241	0.239725	-0.0780619	-0.212531	WT	Mic
Adrb1	0.83984	0.390016	0.846069	0.821352	0.416721	0.608607	0.910839	0.934909	0.697634	0.78537	-0.0455796	0.160089	-0.0460249	-0.171876	0.133095	-0.111594	0.0333684	0.0461973	-0.0791276	0.053224	WT	Mic
Aldh1l1	0.560168	0.798294	0.557905	0.978417	0.0263501	0.530218	0.510317	0.970376	0.796105	0.531179	-0.23524	-0.117087	-0.393421	0.0208028	0.582208	-0.269631	0.279709	0.0549022	0.10575	-0.251248	WT	Mic
Apoe	0.473734	0.83984	0.535539	0.765376	0.0753183	0.116967	0.200065	0.17409	0.28995	0.0599275	-0.303045	-0.103708	-0.455223	0.400506	0.511965	-0.660381	0.494439	0.634087	-0.458485	-0.771712	WT	Mic
App	0.396357	0.354005	0.465696	0.821352	0.405354	0.180709	0.564994	0.970376	0.523014	0.0192336	0.318316	-0.458176	-0.670911	-0.404169	-0.35631	0.45927	-0.345685	-0.0327668	0.271021	0.687785	WT	Mic
Aqp4	0.455543	0.767263	0.665695	0.971628	0.179413	0.731014	0.813473	0.431628	0.621512	0.18842	-0.601143	0.230398	-0.481578	0.158349	0.67835	-0.292763	0.251906	0.731634	-0.418114	-1.11218	WT	Mic
Bcan	0.659125	0.992993	0.652064	0.328203	0.368077	0.216633	0.787148	0.970376	0.627422	0.372438	-0.222371	0.00602146	-0.374339	0.832992	0.32435	-0.594041	0.18281	0.0368697	-0.24502	-0.398202	WT	Mic
Bin1	0.993027	0.934722	0.535539	0.971628	0.25795	0.979865	0.859662	0.751696	0.837808	0.575925	0.00123541	0.0141842	-0.158977	-0.0206161	0.13556	-0.00903953	0.0455992	0.0904884	-0.0323939	-0.0833544	WT	Mic
C1qa	0.00542778	0.465134	0.557905	0.749691	0.0753183	0.0868315	2.96807e-05	0.751696	0.189569	0.0187169	-0.398994	0.114491	-0.151794	-0.24065	0.218634	-0.255402	0.548968	0.094637	0.178575	-0.338185	WT	Mic
C4b	0.0268446	0.910999	0.535539	0.000295008	0.0350124	0.0536217	0.797142	0.0450172	0.0454446	0.0075048	-0.934047	-0.0578505	-0.492977	1.3614	0.58131	-0.844989	-0.170996	0.780212	-0.892263	-1.20485	WT	Mic
Camk2a	0.344781	6.35421e-05	6.54475e-05	0.000167997	0.000109	0.0537881	2.96807e-05	0.0184518	0.000330841	0.757696	0.245257	0.929724	0.914612	1.12251	-3.36413	0.440785	-3.37871	-1.0912	-1.22009	-0.105931	WT	Mic
Camk2g	0.349554	0.0969286	0.0975066	0.968139	0.223421	0.722735	0.0260497	0.751696	0.921817	0.0371962	-0.281635	-0.506936	-0.797002	-0.119349	0.294001	0.114482	0.569974	-0.197482	0.030049	0.449534	WT	Mic
Cars	0.971646	0.555085	0.0221658	0.939047	0.0237405	0.750491	0.0149108	0.973255	0.717609	0.766941	-0.0135421	-0.123988	-0.622369	-0.0978806	0.336855	-0.0663777	0.416906	-0.00879681	-0.0766837	0.0628991	WT	Mic
Casp8	0.691285	0.0915862	0.82966	0.765376	0.350266	0.750491	0.881271	0.751696	0.52479	0.720452	-0.0982701	0.317029	-0.0679895	-0.313641	0.178844	0.0766415	-0.0627967	0.137549	-0.156196	-0.0965668	WT	Mic
Cass4	0.993027	7.92914e-05	0.714806	0.887641	0.264847	0.995952	0.342988	0.612676	0.189569	0.723398	-0.00162842	0.739097	0.141482	0.192794	-0.286381	0.00292978	-0.332412	-0.270793	-0.36562	-0.110756	WT	Mic
Cbln4	0.219087	0.354005	0.614012	0.971628	0.739794	0.445276	0.589549	0.755825	0.00329145	0.778161	-1.59582	-1.18846	-0.984869	-0.0718516	0.311143	-0.973789	0.541957	0.45157	1.51377	-0.30371	WT	Mic
Cck	0.000809565	0.245284	0.55112	0.814588	0.00468562	0.0267641	0.00164884	0.817026	0.806477	0.00623106	1.04047	0.493148	-0.593868	-0.580847	-2.04961	0.805339	-6.4448	-0.235418	-0.140634	0.914784	WT	Mic
Ccl3	0.917324	0.00128337	0.82818	0.703811	0.0625593	0.401617	0.929645	0.747076	0.697634	0.79837	0.120464	1.42307	-0.283721	-2.5426	0.936636	-0.853859	-0.0986826	-0.640251	-0.371412	-0.214799	WT	Mic
Ccl6	0.544329	0.00670042	0.856978	0.566729	0.241329	0.312767	0.981933	0.970376	0.697634	0.935419	0.307871	0.964474	-0.124249	-1.74774	-0.670895	0.470211	-0.0302867	-0.0449171	-0.240601	-0.058331	WT	Mic
Cd2ap	0.0201953	0.0938052	0.990558	0.765376	0.910413	0.722735	0.739775	0.755825	0.111651	0.571966	-0.510498	0.312212	0.00469044	0.240256	-0.0303812	-0.1028	-0.118149	-0.13042	0.314654	-0.136823	WT	Mic
Cd74	0.704235	0.249578	0.653194	0.821352	0.437411	0.416318	0.706145	0.970376	0.208309	0.245377	0.255264	-1.04095	-0.607326	0.540396	0.447862	-0.749017	0.351643	0.0406967	0.690335	-1.01303	WT	Mic
Clu	0.81205	0.124402	0.652064	0.703811	0.481962	0.530218	0.992457	0.0789771	0.138963	0.0293855	-0.0676042	0.312935	-0.191593	0.395336	-0.169366	-0.171315	0.00225088	0.499171	-0.374218	-0.515373	WT	Mic
Cplx1	0.0856794	0.059682	0.535539	0.527295	0.0165274	0.196387	0.020993	0.361841	0.00329145	0.944153	-0.644975	-0.757786	0.385031	-0.992366	0.613172	-0.492363	0.698934	-0.623953	0.72982	-0.0280396	WT	Mic
Creb1	0.487702	0.192949	0.761404	0.997292	0.933615	0.952003	0.556269	0.889468	0.166196	0.945296	-0.428151	-0.857726	0.240975	-0.00215623	-0.0510995	-0.0611024	0.381124	-0.184465	0.596135	-0.0386195	WT	Mic
Crebbp	0.681072	0.871078	0.665695	0.968139	0.942306	0.168529	0.510317	0.999048	0.717609	0.720452	-0.175756	0.0705123	-0.242898	-0.120269	-0.0217525	0.414461	-0.333861	0.000366132	0.13671	0.151341	WT	Mic
Csf1	0.422248	0.504411	0.663223	0.890847	0.54093	0.00731361	0.135888	0.110598	0.979693	0.575925	-0.300483	-0.265823	-0.25835	0.232228	0.195361	-1.10042	0.501613	0.636105	-0.00804588	-0.214495	WT	Mic
Csf1r	0.00514396	7.94515e-05	0.0221658	0.890847	0.25795	0.0709193	0.292475	0.970376	0.899024	0.00037051	-0.220605	0.269323	0.223573	0.0606526	-0.0909291	-0.149948	0.104832	-0.006273	0.0115219	-0.284458	WT	Mic
Cspg5	0.101416	0.725748	0.120427	5.4886e-05	0.000396471	0.492576	2.96807e-05	0.196055	0.148317	0.352773	0.254301	-0.0771596	-0.44357	1.3078	-0.669099	0.137617	-1.08111	-0.393132	-0.274825	0.156262	WT	Mic
Cst7	0.920887	0.636119	0.652064	0.968139	0.942306	0.750491	0.0646073	0.79415	0.516057	0.3327	0.0700313	0.241529	-0.441619	-0.175529	-0.0290155	0.164459	-1.47068	0.241501	0.328462	0.404473	WT	Mic
Ctnnb1	5.50673e-05	0.124402	0.339807	0.133249	0.916797	0.085953	0.992457	0.970376	0.000336995	0.0203918	0.224175	-0.104303	-0.111554	-0.227263	-0.00890353	0.108917	0.000729289	0.00457522	0.203377	-0.145231	WT	Mic
Ctss	0.00118934	0.636119	0.614012	0.765376	0.0188673	0.00729591	2.96807e-05	0.84837	0.0284254	0.011693	-0.474758	0.0791301	-0.139127	-0.207372	0.290309	-0.412595	0.58353	0.0594328	0.288179	-0.376468	WT	Mic
Cux2	0.592025	0.601366	0.652064	0.939047	0.00468562	0.0869098	0.0435454	0.970376	0.85402	0.000238802	-0.214549	0.19564	-0.290095	0.170321	-1.16242	0.480769	-0.98009	-0.0430478	0.0665777	0.870593	WT	Mic
Cx3cl1	0.0566874	0.855497	0.535539	0.971628	0.0834763	0.0537881	0.143198	0.433288	0.885086	0.00362388	0.801996	-0.134735	-0.814456	-0.0733494	-1.23736	0.822591	-1.39385	-0.96692	-0.0915686	1.1045	WT	Mic
Cxcr4	0.628767	0.283012	0.339807	0.765376	0.308018	0.0689629	0.350263	0.25534	0.512298	0.78537	-0.290831	-0.638049	0.656742	-0.795488	-0.533536	-1.15484	0.492283	0.709837	0.349254	0.140356	WT	Mic
Dkk3	0.917324	0.0434594	0.65449	0.971628	0.0371482	0.722735	0.0786807	0.79415	0.0147355	0.000133514	0.107847	0.974312	0.441998	-0.1097	-2.21624	0.290046	-2.55178	-0.401897	-3.9214	1.53034	WT	Mic
Dlg4	0.0143216	0.0192537	0.81503	0.966864	0.00683189	0.0376405	0.00917151	0.361841	0.112415	0.292487	0.508679	0.512464	0.10028	0.117303	-0.781834	0.466309	-0.956978	-0.468062	-0.483886	0.251439	WT	Mic
Epha7	0.923919	0.903495	0.681167	0.749691	0.907482	0.775173	0.557955	0.844307	0.566915	0.723398	-0.0609393	-0.0756131	-0.283986	0.549493	-0.0848902	0.137404	0.313847	-0.18617	-0.311985	-0.191854	WT	Mic
Flt1	0.180539	0.0428214	0.941033	0.703811	0.157717	0.370875	0.394578	0.747076	0.0454446	0.356969	-0.779961	0.757857	-0.0631948	-1.22601	0.539822	-0.547694	-0.611319	-0.408367	0.753142	0.389864	WT	Mic
Gfap	0.0159729	0.490407	0.900573	0.814588	0.907482	0.0514563	0.435221	0.000109	0.231785	0.00683262	-1.38518	0.311182	-0.0815534	0.406374	0.0869423	-1.12779	-0.502894	1.85595	-0.619675	-1.67041	WT	Mic
Gng2	0.704235	0.69487	0.82966	0.80439	0.907847	0.912516	0.220375	0.612676	0.97316	0.576209	0.0926442	-0.117644	-0.0789956	0.241306	0.0378225	0.0429593	-0.382747	0.220102	0.00963768	-0.148977	WT	Mic
Gphn	0.704235	0.910999	0.339807	0.971628	0.907847	0.722735	0.564994	0.889468	0.0926882	0.98358	0.0702067	0.0253537	-0.320311	-0.0213946	0.0297141	0.0811805	-0.145535	-0.0640254	0.281466	0.00267093	WT	Mic
Grb2	0.637246	0.0853201	0.941033	0.971628	0.141782	0.929217	0.339921	0.978543	0.306451	0.723398	-0.079081	0.233189	0.0142859	0.0245422	-0.207515	0.0217105	0.166112	0.00488054	-0.160882	-0.0623783	WT	Mic
Gria1	0.101416	0.15034	0.388705	0.765376	0.413336	0.750491	0.135888	0.755825	0.152958	0.440095	0.605038	0.56114	0.593031	0.529273	-0.417872	-0.187059	-1.11126	-0.32571	-0.81139	-0.408551	WT	Mic
Gria2	0.0245171	0.459714	0.82966	0.821352	0.194583	0.216633	0.13691	0.726611	0.121404	0.015972	0.720025	-0.396619	-0.150542	0.377421	-0.622933	0.467339	-0.970074	-0.383388	-0.820525	0.76162	WT	Mic
Grin1	0.261263	0.934722	0.665695	0.971628	0.0498471	0.492576	0.827312	0.294699	0.83949	0.00561981	0.418559	0.0449453	-0.305786	-0.10563	-0.971668	0.308607	-0.173378	-0.912293	0.0931258	0.838899	WT	Mic
Grin2a	0.548942	0.0915862	0.652064	0.765376	0.0237405	0.722735	0.0460558	0.332803	0.230967	0.0187169	0.311208	0.712503	0.382312	0.564785	-1.62705	0.242929	-1.88005	-1.16332	-0.772312	0.867783	WT	Mic
Grin2b	5.08342e-05	0.999036	0.665695	0.837617	0.000669925	0.00301949	0.00363375	0.148	0.806477	0.0343087	1.00734	0.00032252	-0.256612	0.289233	-1.75499	0.799072	-1.82602	-1.01285	-0.110292	0.586472	WT	Mic
Grm3	0.422248	0.992993	0.111798	0.00715674	0.00060149	0.530218	0.033807	0.952776	0.365627	0.00010905	-0.214406	-0.00465704	-0.662288	0.853588	-0.963754	0.167044	-0.688457	-0.0569386	-0.255106	0.873091	WT	Mic
Icam1	0.422248	0.636119	0.535539	0.939047	0.157717	0.503667	0.0460558	0.755825	0.697634	0.038025	-0.166544	0.102532	-0.227195	-0.112815	0.234755	-0.154749	0.378067	0.111208	0.0860678	-0.38817	WT	Mic
Inpp5d	0.265159	0.0392896	0.680252	0.765376	0.933615	0.722735	0.701404	0.755825	0.408427	0.37241	-0.116808	0.192232	0.0632114	-0.133905	-0.0107475	0.0438068	0.0602668	0.0628109	-0.0967322	-0.0919249	WT	Mic
Itgax	0.0856794	0.740067	0.535539	0.229162	0.603587	0.722735	0.701404	0.0116439	0.618055	0.503149	-0.878293	-0.181941	0.420532	-2.13958	0.221155	-0.215579	0.241403	1.02852	0.237164	-0.332995	WT	Mic
Kcnc1	0.591422	0.0338902	0.557905	0.772666	0.551235	0.116967	6.98542e-05	0.5079	0.000766571	0.888864	-0.303338	-1.35997	-0.521859	-0.639597	0.260766	-0.876017	1.3052	-0.649101	1.04039	-0.0765561	WT	Mic
Kcnd2	0.319838	0.802435	0.535539	0.661956	0.511819	0.101868	0.218457	0.612676	0.28995	0.577185	-0.444717	0.120956	-0.570486	0.645768	-0.282863	-0.753956	0.49857	-0.427823	0.387488	0.220722	WT	Mic
Kcnq1	0.544329	0.910999	0.754327	0.971628	0.907482	0.995952	0.0215627	0.970376	0.618055	0.766941	-0.82589	-0.14851	-0.600238	-0.108019	-0.195323	0.0177867	1.59957	0.0734216	-0.709122	-0.385969	WT	Mic
Lgals3	0.261263	0.842379	0.508877	0.0522268	0.745488	0.861796	0.901849	0.00718537	0.516057	0.623804	-0.578414	0.108609	0.502991	-5.495	0.162581	-0.111567	-0.095079	1.10545	-0.36887	0.225976	WT	Mic
Lrpprc	0.349554	0.459714	0.82966	0.939047	0.127182	0.277943	0.914386	0.433288	0.864592	0.961981	0.194091	0.17374	0.0665722	-0.120297	-0.33509	0.227975	0.0384992	-0.312005	-0.0403092	0.0110173	WT	Mic
Ly9	0.000177482	0.00446691	0.0221658	0.0522268	0.000256362	0.0267641	2.96807e-05	0.25534	4.70587e-05	0.0772311	-0.973483	-0.745639	-0.829528	-1.11846	0.635537	-0.570343	1.14288	0.373119	0.781112	-0.417585	WT	Mic
Lynx1	0.0142781	0.779933	0.0924177	0.907168	0.682778	0.0536217	0.0338041	0.629411	0.0926882	0.936565	-1.45436	-0.161315	0.834237	-0.340986	-0.218647	-1.10426	0.822931	-0.458164	0.628513	0.0422877	WT	Mic
Map4k3	0.979948	0.83984	0.761404	0.890847	0.682778	0.912516	0.873887	0.747076	0.523014	0.3327	0.0157482	-0.0739114	-0.13213	-0.216623	-0.12876	-0.0488651	-0.0881608	0.189236	0.184509	0.236814	WT	Mic
Mapk1	0.268642	0.962112	0.941033	0.971628	0.00614267	0.00643771	0.131415	0.817026	0.148362	0.00458501	0.288661	-0.0192236	0.0298582	-0.0341147	-0.881179	0.613469	-0.609423	-0.142495	-0.463106	0.61937	WT	Mic
Mapt	0.279657	0.0915862	0.535539	0.821352	0.933615	0.156151	0.891235	0.339712	0.112893	0.249289	0.334408	-0.687696	-0.483478	-0.372247	0.0314494	0.423194	0.0843839	-0.668864	0.474543	0.346831	WT	Mic
Mink1	5.08342e-05	0.962112	0.665695	0.765376	0.000256362	0.000557774	0.00690832	0.232089	0.418707	0.846794	0.531857	-0.0118623	0.111671	0.229559	-0.671199	0.464481	-0.578149	-0.356732	-0.16227	0.0363659	WT	Mic
Mmp14	0.184088	0.210478	0.835857	0.765376	0.837236	0.722735	0.611937	0.612676	0.796105	0.720452	-0.337187	0.277802	0.0649784	-0.33813	-0.0663419	0.101194	0.160782	0.211215	-0.0783158	-0.108768	WT	Mic
Mrc2	0.0709136	0.506691	0.754327	0.821352	0.0753183	0.0537881	0.891235	0.970376	0.0297781	0.159591	-0.841617	0.267361	-0.220994	0.331098	0.548934	-0.933962	0.089904	-0.0658539	0.679348	-0.64289	WT	Mic
Mtor	0.449726	0.409428	0.557905	0.749691	0.0474666	0.995952	0.59841	0.747076	0.354638	0.969262	0.179321	-0.232282	-0.265005	-0.419384	0.383045	-0.00279762	-0.182995	0.16456	0.222161	-0.00862461	WT	Mic
Negr1	0.0245171	0.0192537	0.788124	0.749691	0.273959	0.00927458	0.40275	0.923234	0.797788	0.0203918	0.713295	-1.35771	-0.194455	-0.976589	-0.493725	0.812806	-0.523496	0.11818	-0.135201	0.719968	WT	Mic
Neto1	0.360869	0.543106	6.0754e-05	0.765376	0.0102792	0.492576	0.00422221	0.540199	0.00376281	0.0136766	0.254701	-0.214546	1.41661	-0.406516	-0.85818	0.221229	-1.24637	-0.372875	-1.01372	0.56422	WT	Mic
Nnat	0.193997	0.277237	0.569204	0.765376	0.0753183	0.722735	0.33041	0.0420893	0.185422	0.0187169	0.533615	-0.659023	0.420063	-0.754951	0.65769	0.201118	-0.731369	1.01617	-0.798252	-1.58036	WT	Mic
Nptx1	0.0566874	0.15034	0.261251	0.749691	0.0237405	0.156151	0.0404891	0.431628	0.0439033	0.00750704	0.822661	-1.11725	0.846271	0.798216	-2.04983	0.669868	-2.65583	-1.09049	-1.93923	1.05144	WT	Mic
Nptxr	5.08342e-05	0.0192537	0.557905	0.911155	0.00148357	0.000110998	0.00419922	0.612676	0.00329145	0.272768	1.81155	-1.64434	0.418285	-0.332881	-2.53048	1.34064	-3.19301	-0.520154	-2.34601	0.439723	WT	Mic
Nr2f2	5.08342e-05	0.116241	0.941033	0.80439	0.23881	0.722735	0.929645	0.384737	0.512298	0.184209	1.46392	-1.30177	0.0604322	-0.810642	-0.845178	0.238469	0.0834142	0.732879	-0.540993	-1.00157	WT	Mic
Ntng2	0.299998	0.0192537	0.261251	0.703811	0.23881	0.401617	0.510317	0.433288	0.121404	0.152291	0.336658	-1.05628	0.56073	0.563763	-0.457306	0.307896	-0.34602	-0.538542	-0.653184	0.441768	WT	Mic
Ntrk2	0.63161	0.855497	0.535539	0.765376	0.000256362	0.519625	0.992457	0.110598	0.85402	0.038025	-0.132076	0.052402	-0.285604	-0.330788	0.644219	-0.184544	-0.00306554	0.460489	-0.0478435	-0.487925	WT	Mic
Olig1	0.140079	0.509529	0.65449	0.749691	0.241329	0.0709193	0.000271207	0.755825	0.618055	0.187637	-0.451302	-0.215881	0.199653	-0.5515	0.288546	-0.564293	0.831812	0.167481	0.163991	-0.39842	WT	Mic
P2ry12	0.697251	0.00103953	0.535539	0.989803	0.177156	0.722735	0.891235	0.533075	0.321193	0.72595	-0.108221	0.597598	0.260254	-0.00708355	-0.328567	0.105029	-0.0605327	-0.29984	-0.265943	-0.1003	WT	Mic
Pdgfa	0.140079	0.172099	0.788124	0.0522268	0.30335	0.590774	0.135888	0.751696	0.112415	0.766941	0.383895	-0.463664	-0.138149	-1.72097	0.270707	-0.204129	0.46237	0.188292	0.423903	-0.107888	WT	Mic
Pilra	0.98575	0.459714	0.941033	0.749691	0.0424491	0.979865	0.28503	0.709261	0.822375	0.847734	0.0246328	-0.663691	-0.0619203	-1.56102	0.931342	0.0458056	0.706435	-0.634451	0.165644	-0.140276	WT	Mic
Plcg2	0.184088	0.493228	0.535539	0.971628	0.0338936	0.530218	0.208371	0.747076	0.621512	0.248437	-0.279283	0.146213	-0.235855	-0.0186612	0.346025	-0.147222	0.277376	0.140416	-0.117993	-0.240508	WT	Mic
Prkcd	0.140079	0.842379	0.663223	0.911155	0.907482	0.492576	0.813473	0.612676	4.70587e-05	0.248437	-0.326041	-0.0553593	-0.160191	-0.138125	-0.0383356	-0.176809	0.0858733	0.197376	0.653815	-0.250726	WT	Mic
Psen1	0.000615725	0.390016	0.81503	0.968139	0.993904	0.116343	0.206538	0.970376	0.112415	0.799225	-0.437068	0.120589	0.0504567	0.0498194	-0.000724515	-0.207913	0.187392	-0.0103288	0.195019	-0.0354403	WT	Mic
Psen2	0.920887	0.049785	0.990558	0.527295	0.439198	0.0514563	0.290861	0.612676	0.837808	0.248437	-0.0277972	-0.380584	0.0018892	0.371186	0.131527	-0.381475	0.222338	0.16543	-0.0434206	-0.215555	WT	Mic
Pten	0.704235	0.409428	0.508194	0.80439	0.138268	0.0869098	0.859662	0.202752	0.9619	0.184209	-0.0875514	0.173714	0.24864	-0.233697	-0.297685	0.296922	-0.0710032	-0.440853	0.0117515	0.23923	WT	Mic
Ptgds	0.0245171	0.00574075	0.125513	0.28387	0.00330365	0.21825	2.96807e-05	0.0882751	0.121404	0.778161	-0.764536	-1.01558	-0.819462	-1.09577	0.65812	-0.412308	1.02003	0.614357	0.407597	-0.100368	WT	Mic
Ptk2b	0.23414	0.459714	0.535539	0.759138	0.0256823	0.0869098	0.00971207	0.804501	0.0581917	0.360151	0.299685	0.216136	0.282971	0.374549	-0.66441	0.399228	-1.00526	-0.146342	-0.609612	0.232913	WT	Mic
Rims1	0.81205	0.224315	0.474303	0.968139	0.0625593	0.0185891	0.394578	0.612676	0.697634	0.0315941	0.172548	-1.01324	0.705632	-0.18716	-1.63769	1.03853	-0.86289	-0.808257	-0.304827	0.924274	WT	Mic
Rims2	0.956139	0.0915862	0.535539	0.968139	0.00468562	0.277943	0.218457	0.804501	0.00712809	0.000410459	0.0252793	-0.45621	-0.288387	0.104195	-0.744063	0.255004	-0.399147	-0.129796	0.517056	0.633622	WT	Mic
Rph3a	0.276699	0.0938052	0.557905	0.968139	0.942306	0.956279	0.197606	0.589593	0.121404	0.159591	-0.674644	-1.17058	-0.612102	0.163588	-0.0381061	0.0534845	0.671789	-0.680362	0.658582	0.597884	WT	Mic
S100b	0.0289709	0.723044	0.339807	0.821352	0.000814321	0.0709193	2.98432e-05	0.817026	0.470332	0.038025	-0.682371	-0.131692	-0.528235	-0.308054	0.691863	-0.579343	0.953458	0.130301	0.226823	-0.622219	WT	Mic
Sharpin	0.971646	0.69487	0.378699	0.971628	0.767418	0.445276	0.41571	0.612676	0.152729	0.292487	0.0141745	0.0807087	-0.284045	-0.0376141	-0.060718	-0.156067	0.171198	0.15791	0.227377	-0.183592	WT	Mic
Siglech	0.691285	0.00446691	0.761404	0.968139	0.76944	0.995952	0.767043	0.804501	0.618055	0.249916	-0.0860755	0.425546	0.0878547	0.0577045	-0.0623276	0.00638434	-0.0930652	-0.0941723	-0.109765	-0.211422	WT	Mic
Slc17a7	0.0856794	0.965419	0.31281	0.966864	0.00103852	0.000330188	0.00188517	0.433288	0.0147355	0.00242405	0.719066	-0.0307299	0.766842	0.240222	-5.40347	1.26341	NA	-0.952226	-2.25132	1.11277	WT	Mic
Slc29a1	0.691285	0.123238	0.82966	0.911155	0.368077	0.722735	0.891235	0.970376	0.112415	0.434975	-0.129883	0.374872	-0.0973541	-0.182101	-0.255251	-0.122019	0.0630521	0.0406796	0.400223	-0.233748	WT	Mic
Snca	0.000105365	0.124402	0.665695	0.80439	0.0529592	0.00643771	0.00419922	0.970376	0.00329145	0.159591	0.999833	-0.717363	0.261744	0.396569	-0.875038	0.798688	-2.05937	-0.0667724	-1.6003	0.470586	WT	Mic
Sorl1	0.219087	0.245284	0.835857	0.971628	0.767418	0.722735	0.510317	0.935441	0.697634	0.815506	-0.332842	0.275459	0.0700041	0.0471792	-0.0899462	-0.12744	0.208735	-0.0655229	-0.12554	0.0611903	WT	Mic
Spi1	0.0444187	0.436142	0.212892	0.749691	0.0996022	0.861796	0.00228301	0.386108	0.945934	0.0217784	-0.24119	0.10441	-0.25926	-0.207935	0.175084	0.0303797	0.358023	0.17448	0.00991461	-0.265968	WT	Mic
Src	0.993027	0.776255	0.761404	0.968139	0.908426	0.572368	0.891235	0.970376	0.770226	0.560578	-0.00306093	0.0631731	0.0835863	-0.0513397	-0.0274441	0.114289	-0.0415694	0.0312922	-0.0636987	-0.118619	WT	Mic
Sulf2	0.0308931	0.723044	0.250546	0.821352	0.907482	0.995952	0.881271	0.612676	0.152958	0.0605026	-1.0789	-0.190832	0.651264	-0.42965	-0.0747701	0.00271158	0.116219	0.376069	-0.696631	0.589736	WT	Mic
Syn1	0.156223	0.614596	0.665695	0.749691	0.103366	0.000820264	0.392516	0.25534	0.523014	0.013605	0.541624	-0.29445	0.28182	-0.920076	-0.864722	1.03291	-0.59953	-1.1077	-0.372878	0.821397	WT	Mic
Syngap1	0.00249595	0.197681	0.82966	0.942625	0.00468562	0.0133329	0.00295448	0.502499	0.112415	0.0203918	0.808882	0.435951	-0.124384	0.18665	-1.40334	0.719003	-2.09982	-0.536468	-0.754572	0.650289	WT	Mic
Syp	0.00118934	0.0242012	0.665695	0.749691	0.0165274	0.000378432	0.258491	0.110598	0.516057	0.0203918	0.643127	-0.702015	0.176071	-0.508061	-0.716755	0.711748	-0.414911	-0.745757	0.19826	0.487409	WT	Mic
Tlr4	0.842092	0.409428	0.990558	0.887641	0.0237405	0.871435	0.762172	0.889468	0.697634	0.245377	0.084213	0.29299	0.00593665	-0.299012	-0.913819	0.0785746	-0.188842	0.114713	0.149835	0.361893	WT	Mic
Tmem119	0.00296283	6.35421e-05	0.339807	0.765376	0.250176	0.0437298	0.13691	0.675314	0.52479	0.00258389	-0.253585	0.317146	0.141345	0.119058	-0.100971	-0.187166	0.150497	-0.0805734	0.0637251	-0.265868	WT	Mic
Tmem150a	0.783251	0.636119	0.0298209	0.968139	0.26104	0.530218	0.465956	0.431628	0.697634	0.79837	0.0665938	-0.120995	-0.676509	-0.0822188	0.205328	0.141537	0.187903	0.266848	-0.104513	-0.0586007	WT	Mic
Trem2	0.00990751	0.490407	0.535539	0.971628	0.0753183	0.132183	0.0707433	0.433288	0.254925	0.0387195	-0.440365	0.125636	-0.203628	-0.0266638	0.251002	-0.261073	0.313952	0.207999	0.184721	-0.334394	WT	Mic
Trpm4	0.983177	0.108471	0.829669	0.661956	0.250176	0.937224	0.92359	0.970376	0.979693	0.936565	0.012728	0.372764	-0.0820288	-0.637756	0.266018	-0.0364673	-0.0428422	-0.0510728	0.00489327	0.0261737	WT	Mic
Tshz1	0.091933	0.023543	0.570364	0.968139	0.682778	0.370168	0.957551	0.844307	0.0926882	0.184209	0.306934	-0.525464	-0.215365	-0.0767124	-0.100569	-0.223604	-0.0203711	0.0888049	0.332668	0.252392	WT	Mic
Zbtb20	0.0740521	0.0915862	6.0754e-05	5.4886e-05	0.54093	0.000226844	0.143198	0.425828	4.70587e-05	0.000133514	-0.223373	0.196789	0.510028	0.732674	-0.0802758	-0.488075	-0.226849	0.172089	-0.607363	-0.492238	WT	Mic
Acan	0.998638	0.418656	0.761149	0.157667	0.445791	0.968274	0.40967	0.286206	0.413564	0.586706	0.0113602	0.36556	-0.267389	0.672884	-0.409794	0.0352795	-0.561293	0.459932	-0.410989	-0.354733	WT	AST
Adam101	0.983525	0.985179	0.824492	0.941752	0.671526	0.194103	0.208825	0.384375	0.183086	0.726377	-0.0205474	-0.00848418	-0.0600743	-0.0241605	0.0828703	-0.248605	0.251508	-0.177183	0.229364	-0.08825	WT	AST
Adam171	0.859696	0.796109	0.996019	0.975473	0.85043	0.968274	0.886164	0.0250877	0.274472	0.829341	-0.089159	-0.0927523	-0.00918583	-0.00730555	-0.0571798	0.0101314	0.0445691	0.474752	-0.295169	-0.0758921	WT	AST
Adgra1	0.000199387	0.0010044	0.195742	0.0121236	7.52343e-06	4.08558e-05	8.73078e-06	0.890981	1.4821e-05	7.56253e-05	-1.033	-0.910918	-0.497661	-0.906116	1.12749	-1.33842	1.07566	-0.0368565	1.12526	-1.27902	WT	AST
Adrb11	0.918675	0.820076	0.981635	0.119382	0.252273	0.237728	0.0256589	0.241453	0.373684	0.0581585	-0.0378997	0.0569723	0.0126292	0.320551	-0.216506	-0.230475	0.392805	-0.23792	0.151071	-0.37231	WT	AST
Aldh1l11	0.871148	0.171774	0.261743	0.00186854	0.000787567	0.792567	0.000265588	0.115666	0.289713	0.652695	0.0279382	-0.146463	-0.158304	-0.413009	0.262038	-0.0356108	0.342057	-0.161316	0.100735	0.0595554	WT	AST
Aph1b	0.715147	0.947635	0.779185	0.834923	0.919929	0.48118	0.50975	0.241453	0.869268	0.847695	-0.259689	0.0441161	-0.211662	0.116755	-0.0483512	0.3015	-0.373786	0.453474	-0.0804709	-0.105225	WT	AST
Apoe1	0.871126	0.331341	0.667129	0.293102	0.2267	0.683257	0.538867	0.0648677	0.274109	0.0388854	-0.0605587	0.197103	-0.162343	0.258505	0.226607	-0.104371	-0.153232	0.333407	-0.238036	-0.462494	WT	AST
App1	0.88695	0.223675	0.65663	0.314848	0.534735	0.518042	0.621797	0.0207216	0.709358	0.755506	-0.151192	-0.866545	-0.512598	-0.932472	0.332393	-0.455099	0.302067	0.960503	0.21445	0.214037	WT	AST
Aqp41	0.168463	0.539363	0.981635	0.51473	0.00212951	0.16605	0.376852	0.890981	0.173432	0.0248179	-0.589872	-0.252223	-0.0220259	0.276502	0.717886	-0.531969	0.328085	-0.0563324	0.41199	-0.931512	WT	AST
Bace1	0.384063	0.865162	0.62468	0.907474	0.927399	0.931277	0.927736	0.80172	0.910009	0.273866	-0.298268	0.055994	-0.238842	0.0516641	-0.0262467	0.0367204	0.0225585	0.0742887	-0.028274	0.284099	WT	AST
Bcan1	0.859696	0.197465	0.667129	0.100853	0.722454	0.396715	0.319065	0.00331054	0.650845	0.847695	0.0288287	0.118945	-0.0698695	0.190916	-0.0364644	-0.0857944	0.110273	-0.276461	-0.045106	0.0219064	WT	AST
Bin11	0.289995	0.197465	0.657164	0.435672	0.0614786	0.175607	0.13416	0.0965762	0.274472	0.734521	-0.470427	-0.510224	-0.28806	-0.400881	0.502641	-0.511813	0.506028	0.486085	0.330881	-0.159485	WT	AST
C4b1	0.226516	0.282153	0.785559	0.668977	0.540968	0.79501	0.302449	0.000877409	0.274109	0.0632905	-0.609757	0.378078	0.157309	0.201998	0.222334	-0.132609	-0.549226	0.915355	-0.471753	-0.862441	WT	AST
Camk2a1	0.594253	4.95001e-05	9.9e-05	5.1867e-05	7.52343e-06	0.0164135	8.73078e-06	9.90328e-05	1.4821e-05	0.277732	0.140396	0.971703	0.888735	1.31888	-3.38359	0.372351	-2.72947	-1.2683	-1.39298	-0.223823	WT	AST
Camk2g1	0.305682	0.024436	0.0332299	0.000826532	7.52343e-06	0.0318754	8.73078e-06	0.248491	0.0003894	0.0750422	-0.208069	-0.406607	-0.492523	-0.84466	0.814105	-0.377054	0.77368	-0.216918	0.456628	-0.314696	WT	AST
Cars1	0.684298	0.0113043	0.387695	0.668977	0.88261	0.866246	0.911993	0.714654	0.411296	0.247488	-0.0853018	0.2869	-0.180914	0.0700968	0.0218763	-0.0310866	-0.0159614	-0.0531659	0.099568	-0.158797	WT	AST
Cass41	0.998638	0.331341	0.612566	0.0958849	0.79062	0.587508	0.439416	0.643536	0.196031	0.431956	-0.00889088	0.250552	-0.256459	0.512573	-0.0836482	0.153076	-0.269776	0.132625	-0.377436	-0.253622	WT	AST
Ccr6	0.639066	0.504037	0.761149	0.625195	0.358149	0.00988197	0.0248909	0.286206	0.501622	0.662547	-0.36708	0.307533	0.232793	-0.313356	-0.472586	0.85221	-1.73413	0.443069	-0.335326	0.247413	WT	AST
Cd2ap1	0.148649	0.88988	0.761149	0.463158	0.667159	0.771546	0.247165	0.390292	0.508988	0.239836	0.207304	-0.0246775	-0.079942	-0.14695	-0.06889	-0.0542667	0.181841	-0.127343	-0.0938069	0.161025	WT	AST
Celsr1	0.998638	0.00312587	0.571933	0.40874	1.48573e-05	0.000720055	1.80211e-05	0.0017144	1.82507e-05	0.00154353	0.0197829	0.71129	-0.365975	0.317128	-1.95236	0.79382	-3.00307	0.749267	-2.03552	0.7453	WT	AST
Clu1	0.648631	0.0990876	0.779185	0.51473	0.248916	0.931277	0.276492	0.00496374	0.173432	0.802485	-0.278406	0.514124	-0.186437	0.309972	-0.465757	0.0464978	-0.554383	0.776559	-0.584696	-0.124713	WT	AST
Col5a2	0.034818	0.845982	0.196498	0.332547	0.189243	0.771546	0.553643	0.0307442	0.890602	0.313617	-1.36499	0.118567	-1.0129	-0.659515	0.485918	-0.179724	0.282487	0.73758	0.0685966	0.419558	WT	AST
Cplx11	0.0498418	0.211059	0.583082	0.0671226	0.000206231	0.0318754	0.00419818	0.033545	0.00171756	0.898924	-0.983812	-0.55389	0.339369	-1.27557	0.90213	-0.974209	0.879891	-0.972253	0.812247	-0.0450298	WT	AST
Crebbp1	0.353269	0.0333502	0.792549	0.583267	0.126054	0.150193	0.439416	0.800934	0.90911	0.715668	-0.220649	0.359688	0.0773119	-0.151175	-0.302315	0.257581	-0.198594	-0.0576206	0.0228494	0.0967113	WT	AST
Csf11	0.75221	0.352903	0.779185	0.694774	0.805762	0.0313236	0.474567	0.000653493	0.326994	0.0950292	0.0952737	0.184305	0.0913948	0.101693	-0.0550025	-0.458788	-0.187016	0.563004	-0.203116	-0.352515	WT	AST
Cspg51	0.000231098	0.0127638	0.811618	0.00919515	7.52343e-06	0.00216377	1.01645e-05	0.958137	1.4821e-05	0.0655351	0.611922	0.459767	0.0778219	0.591537	-1.49783	0.536423	-1.64407	-0.0101999	-1.43398	0.350281	WT	AST
Ctnnb11	0.859696	0.0127638	0.761149	0.237393	0.00694908	0.518042	0.0404171	0.361734	0.304041	0.0648144	0.04107	-0.344351	-0.0728806	-0.213035	0.289005	-0.0974794	0.27681	0.12526	0.130667	-0.256036	WT	AST
Cux21	0.905024	0.865162	0.996019	0.806926	0.485328	0.302105	0.532062	0.856642	0.729703	0.299205	-0.092445	-0.0846563	0.0019044	-0.152822	-0.319458	0.374357	-0.33226	-0.0915142	0.145756	0.390623	WT	AST
Ddit4l	0.990349	0.2829	0.779185	0.108405	0.0568381	0.257296	0.0443159	0.890981	0.00476388	0.0655351	0.0260997	0.278721	0.121033	0.489515	-0.554129	0.28769	-0.73435	-0.0477515	-0.862257	0.424553	WT	AST
Deptor	0.898206	0.628194	0.679413	0.0183678	0.0970299	0.404554	0.114652	0.475123	0.21424	0.715668	-0.0450444	0.099968	-0.133257	0.462869	-0.308649	0.154725	-0.36604	0.129938	-0.24787	0.0911768	WT	AST
Dkk31	0.305682	0.000250392	0.761149	0.946068	9.06831e-06	0.00193951	1.12663e-05	0.00882407	4.9387e-05	0.00653193	0.357132	0.892671	-0.18858	0.0288517	-2.58577	0.785563	-5.88549	0.704933	-2.06242	0.708899	WT	AST
Dlg41	0.667764	0.0183858	0.807874	0.332547	0.229261	0.518042	0.485407	0.0269791	0.226004	0.898924	0.162018	0.479073	0.0894398	0.28245	-0.315144	0.167834	-0.225341	-0.613606	-0.327708	0.0281904	WT	AST
Erbb2	0.998638	0.213605	0.824492	0.271529	0.12067	0.0729143	0.208825	0.800934	0.07799	0.847695	-0.0143664	0.307841	-0.0759518	0.339247	-0.433828	0.409069	-0.442652	0.0791261	-0.505346	0.056709	WT	AST
Erbb4	0.226516	0.0142266	0.571933	0.104407	7.52343e-06	0.0164135	6.49588e-05	0.473142	5.91061e-05	0.00966535	-0.843211	-1.91403	-0.622228	-1.62136	1.5435	-1.8222	1.40099	-0.413067	1.22334	-2.06445	WT	AST
Fermt2	8.15535e-05	0.985179	0.824492	0.477546	0.0109004	0.000160024	0.630368	0.000326178	0.00206942	0.604724	0.381564	0.00171282	0.0330924	0.114662	-0.286606	0.372321	-0.0673715	-0.476091	-0.353894	0.0771547	WT	AST
Fezf2	0.0196761	6.85103e-05	0.196498	0.0121236	7.52343e-06	0.0363038	8.73078e-06	0.890981	1.4821e-05	0.183607	0.614825	0.923368	0.473397	0.775294	-4.2352	0.530076	NA	0.0412196	-2.57509	0.383595	WT	AST
Fos	0.859696	0.865162	0.86374	0.944319	0.306841	0.913817	0.630368	0.954855	0.413564	0.000529706	-0.310566	-0.227181	-0.212338	-0.0967752	-1.27421	0.139419	-0.583294	-0.055661	-0.898587	1.7686	WT	AST
Gfap1	0.168463	0.985179	0.914801	0.265166	0.133833	0.17305	0.213453	0.000877409	0.846025	0.0991975	-0.948021	0.00693641	0.0778339	0.590271	0.582548	-0.820288	-0.909825	1.11918	-0.122278	-1.01569	WT	AST
Glp2r	0.75221	0.262705	0.850633	0.108405	0.0918946	0.150193	0.108832	0.512029	0.26804	0.701631	-0.206986	0.404472	0.0949474	0.669983	-0.760724	0.493863	-0.929748	0.249397	-0.50629	-0.230704	WT	AST
Gphn1	0.998638	0.865162	0.474743	0.51473	0.956316	0.968274	0.886164	0.416227	0.274472	0.507327	0.00811372	-0.0293645	-0.172635	0.118846	0.00697397	0.00546587	-0.024084	0.110011	-0.152085	0.103566	WT	AST
Gpr37	0.538638	0.468168	0.583082	0.51473	0.534735	0.792567	0.0269919	0.230793	0.362956	0.234986	-0.269917	-0.248989	-0.316559	-0.291663	0.18285	-0.105838	0.592566	-0.412635	0.244611	0.329681	WT	AST
Grb21	0.226516	0.348025	0.261743	0.538782	0.919929	0.150193	0.612317	0.361734	0.999625	0.476327	0.163014	-0.129652	-0.204025	-0.110158	0.0147952	0.172029	0.0754374	-0.126298	-4.5615e-05	0.100993	WT	AST
Gria11	0.139113	0.0478485	0.196498	0.102089	7.52343e-06	0.00461986	0.0066958	0.660107	4.9387e-05	0.04791	-1.03328	-1.30675	-1.1105	-1.55523	1.80957	-2.26735	1.03218	-0.245112	1.20052	-1.30639	WT	AST
Gria21	2.0512e-05	0.539363	0.000265195	0.151441	5.45123e-05	0.831679	0.4533	0.286206	0.00810057	0.00547748	0.719363	-0.143207	0.59298	-0.390059	-0.845213	-0.0583194	-0.193672	-0.234878	-0.542425	0.451088	WT	AST
Grin2b1	2.0512e-05	0.865162	0.440294	0.827145	8.78166e-05	0.00960922	0.0248909	0.660107	0.0426963	0.318578	0.640128	0.0390368	0.190633	0.0524428	-0.61306	0.347121	-0.432933	-0.0763895	-0.324159	-0.174626	WT	AST
Grin2c	0.340222	0.000250392	0.667129	0.00637054	1.38225e-05	0.165545	0.160624	0.000877409	0.000564007	0.127803	0.19346	0.537	0.135684	0.540628	-0.878949	0.241408	-0.331714	-0.711739	-0.665623	0.258407	WT	AST
Grin3a	0.982808	0.110925	0.966633	0.610019	0.0474628	0.0334325	0.0155944	0.784131	0.0223653	0.00485825	0.0366513	-0.556781	-0.0329252	-0.218037	0.479572	-0.732913	0.657941	0.100393	0.54474	-1.0656	WT	AST
Grm31	0.00015879	9.50233e-05	0.824492	0.134082	7.52343e-06	0.0013139	0.00269136	0.00135909	1.82507e-05	0.000830623	0.506706	0.533749	-0.0542768	0.290244	-1.05341	0.44906	-0.653677	-0.603984	-0.805467	0.458031	WT	AST
Id4	0.123067	0.0746662	0.679413	0.119382	0.000144101	0.000720055	1.12663e-05	0.0334722	1.4821e-05	0.0447254	0.340908	0.345925	-0.162667	0.37136	-0.880283	0.580242	-1.49056	0.392529	-1.21011	0.380775	WT	AST
Itga7	0.148649	0.0124352	0.269269	0.0958849	8.57296e-06	0.0168246	8.73078e-06	0.409101	1.82403e-05	0.0338554	-0.5231	-0.871468	-0.487885	-0.786724	0.882483	-0.780442	1.0789	-0.262899	0.861313	-0.712999	WT	AST
Kcnd21	0.75221	4.95001e-05	0.555713	5.1867e-05	7.52343e-06	4.08558e-05	8.73078e-06	0.0166619	1.4821e-05	7.56253e-05	-0.119015	-2.26384	-0.27071	-2.01979	1.33709	-1.52453	1.42905	-0.635086	1.10123	-1.96609	WT	AST
Lmna	0.693296	0.223675	0.679413	0.108405	0.0258811	0.66244	0.346752	0.115666	0.709143	0.76738	0.146676	-0.33549	-0.18229	-0.590375	0.434887	-0.136335	0.264307	0.346212	-0.105897	-0.0964826	WT	AST
Lrpprc1	0.283956	0.583029	0.261743	0.549948	0.358149	0.0248195	8.73078e-06	0.544065	0.931577	0.847695	-0.152904	-0.0759505	-0.191678	-0.0999954	0.10539	-0.266978	0.579391	-0.0759624	0.0088399	0.0252513	WT	AST
Lynx11	0.159744	0.672311	0.550949	0.3072	0.98532	0.117391	0.180228	0.138275	0.0496166	0.0504489	-0.624832	-0.179068	0.352139	-0.524284	-0.00483499	-0.638261	0.468483	-0.590932	0.537558	0.554927	WT	AST
Map4k31	0.0590039	0.354837	0.824492	0.108405	0.88261	0.892076	0.538169	0.421826	0.252012	0.898924	0.372986	0.191996	-0.0674075	-0.495313	0.0367569	0.0420387	-0.161237	0.163938	-0.260397	0.0270396	WT	AST
Mapk11	0.853122	0.985179	0.761149	0.56696	0.172183	0.0351558	0.431836	0.800934	0.869268	0.586706	0.144026	0.0128651	0.189173	-0.330569	-0.588617	0.631441	-0.429864	-0.119416	-0.0789675	0.245664	WT	AST
Mapt1	0.289995	0.443233	0.761149	0.265166	0.54905	0.00461986	0.0010944	0.115666	0.0239199	0.755506	-0.132685	0.0858514	-0.0580827	-0.157635	0.0631978	-0.298866	0.329019	-0.170809	0.205417	0.0434072	WT	AST
Mink11	0.694968	0.645119	0.779185	0.165707	0.263482	0.968274	0.888329	0.660107	0.869268	0.782454	0.077623	0.0690392	-0.0617396	0.211044	-0.150964	-0.00852175	-0.0217108	-0.0633807	-0.0283075	-0.0481513	WT	AST
Mmp141	0.845223	0.00284049	0.0575312	0.0547777	9.06831e-06	0.906812	1.12663e-05	0.121386	0.00122248	0.00894554	0.0608948	-0.487201	-0.38097	-0.432142	0.510334	-0.027633	0.596829	-0.2488	0.385459	-0.414834	WT	AST
Mtor1	0.034818	0.841863	0.571933	0.944319	0.956316	0.575788	0.739585	0.890981	0.237845	0.926281	0.275796	-0.0410462	-0.150597	0.013781	-0.00846304	0.087819	-0.0532574	0.0203118	-0.174231	-0.00997421	WT	AST
Negr11	0.693296	0.922425	0.966848	0.668977	0.88261	0.877396	0.714508	0.358375	0.846025	0.460344	-0.179971	-0.0381629	0.0265764	-0.162019	-0.0458743	0.0600624	-0.117107	0.251383	-0.0679373	0.218275	WT	AST
Nnat1	0.859696	0.865162	0.667129	0.0973196	7.52343e-06	0.79501	0.346752	0.302117	0.612305	0.00894554	0.131867	0.0826248	0.278523	-1.25693	1.24466	-0.139729	-0.544302	0.389836	-0.226783	-1.47736	WT	AST
Nptxr1	2.0512e-05	0.0990876	0.23998	0.763019	0.064404	0.00216377	0.082728	0.184019	0.024091	0.755506	1.45083	-1.09869	0.667822	-0.228461	-1.15021	1.04771	-1.42536	-0.848098	-1.56795	0.191458	WT	AST
Nr2f21	2.0512e-05	0.0127638	0.805917	0.119382	0.540968	0.123608	0.920793	0.0601371	0.603793	0.000830623	1.30648	-1.42941	-0.165021	-1.04518	-0.28022	0.546429	-0.0431587	0.63202	0.210188	-2.30647	WT	AST
Nrg2	0.131323	0.710777	0.792549	0.589892	0.00880513	0.268499	0.327087	0.255929	0.163422	0.0766576	-1.37303	-0.274833	-0.245019	-0.462861	0.976145	-0.771017	0.573123	0.564889	0.658375	-1.35207	WT	AST
Ntng21	0.998638	0.00230046	0.555713	0.119382	7.52343e-06	0.140198	0.00161354	0.800934	0.220544	0.0753126	-0.00165134	-0.835423	-0.276137	-0.515118	0.8805	-0.383593	0.642864	-0.0705989	0.267456	-0.444051	WT	AST
Ntrk21	0.982808	0.56409	0.555713	0.562665	0.445791	0.0141851	0.699727	0.0225729	0.244573	0.234986	0.0242177	-0.118817	-0.204358	-0.143986	0.132471	0.359206	-0.0798502	0.34691	-0.214629	-0.227436	WT	AST
Olig11	0.68117	0.000882381	0.613584	0.0137584	7.52343e-06	4.08558e-05	8.73078e-06	0.0132205	1.82507e-05	0.00894554	-0.139948	-0.768407	0.164943	-0.730742	0.697936	-1.3448	1.09918	-0.563819	0.638002	-0.574985	WT	AST
Pax6	0.859696	0.00312587	0.613584	0.157667	1.4556e-05	0.00530081	0.0032991	0.660107	0.011272	0.0338554	0.0862291	0.561546	-0.227675	0.373538	-1.22848	0.529457	-0.972368	0.111208	-0.648238	0.436021	WT	AST
Pdgfa1	0.133907	0.985179	0.761149	0.583267	0.329479	0.702829	0.439416	0.00135909	0.373446	0.0655351	-0.390386	-0.00479521	-0.113333	0.151563	-0.2199	-0.101887	-0.21376	0.542371	-0.194635	0.33628	WT	AST
Pdgfrb	0.570218	0.197465	0.996019	0.129767	0.0015378	0.140198	0.0248909	0.388691	0.0003894	0.000234097	-0.117371	0.174645	0.000533502	0.240613	-0.420531	0.196147	-0.372876	0.120625	-0.486152	0.423644	WT	AST
Prkcd1	0.694968	0.459828	0.612566	0.180907	0.79062	0.277413	0.707502	0.384475	1.4821e-05	0.05899	-0.131077	-0.178594	-0.203044	-0.38155	-0.0663255	-0.246444	0.0887381	-0.202815	1.17502	-0.433596	WT	AST
Psen11	0.298773	0.197465	0.196498	0.610019	0.805762	0.14948	0.00745769	0.41912	0.89369	0.877387	-0.131838	0.137439	-0.191214	0.0716262	0.0294737	-0.16288	0.280764	-0.0906105	-0.0158074	0.0191444	WT	AST
Psen21	0.859696	0.789413	0.785559	0.109072	0.0481909	0.404554	0.0789661	0.859544	0.325267	0.898924	-0.0591221	-0.0662762	0.0762993	-0.392715	0.29113	-0.161598	0.316974	0.0370916	-0.179098	0.0232799	WT	AST
Pten1	0.75221	0.628194	0.761149	0.948566	0.671526	0.304358	0.498875	0.477602	0.590479	0.449146	-0.12321	-0.132144	0.117883	0.0163249	-0.106773	0.222906	-0.201891	-0.173704	0.125892	0.190577	WT	AST
Ptgds1	0.298773	0.223675	0.824492	0.83176	0.00902382	0.321502	0.538169	0.384375	0.411296	0.573908	-0.821495	-0.864766	-0.173049	-0.173028	0.965138	-0.668289	0.362292	0.454619	0.399243	-0.446567	WT	AST
Ptk2b1	0.228208	0.0421876	0.583082	0.104364	0.00439457	0.676018	0.00419818	0.286206	0.183086	0.363325	0.356111	0.506292	0.269448	0.539016	-0.935985	0.145036	-1.24966	-0.360246	-0.44909	0.270608	WT	AST
Rims21	0.724751	0.627975	0.613584	0.610019	0.671526	0.518042	0.699727	0.660107	0.0110209	0.715668	0.131108	-0.147482	-0.2264	-0.174668	-0.115637	-0.184698	0.108537	-0.123033	0.486699	0.118655	WT	AST
Robo1	2.0512e-05	0.171237	0.0575312	0.538782	0.516067	0.575788	6.49588e-05	0.0141826	0.90911	0.000519004	0.641994	-0.278046	-0.463845	0.146995	-0.129099	0.111694	0.624395	-0.488315	0.0205881	-0.704118	WT	AST
Rorb	0.0123438	0.0656211	0.612566	0.0855103	5.81513e-05	0.000160024	0.00745769	0.115666	1.4821e-05	0.000261832	0.185476	0.140392	-0.0771236	0.178096	-0.293936	0.26126	-0.243698	-0.130376	-0.427993	0.25261	WT	AST
Rph3a1	0.105643	0.0712745	0.196498	0.831066	0.497904	0.959595	0.000281419	0.0773299	0.0359611	0.755506	-0.701778	-0.697648	-0.678104	0.0982648	0.218142	-0.0311038	0.941696	-0.672185	0.539325	0.125129	WT	AST
S100b1	0.00216675	0.180287	0.824492	0.1711	7.52343e-06	0.00216377	8.73078e-06	0.0587701	0.0301593	0.00187548	-0.389489	-0.180675	-0.0363586	-0.219552	0.454146	-0.385427	0.75528	-0.243929	0.230804	-0.391236	WT	AST
Sharpin1	0.998638	0.796661	0.761149	0.109072	0.306841	0.587138	0.0628738	0.958137	0.730429	0.898924	0.0031767	0.0638995	-0.114376	-0.425181	0.181305	-0.119887	0.350872	0.00755027	-0.0714172	0.0215584	WT	AST
Slc17a71	0.32135	0.385637	0.0531578	0.907607	0.000234806	0.0293261	0.000717341	0.072632	0.0675519	0.000234097	0.480117	0.398926	0.898682	0.0875913	-4.05227	0.800805	NA	-1.17633	-1.13876	1.20734	WT	AST
Slc29a2	0.647697	0.573866	0.612566	0.310554	0.540968	0.172939	0.0032991	0.151729	0.869268	0.726377	0.124266	-0.11891	0.161267	-0.250383	0.108624	-0.258277	0.483177	-0.274411	-0.0349926	-0.0851463	WT	AST
Sorl11	0.012099	0.628194	0.613584	0.331986	5.81513e-05	0.00107963	8.73078e-06	0.384475	0.0028684	0.0388854	-0.455088	-0.0958158	-0.148127	-0.219639	0.482295	-0.581602	0.691982	-0.155722	0.384602	-0.362113	WT	AST
Sox8	0.982808	0.016534	0.440294	0.00637054	0.0260113	0.300928	8.73078e-06	0.163866	0.183086	0.926281	0.0251957	-0.504751	-0.266846	-0.806591	0.349809	-0.217881	0.883524	-0.29454	0.242266	0.0149859	WT	AST
Src1	0.000799276	0.738991	0.613584	0.363318	0.711427	0.0164135	0.34852	0.544065	0.325267	0.197336	0.393947	0.0602279	-0.128174	-0.180155	0.0580073	0.297834	-0.173546	-0.0937726	-0.1467	-0.201001	WT	AST
Sulf21	0.148649	0.0656211	0.824492	0.763019	0.00073302	0.257296	0.739585	0.00978778	0.220544	0.0655351	-1.63203	-2.12523	-0.241082	0.264088	1.33118	-1.00743	-0.26213	1.19492	0.680353	-1.98439	WT	AST
Syn11	0.75221	0.0848636	0.474743	0.119382	0.445791	0.175607	0.538169	0.0307442	0.597484	0.000553811	-0.104649	-0.381698	0.230515	-0.435996	-0.167303	0.248046	0.14378	-0.472216	0.108367	0.54467	WT	AST
Syngap11	0.693296	0.197465	0.761149	0.538782	0.805762	0.420702	0.137001	0.890981	0.339342	0.829341	0.0675379	0.14173	-0.0670753	0.0916997	-0.0313237	0.0920779	-0.199447	0.0154085	-0.10703	-0.0309724	WT	AST
Syp1	0.998638	0.044749	0.761149	0.12114	0.158823	0.0839456	0.0038628	0.0232118	5.51676e-05	0.726377	-0.00710504	-0.382298	-0.102238	-0.369926	0.222121	-0.324633	0.472589	-0.435572	0.526406	0.0819911	WT	AST
Tmem150a1	0.998638	0.099252	0.196498	0.827976	0.0630894	0.846322	0.49903	0.115666	0.343194	0.460344	0.000135236	-0.175137	-0.193597	-0.0333912	0.166743	-0.0278915	0.0818512	0.153782	-0.0978971	0.0853392	WT	AST
Trib2	0.859696	0.0950821	0.879566	0.164346	0.114387	0.175607	0.0159945	0.428717	0.0514524	0.715668	0.0954653	-0.578873	-0.0616147	-0.597484	0.393983	-0.447043	0.643634	-0.254497	0.471305	-0.156391	WT	AST
Tshz11	0.206075	0.985179	0.792549	0.612206	0.358149	0.968274	0.474567	0.412821	0.508988	0.847695	0.262851	0.0114077	-0.0819398	0.127885	0.174604	-0.010499	-0.184794	-0.17677	-0.137332	-0.0437545	WT	AST
Vcam1	0.226516	0.349402	0.996019	0.941752	0.671526	0.702829	0.630368	0.302117	0.765082	0.829341	0.236926	0.172869	-0.00078207	-0.0230857	-0.0860089	0.0835623	-0.105113	-0.208834	-0.0625851	-0.0522078	WT	AST
Wfs1	0.133907	0.0127638	0.114736	0.00837379	7.52343e-06	0.0130112	8.73078e-06	0.0250877	0.000328762	0.172884	-0.267497	-0.390392	-0.333384	-0.557032	0.543093	-0.386422	0.905015	-0.351072	0.412989	-0.218426	WT	AST
Zbtb201	0.465344	0.262705	0.996019	0.0958849	0.363395	0.986308	0.156746	0.0243932	0.0519778	0.829341	-0.212153	0.232345	-0.00321303	0.426912	-0.205987	0.0028309	-0.392887	0.414055	-0.435322	-0.0600696	WT	AST
Adam102	0.000663755	0.523576	0.354092	0.919841	0.712888	0.70821	0.441866	0.0923444	0.880676	0.78555	-0.513845	0.126655	-0.147771	-0.033958	0.0543344	-0.0666687	0.164597	0.210088	0.0394072	0.0643061	WT	OGC
Adam172	0.48	0.52895	0.267041	0.96168	0.776188	0.70821	0.973725	0.00122865	0.850832	0.902346	-0.124734	-0.155301	-0.206941	0.0201479	0.042884	-0.0773741	-0.00544735	0.440305	-0.0579302	0.041535	WT	OGC
Aldh1l12	0.175507	0.0732527	0.268128	0.0878962	0.29652	0.882554	0.679367	0.676831	0.387709	0.893555	-0.313329	-0.523736	-0.276811	0.475176	0.234811	-0.046274	0.143241	-0.0971567	0.243799	-0.0664306	WT	OGC
Apoe2	0.410313	0.217558	0.437372	0.738008	0.778415	0.70821	0.868006	0.630279	0.991722	0.0821643	0.110224	0.196142	-0.118566	0.0801893	-0.0345375	-0.0659391	0.0319905	0.0657791	-0.00559958	-0.307918	WT	OGC
App2	0.0496499	0.972687	0.185656	0.439185	0.382298	0.599927	0.631596	0.00654167	0.991722	0.576804	-0.429983	0.0221706	-0.352485	-0.263134	0.179094	-0.134564	0.153015	0.448792	0.00174616	0.185949	WT	OGC
Bace11	0.0672248	0.334131	0.389955	0.917241	0.73742	0.550098	0.78291	0.00257918	0.991722	0.657311	-0.250124	-0.170643	-0.130746	0.0359299	0.0458737	0.0953669	0.0562124	0.342496	-0.00133712	-0.0930828	WT	OGC
Bcan2	0.0804982	0.623782	0.354092	0.465307	0.317859	0.70821	0.0285434	0.948943	0.165558	0.123735	-0.333761	0.123212	-0.195627	-0.222323	0.190557	-0.0917865	0.443142	-0.014076	0.288075	-0.376273	WT	OGC
Bin12	0.018287	0.313347	0.22413	0.917241	0.652103	0.278527	0.938275	0.00837028	0.804398	0.413709	-0.341732	0.164833	-0.195556	-0.0385086	0.0678912	-0.18404	0.0182043	0.308487	-0.0595529	0.164044	WT	OGC
C4b2	0.945353	0.561408	0.693644	0.969998	0.773442	0.930757	0.654412	0.000405537	0.983667	0.633917	-0.0518172	-0.960232	-0.470081	0.0702835	-0.289331	-0.131449	-0.823072	1.84852	-0.105875	-0.890934	WT	OGC
Camk2a2	0.000340356	0.0275449	8.8791e-05	0.000209075	2.99576e-05	0.00722341	0.000284958	6.46932e-05	0.000130502	0.447405	0.838717	0.644255	0.983996	1.13233	-3.56448	0.727169	-2.69768	-2.06108	-2.08004	-0.409771	WT	OGC
Camk2g2	0.19235	0.214005	0.00602727	0.969998	0.0633365	0.0875466	1.68403e-05	0.0901723	0.582813	0.442614	-0.245099	-0.302591	-0.624446	-0.0158525	0.329494	-0.37777	0.766551	-0.311042	0.15008	0.199813	WT	OGC
Cars2	0.557304	0.623782	0.0116326	0.349666	0.168653	0.254238	0.185349	0.844117	0.48146	0.991408	0.0757273	0.083385	-0.37826	-0.187586	0.183512	-0.17602	0.211481	-0.0270169	0.126683	0.00193159	WT	OGC
Cd2ap2	0.0608309	0.550636	0.247789	0.447926	0.368506	0.491754	0.712768	0.14488	0.867017	0.576804	-0.267025	0.113474	-0.184643	-0.170258	0.131495	-0.121058	0.0804031	0.182273	0.0427694	0.127587	WT	OGC
Clu2	0.0886563	0.0238009	0.0429244	0.155631	0.16883	0.449719	0.712768	2.19596e-05	0.629971	0.542442	-0.302131	0.387184	-0.419016	0.326563	-0.288028	-0.166958	-0.103075	0.595838	-0.14243	-0.186164	WT	OGC
Col11a1	0.327389	0.972687	0.694019	0.592635	0.413529	0.263893	0.0914633	0.775921	0.991722	0.991408	-0.178075	-0.0169428	0.0734636	-0.162849	0.141869	-0.239347	0.343737	-0.0529871	-0.00311971	0.0206915	WT	OGC
Cplx12	0.312854	0.623782	0.0275889	0.155631	0.2723	0.00723069	5.11406e-05	1.40141e-05	0.565581	0.893555	-0.237269	0.138272	0.450934	-0.493377	0.248657	-0.742274	0.818658	-1.40016	0.195635	0.0605761	WT	OGC
Creb11	0.522707	0.991811	0.880759	0.96168	0.414327	0.70821	0.467451	0.163026	0.660611	0.592161	-0.121409	0.00149543	-0.0334697	-0.0210128	-0.155463	-0.0843559	0.193631	0.216753	0.120476	-0.165154	WT	OGC
Crebbp2	2.43212e-05	0.0151544	0.50667	0.362056	0.259619	0.0597781	0.857616	0.0294656	0.983667	0.592161	-0.955101	0.434339	0.13199	0.238452	-0.245984	-0.426132	-0.0524759	0.333849	-0.0186308	0.158322	WT	OGC
Crtac1	0.717634	0.623782	0.22413	0.446465	0.0390157	0.000146218	0.0282302	0.0492969	0.00978259	0.657311	0.0764673	0.125531	0.239582	-0.237519	-0.470263	0.603116	-0.607419	0.314311	-0.592683	0.128187	WT	OGC
Csf12	0.355186	0.794773	0.433445	0.155631	0.37164	0.882554	0.712993	1.40141e-05	0.649752	0.991408	-0.117948	-0.0473209	-0.10975	-0.274076	0.115762	-0.025966	-0.0714936	0.508095	-0.095136	0.0059157	WT	OGC
Cspg52	0.0593746	0.960305	0.100448	0.738008	0.213812	0.101855	0.439603	0.162271	0.460589	0.991408	0.27721	0.024	-0.335821	0.0972435	-0.251998	0.278413	0.193962	-0.234878	-0.190332	0.0127903	WT	OGC
Ctnna3	0.000562587	0.991811	0.72148	0.126975	0.258579	0.263893	0.378884	0.00812763	0.254433	0.657311	-0.588965	-0.00314942	-0.0622305	-0.401395	0.194015	-0.219182	0.199583	0.347908	0.215512	0.0998208	WT	OGC
Ctnnb12	0.0608309	0.531445	0.120071	0.725251	0.296238	0.510005	0.80682	0.00185556	0.709688	0.633917	0.134979	-0.0719326	-0.145073	-0.0530458	-0.0943256	0.061354	0.0279306	0.216732	-0.0457852	-0.0626511	WT	OGC
Cux22	0.741034	0.479994	0.701347	0.155631	0.379276	0.0291337	0.253201	0.00198	0.853434	0.657311	-0.0676134	-0.192105	0.075505	-0.442322	-0.181662	0.387023	-0.316309	0.466206	-0.0625064	0.121626	WT	OGC
Cx3cl11	0.00477909	0.794773	0.22413	0.829263	0.147982	0.375003	0.938275	0.0482516	0.689323	0.598557	0.73418	0.125282	-0.527071	0.141454	-0.665075	0.324757	0.0354324	-0.765472	-0.238422	0.265723	WT	OGC
Dkk32	0.684953	0.000494102	0.257983	0.0965088	0.00830353	0.999047	0.0694872	0.0475043	0.00670464	0.0828061	0.18691	1.12226	0.45412	0.815389	-1.87894	-0.00291957	-1.48245	-1.03235	-2.07126	0.696949	WT	OGC
Dlg42	0.00184267	0.119634	0.89558	0.203939	0.147982	0.375003	0.509352	0.000377475	0.138453	0.991408	0.642734	0.436106	0.0425698	0.420682	-0.498239	0.259875	-0.30091	-1.2407	-0.547176	0.0107921	WT	OGC
Erbb41	0.0223366	0.180999	0.733421	0.155631	0.841059	0.00275669	0.575456	0.614958	0.697362	0.991408	-0.410556	0.258748	-0.0639702	0.317353	-0.0304408	-0.615155	0.148223	0.0883467	0.104301	0.0015262	WT	OGC
Fermt21	0.0488435	0.683495	0.693644	0.635553	0.713221	0.882554	0.739945	0.0024203	0.709688	0.763853	-0.311412	0.0775969	-0.0720679	-0.128134	-0.0581244	-0.0320009	0.0755031	0.384294	-0.0913272	0.0727358	WT	OGC
Fezf21	0.819819	0.0238009	0.671544	0.917241	0.147982	0.293164	0.437029	0.976183	0.254433	0.00879582	0.090023	0.774639	-0.219998	0.10557	-0.783331	-0.552064	-0.559508	0.0138703	-0.683409	0.921616	WT	OGC
Gad2	0.020706	0.479994	0.681144	0.155631	0.00873071	0.0376018	0.000370026	0.608879	8.59319e-05	0.072283	-1.07958	-0.413796	-0.201512	-1.04736	0.786268	-1.12185	1.12102	-0.212856	1.09766	-1.06795	WT	OGC
Gfap2	0.0548773	0.991811	0.694019	0.155631	0.609981	0.159039	0.073143	1.40141e-05	0.983667	0.413709	-1.14471	-0.0132356	0.189151	0.749506	-0.281882	-0.897622	-1.64104	1.51046	0.0586642	-0.687113	WT	OGC
Gphn2	3.1314e-05	0.313347	0.196951	0.203939	0.578584	0.999047	0.739945	1.40141e-05	0.582802	0.154999	-0.338068	0.0966163	-0.124251	-0.146488	-0.0499149	7.83217e-05	0.0400733	0.37331	-0.0737301	0.131425	WT	OGC
Gpr158	0.000412202	0.648253	0.0361451	0.92753	5.20934e-05	5.7837e-05	1.68403e-05	0.0221965	0.0105178	0.592161	-0.761751	-0.11891	-0.47756	-0.0382435	0.63417	-1.01075	0.974813	-0.447579	0.438171	-0.17904	WT	OGC
Gpr371	0.00843943	0.222382	0.542443	0.514537	0.168653	0.375003	0.78291	0.00603828	0.460589	0.0549724	-0.367302	0.190257	-0.0948737	0.131264	-0.223273	-0.149898	-0.058776	0.310777	-0.153124	0.28388	WT	OGC
Grb22	0.355186	0.820406	0.545044	0.917241	0.616206	0.882554	0.679367	0.486181	0.660611	0.491203	-0.134958	0.0446167	-0.0977569	0.0352441	-0.0783405	-0.0312627	0.0913495	0.101649	-0.10286	0.147593	WT	OGC
Gria12	0.000186978	0.297283	0.22413	0.00877244	0.302272	0.11935	0.517221	0.0149221	0.238802	0.0829741	1.04085	0.460061	0.464697	1.03528	-0.51607	-0.864147	-0.46182	-1.24175	-0.733321	-1.04447	WT	OGC
Gria22	0.000495817	0.313107	0.349321	0.387989	0.259006	0.882554	0.970471	0.00265933	0.592044	0.991408	0.652288	0.286478	-0.269479	0.292248	-0.34255	0.0556485	-0.0124904	-0.847416	-0.218179	-0.0135748	WT	OGC
Gria4	0.175507	0.623782	0.0361451	0.498877	0.616206	0.80968	0.217688	0.0412695	0.629971	0.657311	-0.258218	-0.123628	-0.459207	-0.201784	0.0973323	-0.0614545	0.282528	0.314808	0.139332	0.11775	WT	OGC
Grin11	0.0672429	0.931286	0.350516	0.387989	0.317859	0.493075	0.00650134	0.000802802	0.850832	0.991408	0.455883	0.0544668	-0.337079	0.351582	-0.354261	-0.268161	0.783517	-1.36816	-0.109136	-0.0058821	WT	OGC
Grm32	0.00253607	0.0322511	0.693644	0.829263	0.213812	0.159039	0.861078	0.00253816	0.422405	0.0821643	-0.427488	0.292821	-0.062514	0.0575816	-0.201669	-0.219966	-0.0361958	0.343035	-0.162077	0.257431	WT	OGC
Hs3st1	0.0752637	0.671529	0.423284	0.475949	0.259619	0.725527	0.509352	1.40141e-05	0.283237	0.192538	-0.27202	0.0806054	-0.138048	-0.172172	-0.199678	0.062773	-0.170333	0.608842	-0.219689	0.226687	WT	OGC
Kcnc11	0.519521	0.179508	0.247789	0.0908646	0.00538267	0.000280825	1.68403e-05	0.00952599	0.127379	0.072283	-0.208103	-0.56147	-0.413477	-0.909079	0.671914	-1.5727	1.74764	-0.869886	0.463581	-0.772825	WT	OGC
Kctd4	0.287224	0.179508	0.22413	0.234399	0.776188	0.0735872	0.796329	0.000367052	0.687057	0.152889	-0.136873	-0.216184	-0.175197	-0.221559	-0.033832	0.229507	-0.0493874	0.374604	-0.084795	0.203861	WT	OGC
Lmna1	0.118054	0.161863	0.132302	0.224849	0.0310464	0.70821	0.540831	0.0814722	0.991722	0.413709	-0.359241	-0.423342	-0.42132	-0.421447	0.439281	0.0988621	0.202566	0.325543	0.0116053	0.253527	WT	OGC
Lrpprc2	0.741034	0.827576	0.214769	0.666483	0.6573	0.50872	0.217688	0.844117	0.804398	0.832516	0.0601708	0.0510873	-0.260019	-0.133847	0.0794861	-0.141985	0.264073	0.0361829	-0.0747862	0.0645967	WT	OGC
Lynx12	0.354301	0.671529	0.0275889	0.985191	0.776188	0.0221908	0.0988682	0.000423884	0.582813	0.7452	-0.297043	0.157946	0.582289	-0.00872029	0.0764917	-0.910125	0.531799	-1.40389	0.236612	0.146578	WT	OGC
Map4k32	0.866083	0.972687	0.968791	0.96168	0.379276	0.539875	0.80682	0.0986296	0.264941	0.657311	-0.0340427	-0.0188109	-0.0103353	0.0218248	-0.183145	0.1338	-0.0688602	0.264971	-0.286245	0.118863	WT	OGC
Mapk12	0.706544	0.85835	0.96883	0.65779	0.414327	0.358036	0.575456	0.578204	0.7365	0.657311	0.133393	0.0824826	-0.0103716	-0.268456	-0.29158	0.323674	-0.314621	0.178512	-0.172962	0.205324	WT	OGC
Mapt2	0.208766	0.0238009	0.220461	0.167131	0.113631	0.308084	0.938275	0.116674	0.804398	0.991408	-0.114653	0.212982	-0.130729	0.165908	-0.165737	-0.111165	0.0106594	0.127655	-0.0386209	-0.00113518	WT	OGC
Mink12	0.945353	0.349145	0.196951	0.917241	0.688593	0.396528	0.509352	0.925497	0.880676	0.893555	-0.00584877	0.110107	-0.149113	-0.0250377	0.0408602	-0.100294	0.101713	0.0118714	-0.0271602	0.0267006	WT	OGC
Mtor2	0.242083	0.297283	0.196951	0.985191	0.0102069	0.142035	0.097107	0.578204	0.329233	0.542442	-0.151037	-0.173734	-0.204148	0.00339909	0.299785	-0.21774	0.252365	0.072506	0.156156	-0.133287	WT	OGC
Nnat2	1.76517e-05	0.222382	0.0626258	0.128329	0.368506	0.375003	0.0988682	0.561387	0.727382	0.020882	1.5096	-0.733543	0.671689	-1.28647	0.356929	0.378472	-1.15274	-0.273749	-0.228737	-1.6618	WT	OGC
Nptx11	0.00856867	0.279383	8.78458e-05	0.000348642	0.001235	0.714275	0.0914633	0.0147612	0.00297112	0.593102	0.548559	-0.398561	0.950656	0.897829	-1.14434	-0.119162	-0.686703	-0.703647	-1.05379	0.21523	WT	OGC
Nptxr2	1.76517e-05	0.179508	0.14707	0.623615	0.0502927	0.0937332	0.117147	0.0209885	0.0485946	0.413709	2.1895	-1.2893	0.749927	0.417591	-1.94751	0.815207	-1.77395	-1.99334	-2.05461	-0.870493	WT	OGC
Nr2f22	1.76517e-05	0.119634	0.693644	0.188251	0.259619	0.375309	0.868006	0.68925	0.958045	0.0828061	1.83179	-1.1037	-0.217337	-1.08052	-0.64918	0.402072	0.0973573	-0.188934	-0.0755605	-1.21647	WT	OGC
Ntng22	0.741034	0.000494102	0.0275889	0.764827	0.980282	0.000247797	0.575456	0.552452	0.238802	0.0821643	0.0461271	-0.557048	0.290576	0.0711815	0.00273313	0.428349	0.118295	-0.0904404	-0.214083	-0.297457	WT	OGC
Ntrk22	0.439192	0.623782	0.196951	0.985191	0.484866	0.958473	0.654412	0.364611	0.232671	0.576804	-0.238763	-0.194262	-0.470575	-0.00525819	0.198877	-0.0187047	0.197085	0.243158	0.391601	-0.293108	WT	OGC
Olig12	1.76517e-05	0.0124557	0.196951	0.0206551	0.296238	0.00768764	0.679367	0.00359674	0.829889	0.832516	-0.403643	0.200781	-0.116306	0.228544	-0.0922167	-0.223489	0.0514495	0.194855	0.0296163	0.0297913	WT	OGC
Pdgfa2	0.0219077	0.623782	0.0116326	0.725251	0.585784	0.491754	0.335005	2.24842e-05	0.523943	0.00879582	-0.281397	0.0815129	-0.362079	-0.0790128	-0.074733	0.0986968	-0.180644	0.429915	-0.124684	0.330141	WT	OGC
Plagl1	0.0191651	0.98159	0.372615	0.00245785	0.0696663	0.156493	0.00357414	0.62746	0.013316	0.991408	-0.336029	0.00927263	-0.139078	-0.644432	0.250949	-0.232332	0.427199	0.0689175	0.322609	0.0150343	WT	OGC
Prox1	0.018287	0.764707	0.896138	0.764827	0.659107	0.0666332	0.467451	0.0173482	0.709688	0.991408	-0.481802	0.0786928	-0.0266965	-0.103043	0.0853319	-0.429795	0.205196	0.370528	0.110135	0.0206355	WT	OGC
Psen12	0.000186978	0.671529	0.0167314	0.475949	0.0357391	0.0875466	0.0579694	0.00265933	0.582802	0.413709	-0.364638	-0.0527754	-0.263058	-0.107411	0.199805	-0.188658	0.218665	0.2456	0.0841351	0.113347	WT	OGC
Psen22	0.000968571	0.648253	0.0735345	0.155631	0.00245176	0.0376018	0.0165254	0.162271	0.0524972	0.7452	-0.638803	-0.111984	-0.380378	-0.392071	0.464771	-0.446371	0.451385	0.217682	0.337477	0.0888839	WT	OGC
Pten2	0.220957	0.346915	0.96883	0.725251	0.385971	0.64515	0.579475	0.926385	0.991722	0.172372	-0.290242	0.245253	0.00926317	-0.151162	-0.216157	0.125486	-0.206173	0.0243551	0.0118686	0.339536	WT	OGC
Ptgds2	1.95322e-05	0.297283	0.50667	0.380527	0.317859	5.7837e-05	1.68403e-05	0.364611	0.385326	0.0821643	-0.755201	0.182316	0.104698	0.185566	0.149567	-0.736101	0.677301	-0.139138	0.16952	-0.32454	WT	OGC
Ptk2b2	0.0131711	0.623782	0.0032835	0.000263874	0.00240647	0.550098	0.00650134	0.00911986	0.00839108	0.991408	0.778367	0.270132	0.987618	1.31883	-2.33775	0.273875	-2.69223	-1.45993	-1.85155	-0.0214249	WT	OGC
Rims11	0.0500109	0.160993	0.693644	0.635553	0.0228872	5.7837e-05	0.0988682	0.578204	0.165558	0.0511054	0.59101	-0.813008	0.166892	-0.334177	-1.23931	1.2392	-1.04213	-0.238244	-0.778269	0.716362	WT	OGC
Rims22	0.909006	0.623782	0.50667	0.401829	0.229185	0.267364	0.610476	0.557924	0.896245	0.029003	0.0281437	0.14048	-0.172688	-0.307056	-0.334284	0.266252	-0.19294	-0.149588	0.0548847	0.490095	WT	OGC
Robo11	0.0189629	0.000494102	0.855113	0.240763	2.99576e-05	0.0875466	1.68403e-05	0.00460666	8.59319e-05	8.71189e-05	-0.372605	-0.655841	-0.0343447	-0.270731	0.810909	-0.315348	0.717411	-0.445746	0.61365	-1.00187	WT	OGC
Rph3a2	0.741034	0.482506	0.0275889	0.715185	0.6573	0.156493	0.0165254	0.00185556	0.631848	0.442614	-0.101768	-0.292439	-0.839422	0.181196	-0.136122	0.387563	0.672792	-1.08101	0.202711	0.297657	WT	OGC
S100b2	2.49364e-05	0.0100328	0.0275889	0.0798289	2.99576e-05	0.125024	0.000483883	0.403291	0.00898948	0.991408	-1.34132	-0.84081	-0.66444	-0.765456	1.06696	-0.44632	0.764809	0.189893	0.542764	-0.0342699	WT	OGC
Sharpin2	0.589855	0.550636	0.22413	0.0798289	0.18171	0.491754	0.0988682	0.202841	0.709688	0.598557	-0.0860673	-0.129199	-0.212465	-0.430743	0.206688	-0.128591	0.28708	0.168793	0.082847	0.119989	WT	OGC
Slc17a72	0.00370667	0.623782	0.00206485	0.155631	0.001235	0.0597781	0.00239394	0.00394492	0.00549576	0.192538	0.992986	0.291709	1.1564	0.76894	-5.05795	0.803306	NA	-2.38215	-2.98775	0.647774	WT	OGC
Slc32a1	0.945353	0.106247	0.196951	0.0878962	0.0043266	0.014507	5.11406e-05	0.743624	8.59319e-05	0.020882	0.0190262	-0.593593	-0.432741	-0.807513	0.622114	-0.829487	0.931803	-0.0917439	0.813301	-0.880397	WT	OGC
Snca1	3.70255e-05	0.819221	0.0361451	0.0798289	0.0677141	0.144456	0.000594001	0.0901723	0.000130502	0.676873	0.610328	0.0616813	0.380474	0.432346	-0.417346	0.280975	-0.966208	-0.326248	-0.901666	0.111931	WT	OGC
Sorl12	1.95322e-05	0.98159	0.251143	0.155631	0.000944626	0.000348773	1.68403e-05	0.0404183	0.000926201	0.836483	-0.838132	-0.0106331	-0.210349	-0.35836	0.471837	-0.672199	0.757833	-0.334625	0.467802	0.0586797	WT	OGC
Sox10	0.0467162	0.00123386	0.0155564	0.322054	0.0696663	0.95499	0.217688	1.40141e-05	0.0318561	0.633917	-0.115599	0.185612	-0.159872	0.0848586	-0.117812	0.00540624	-0.100554	0.25707	-0.13885	0.04601	WT	OGC
Sox81	0.000293988	0.119634	0.00401586	0.0798289	0.413529	0.346391	0.712768	1.40141e-05	0.582813	0.0110816	-0.258114	0.128448	-0.232719	-0.195652	-0.0628933	0.0792783	-0.0435774	0.354593	-0.0635796	0.195057	WT	OGC
Src2	0.80167	0.0342349	0.896138	0.00471241	0.111677	0.930757	0.00650134	0.976183	0.279321	0.657311	-0.0324632	0.259239	0.0179123	0.3951	-0.22707	-0.0167923	-0.440463	0.00296754	-0.175373	0.0772045	WT	OGC
Sulf22	0.0029772	0.819221	0.247789	0.380527	0.229185	0.449719	0.0585819	0.00313625	0.660611	0.719306	-0.310544	-0.0354524	-0.135127	-0.144061	0.134889	-0.0967273	0.233502	0.259804	0.0710418	-0.0589179	WT	OGC
Syn12	0.00525754	0.279383	0.325049	0.92753	0.259006	0.565178	0.681958	0.00242834	0.697362	0.593102	0.548269	-0.375732	0.247372	0.050625	-0.344243	0.161894	0.152681	-0.876903	-0.162334	0.201215	WT	OGC
Syngap12	1.76517e-05	0.313347	0.247789	0.155631	0.00245176	0.116079	0.0100557	0.00185556	0.0136514	0.832516	1.14913	0.361719	0.359323	0.538722	-1.39804	0.482371	-1.46261	-1.33371	-1.07374	0.119273	WT	OGC
Syp2	0.00553185	0.550636	0.777204	0.740346	0.567045	0.958473	0.195328	0.000713252	0.956344	0.657311	0.542763	-0.219646	0.074591	0.136852	-0.164169	-0.0178513	0.384512	-1.02237	0.0441955	-0.176281	WT	OGC
Tmem150a2	0.0641929	0.991811	0.196951	0.853631	0.317859	0.572343	0.509352	0.0134822	0.983667	0.964809	-0.177963	-0.00210699	-0.149183	-0.038422	0.101946	-0.0666709	0.099493	0.207279	0.00959465	-0.0182753	WT	OGC
Tshz12	0.753981	0.671529	0.0523788	0.196717	0.302272	0.95499	0.78291	0.000244143	0.721812	0.662999	0.048532	-0.0855914	-0.34461	-0.298481	0.162891	-0.014665	-0.0683776	0.45883	-0.0849141	0.0934456	WT	OGC
Zbtb202	3.79665e-05	0.688372	0.328682	0.268361	0.168653	0.104125	0.579475	0.00885607	0.991722	0.893555	-0.782946	0.0825238	-0.186519	0.246054	0.240413	-0.323287	0.139161	0.359684	0.00492037	-0.0489051	WT	OGC
Acan1	0.780779	0.953138	0.920804	NA	0.705424	0.984729	0.996921	0.639786	0.442476	0.0237116	0.0590878	-0.269206	0.045264	NA	0.1043	-0.0054582	0.000752003	0.230911	0.196696	-0.466428	WT	OPC
Ace	0.621702	0.959467	0.920804	NA	0.88165	0.488277	0.140416	0.965666	0.967732	0.803402	-0.327794	0.131528	0.130475	NA	-0.128295	-0.524696	0.763022	-0.218189	0.0228488	-0.148653	WT	OPC
Adam103	0.638834	0.878313	0.312094	NA	0.511671	0.984729	0.923922	0.353145	0.368536	0.278291	-0.0954698	0.255379	0.289401	NA	-0.164348	0.00891145	-0.0337658	-0.381042	0.206871	-0.19658	WT	OPC
Adam173	0.831888	0.987352	0.81348	NA	0.210663	0.881294	0.89628	0.965666	0.489402	0.735575	-0.0573948	-0.00563286	-0.118853	NA	0.345049	-0.0621038	-0.0694886	0.0593142	-0.239113	0.0897502	WT	OPC
Adarb2	0.188365	0.878313	0.49187	NA	0.143949	0.900087	0.176438	0.965666	0.170182	0.0913177	-0.486788	-0.548853	-0.403677	NA	0.466913	0.0616482	0.461973	0.107299	0.448783	-0.542728	WT	OPC
Adgra11	0.294085	0.955596	0.0204433	NA	0.054102	0.252766	0.178948	0.999631	0.442476	0.91817	-0.153548	0.0463533	-0.427468	NA	0.269855	-0.179326	0.203446	0.00230932	0.12551	0.014853	WT	OPC
Aph1b1	0.985577	0.955596	0.954262	NA	0.50839	0.174159	0.666541	0.990192	0.643857	0.676727	0.0140178	0.128669	-0.0505743	NA	-0.412268	0.544904	-0.290217	-0.0396875	-0.258916	0.181379	WT	OPC
Apoe3	0.955689	0.955596	0.809462	NA	0.514051	0.934155	0.647636	0.887387	0.603398	0.0325875	0.0134164	0.148946	-0.0810122	NA	0.13504	-0.0255703	-0.116099	0.104489	0.108017	-0.339868	WT	OPC
App3	0.524414	0.955596	0.242539	NA	0.905187	0.95215	0.666541	0.990192	0.940877	0.0187234	0.160947	-0.115037	-0.517056	NA	0.040281	0.0297927	-0.152144	0.0189042	-0.0210039	0.420254	WT	OPC
Aqp42	0.222194	0.955596	0.544728	NA	0.0101494	0.487419	0.685272	0.990192	0.442476	0.0479256	-0.602503	0.256575	-0.463026	NA	0.889464	-0.393961	0.218393	-0.0565122	0.360342	-0.884078	WT	OPC
Bace12	0.297267	0.955596	0.789012	NA	0.705424	0.881294	0.655753	0.965666	0.469228	0.768785	-0.333665	0.125159	-0.166387	NA	0.135732	-0.0646198	-0.192312	0.0941962	0.237479	0.087983	WT	OPC
Bcan3	0.622397	0.955596	0.747814	NA	0.934408	0.909895	0.817404	0.573	0.449435	0.00259557	0.0599321	0.0773851	-0.0721076	NA	0.0109206	-0.020221	-0.0451656	0.148398	0.101631	-0.297266	WT	OPC
Bcl11b	0.000769419	0.732568	0.242539	NA	0.17658	0.174159	0.914413	0.831464	0.229848	0.735575	0.952293	0.639111	-1.02533	NA	-0.844495	0.542783	-0.0997405	-0.338029	-0.728309	-0.15893	WT	OPC
Bdnf	0.947078	0.955596	0.920804	NA	0.0889297	0.749466	0.996921	0.476003	0.920464	0.258648	-0.030484	-0.29093	-0.0735863	NA	0.554324	-0.132158	-0.00804578	-0.603737	0.0375118	0.31212	WT	OPC
Bin13	0.982468	0.955596	0.0204433	NA	0.691022	0.325655	0.22185	0.965666	0.204429	0.193602	-0.00734348	-0.0565923	-0.477064	NA	0.0799744	-0.172683	0.211335	-0.0497123	0.205379	0.166237	WT	OPC
C4b3	0.122166	0.000443883	0.383278	NA	0.399791	0.034027	0.516446	0.990192	0.006409	0.00013419	-0.591808	1.27162	-0.518344	NA	-0.366719	-0.883232	0.272884	-0.0295665	0.788468	-1.52617	WT	OPC
Cacng5	0.645688	0.955596	0.467092	NA	0.455701	0.101434	0.207522	0.965666	0.890729	0.294388	0.163611	0.170596	-0.458516	NA	-0.356544	0.530658	-0.641353	-0.0922335	0.055395	0.313572	WT	OPC
Calb2	0.339924	0.732568	0.0233699	NA	6.95788e-05	0.188377	0.925794	0.573	0.699398	0.101398	0.276971	-0.658026	-1.09938	NA	1.00256	-0.481117	0.0492594	0.383112	0.137126	-0.486444	WT	OPC
Camk2a3	0.0104983	0.0512176	0.000165812	NA	6.95788e-05	0.0226245	2.62229e-05	0.561307	0.0211031	0.684686	0.584902	0.874831	1.02462	NA	-2.87273	0.585882	-2.70503	-0.506892	-1.00616	0.123857	WT	OPC
Camk2g3	0.617116	0.955596	0.0679362	NA	0.871896	0.712503	0.529883	0.965666	0.824774	4.28584e-05	-0.126642	-0.177411	-0.576802	NA	-0.0532055	0.0964091	0.176671	-0.0872907	-0.0589888	0.594734	WT	OPC
Cars3	0.847884	0.955596	0.046132	NA	0.11467	0.374064	0.136017	0.805159	0.442476	0.485013	0.0358245	-0.205858	-0.525153	NA	0.303272	-0.199324	0.297391	-0.158504	0.171474	0.120375	WT	OPC
Cck1	0.00017192	0.987352	0.999125	NA	0.000892939	0.252766	0.000504656	0.965666	0.0850793	1.53138e-05	0.951446	-0.00739683	0.00171298	NA	-2.90749	0.434983	-2.95757	0.111975	-1.04222	1.26068	WT	OPC
Cd2ap3	0.699328	0.953138	0.92981	NA	0.601988	0.733775	0.565403	0.260505	0.701637	6.01442e-05	-0.0604466	0.161414	0.0266208	NA	-0.101622	-0.0639689	0.115918	0.28391	0.0661144	-0.541071	WT	OPC
Chrna7	0.622397	0.955596	0.954262	NA	0.601988	0.488277	0.970624	0.990192	0.202004	0.803402	0.2439	0.192663	0.0525035	NA	-0.369038	0.374809	0.0310806	-0.0416927	-0.918346	0.125524	WT	OPC
Clu3	0.464015	0.955596	0.809462	NA	0.210663	0.393476	0.702479	0.920364	0.758358	0.00105259	0.130814	-0.151708	-0.0881037	NA	0.240674	0.166986	0.0952908	0.0988538	-0.0660534	-0.544059	WT	OPC
Cnr1	0.0994144	0.732568	0.383278	NA	0.998465	0.664485	0.996921	0.965666	0.501872	0.417768	0.74198	-1.43039	0.656095	NA	0.000939701	0.299328	0.00190609	-0.133467	-0.545626	-0.498385	WT	OPC
Col11a11	0.00489017	0.955596	0.954262	NA	0.11467	0.0029473	0.00437197	0.720703	0.182167	0.0181638	-0.508114	-0.0655928	0.0197718	NA	0.301932	-0.59051	0.495424	0.171543	0.261351	-0.403649	WT	OPC
Cplx13	0.150138	0.955596	0.242539	NA	0.29371	0.166434	0.295216	0.260505	0.863824	0.118548	-0.547836	-0.180765	0.524606	NA	0.368126	-0.563269	0.382363	-0.864812	-0.0660488	0.399777	WT	OPC
Creb12	0.142817	0.955596	0.312094	NA	0.617143	0.326244	0.89628	0.965666	0.603398	0.91817	-1.09828	0.162877	0.744857	NA	0.329072	-0.74431	0.145082	0.131129	-0.400258	0.0610289	WT	OPC
Crebbp3	0.459985	0.959467	0.544728	NA	0.223836	0.492145	0.860712	0.952845	0.603398	0.989325	-0.158243	-0.045958	-0.208103	NA	0.251386	-0.158995	0.0634033	0.0858444	0.122508	-0.00183471	WT	OPC
Crtac11	0.0470308	0.963178	0.00520792	NA	0.54223	0.434051	0.0881097	0.965666	0.135597	0.261634	0.528514	-0.053837	0.865107	NA	-0.275032	0.280207	-0.814621	-0.125996	-0.689175	-0.377004	WT	OPC
Csf13	0.216843	0.963178	0.00349324	NA	0.11467	0.252766	0.779909	0.965666	9.05514e-05	0.597038	-0.204638	-0.0150676	-0.646941	NA	0.259348	-0.202021	0.0691232	-0.0450971	0.61051	-0.0805414	WT	OPC
Cspg4	0.77068	0.955596	0.586322	NA	0.17658	0.492145	0.581396	0.346682	0.134701	1.94486e-05	0.0353641	-0.116256	-0.113561	NA	0.171316	-0.0970098	0.0885082	0.208725	0.193381	-0.468676	WT	OPC
Cspg53	0.402228	0.963178	0.466853	NA	0.346832	0.107855	0.0661353	0.45791	0.204429	0.00159748	-0.0946904	-0.0102992	-0.12528	NA	0.109477	-0.175985	0.211113	0.16123	0.140451	-0.2792	WT	OPC
Ctnnb13	0.784394	0.963178	0.871328	NA	0.73582	0.697765	0.572888	0.965666	0.454537	0.0314858	0.0314751	-0.0136135	0.0382955	NA	0.0491692	-0.0620286	0.0930543	-0.0335922	0.104792	-0.229399	WT	OPC
Cux23	0.985577	0.732568	0.428907	NA	0.319727	0.697765	0.173155	0.68435	0.560597	0.271151	-0.00314097	-0.472034	0.276557	NA	-0.307283	0.114272	-0.437207	0.240464	0.167173	0.228374	WT	OPC
Cx3cl12	0.297267	0.955596	0.400165	NA	0.264771	0.40271	0.882311	0.965666	0.204429	0.0040493	0.278983	0.0842066	-0.417062	NA	-0.408559	0.252174	-0.0894738	-0.0905803	-0.460529	0.570613	WT	OPC
Dkk33	0.453349	0.000597168	0.747814	NA	0.0500582	0.30618	0.0178534	0.805159	0.0917161	1.53138e-05	-0.447485	1.67868	-0.326775	NA	-1.70422	-0.669966	-2.56914	-0.423071	-1.39717	1.62738	WT	OPC
Dlg43	0.000150515	0.953138	0.809462	NA	0.11467	0.394377	0.0983631	0.831464	0.552881	0.721161	0.512861	0.209248	-0.086609	NA	-0.383895	0.172715	-0.399701	-0.138505	-0.144505	0.0702339	WT	OPC
Elfn1	0.439695	0.318962	0.351163	NA	0.080129	0.849316	0.618263	0.707527	0.151843	0.00273163	0.13831	-0.521949	-0.278275	NA	0.325661	0.0457956	0.119978	0.169414	0.267755	-0.481632	WT	OPC
Epha71	0.242384	0.763416	0.920804	NA	0.0343664	0.586517	0.64443	0.583388	0.145075	0.278291	0.623061	0.806929	0.138509	NA	-3.30784	0.374478	0.368603	-1.09905	-1.58581	0.521985	WT	OPC
Erbb42	0.599084	0.736692	0.593536	NA	0.0806375	0.00427791	0.859957	0.260505	0.0917161	3.29239e-05	-0.0888541	0.225844	-0.133186	NA	0.270653	-0.424996	-0.0501705	0.289096	0.259562	-0.555581	WT	OPC
Fermt22	0.0312587	0.955596	0.380089	NA	0.941541	0.0331507	0.127302	0.999631	0.0930381	0.00756329	-0.316525	-0.0532279	-0.222633	NA	0.0115395	0.288727	0.249806	5.91296e-05	0.265108	-0.355232	WT	OPC
Fezf22	0.985577	0.000148433	0.400165	NA	0.0152507	0.00255635	2.62229e-05	0.999631	0.0986474	1.53138e-05	0.00838855	1.18529	-0.368228	NA	-0.831646	-0.910765	-5.0611	-0.00562728	-0.562321	1.47753	WT	OPC
Fibcd1	0.638834	0.00793954	0.335592	NA	0.329173	0.95215	0.581741	0.61673	0.194257	0.945022	-0.186262	1.16361	-0.656286	NA	-0.470257	-0.0318519	-0.297552	0.389551	-0.632711	-0.0247782	WT	OPC
Gad1	0.294085	0.222299	0.92981	NA	0.0012692	0.0504283	0.236907	0.573	0.160979	0.00756329	-0.257227	-0.755862	0.040032	NA	0.625768	-0.477142	0.285854	0.285017	0.321801	-0.545596	WT	OPC
Gad21	0.580769	0.145859	0.683358	NA	0.00972781	0.104287	2.87073e-05	0.61673	0.860198	0.00507583	-0.268484	-2.11959	-0.307738	NA	0.860439	-0.822683	1.2142	0.430061	0.0794712	-1.25713	WT	OPC
Gfap3	0.297267	0.955596	0.999125	NA	0.475085	0.331712	0.32422	0.831464	0.0589472	0.099597	-1.24865	0.719036	-0.000784658	NA	0.616096	-1.23027	-1.51298	0.510864	1.28044	-1.97166	WT	OPC
Gng21	0.188365	0.963178	0.999125	NA	0.299319	0.492145	0.929142	0.965666	0.589931	0.0395562	0.418262	0.0641059	0.00663396	NA	-0.494466	-0.318423	-0.0554643	-0.136391	-0.260051	0.532518	WT	OPC
Gphn3	0.297267	0.955596	0.466853	NA	0.703789	0.252766	0.0983631	0.353145	0.170182	0.0855356	-0.172746	-0.14596	-0.191547	NA	0.0793663	-0.204494	0.277629	0.267147	0.230059	-0.247282	WT	OPC
Gpr1581	0.358444	0.955596	0.789012	NA	0.691022	0.492145	0.414405	0.597591	0.0211031	0.278291	-0.188721	-0.0920658	-0.105985	NA	-0.103758	-0.154912	0.192332	-0.258562	0.425641	0.174864	WT	OPC
Grb23	0.297267	0.955596	0.544728	NA	0.347515	0.30618	0.452595	0.805159	0.786726	0.58976	0.151156	-0.0727153	-0.156773	NA	-0.170356	-0.176536	0.146863	0.111928	0.0480394	0.0767657	WT	OPC
Gria13	0.000473521	0.732568	0.242539	NA	0.12129	0.427391	0.045874	0.805159	0.0795024	0.735575	0.911199	0.613487	0.62324	NA	-0.885178	-0.411274	-1.32665	0.312979	-1.09313	-0.151872	WT	OPC
Gria23	0.336397	0.955596	0.540077	NA	0.839366	0.697765	0.923922	0.990192	0.643857	0.00680691	-0.0930993	-0.0426212	-0.0989784	NA	0.02725	-0.044455	-0.0179318	0.0111731	0.049842	0.191752	WT	OPC
Gria3	0.69815	0.959467	0.351163	NA	0.416578	0.214114	0.0771768	0.990192	0.611747	0.324495	0.0525473	-0.0322691	-0.198473	NA	0.121438	-0.181247	0.250312	-0.0155892	0.0765627	-0.120256	WT	OPC
Gria41	0.628639	0.732568	0.331083	NA	0.00763024	0.119797	0.24597	0.965666	0.0217977	0.0815292	-0.136744	-0.539047	-0.45278	NA	0.618442	-0.457024	0.325615	0.0567895	0.554315	-0.428944	WT	OPC
Grin12	0.181338	0.955596	0.598566	NA	0.235895	0.252766	0.301659	0.805159	0.0268193	1.53138e-05	0.226523	0.10067	-0.162125	NA	-0.261149	-0.233472	-0.240715	0.138708	-0.497496	0.662733	WT	OPC
Grin2a1	0.0994144	0.263869	0.747814	NA	0.000892939	0.492145	2.62229e-05	0.990192	0.00392711	1.53138e-05	0.435092	0.698509	0.189991	NA	-1.6997	0.22965	-2.67913	-0.0230932	-1.38205	1.19625	WT	OPC
Grin2b2	2.68617e-05	0.955596	0.614064	NA	6.95788e-05	0.00668019	0.000214475	0.707527	0.006409	1.53138e-05	1.2179	0.219619	-0.217404	NA	-2.57387	0.548411	-1.37225	-0.280989	-0.971935	0.775218	WT	OPC
Grin3a1	0.580779	0.955596	0.335592	NA	0.609176	0.492145	0.529883	0.61673	0.00082543	0.000242934	-0.0907886	-0.0573366	-0.230955	NA	0.0900462	-0.115503	0.118965	0.163451	0.443823	-0.46695	WT	OPC
Grm33	0.734328	0.732568	0.586322	NA	0.126261	0.394377	0.0690904	0.805159	0.550183	1.53138e-05	-0.133222	0.572775	-0.367465	NA	-0.761936	0.320498	-1.00203	-0.327895	-0.293832	1.06285	WT	OPC
Grm4	0.305811	0.953138	0.0204433	NA	0.882675	0.592859	0.414405	0.337108	0.00392711	0.422971	-0.311204	0.313489	-0.998354	NA	0.0592802	-0.192164	0.276091	-0.630701	0.709928	0.197342	WT	OPC
Hcn1	0.219733	0.963178	0.993045	NA	0.403627	0.662518	0.593616	0.974021	0.151843	0.0798896	0.255474	-0.0278879	-0.0122386	NA	-0.231656	0.123939	-0.168645	0.0432653	-0.401134	0.306723	WT	OPC
Htr5a	0.638834	0.955596	0.747814	NA	0.88477	0.749466	0.572888	0.805159	0.603398	0.141276	-0.23538	-0.340058	0.260005	NA	-0.0903601	0.167514	-0.393665	-0.387996	0.272044	0.503534	WT	OPC
Kcnc12	0.291514	0.955596	0.809462	NA	0.54223	0.492145	0.0392083	0.887387	0.425347	0.572653	-0.422764	-0.340509	-0.177666	NA	0.242264	-0.290692	0.68287	0.201304	-0.386202	0.175826	WT	OPC
Kcnd22	0.459985	0.955596	0.599765	NA	0.111534	0.0538301	0.127302	0.965666	0.0412536	0.0325875	-0.131157	-0.0592739	-0.14246	NA	0.279759	-0.333754	0.268472	-0.0449487	0.338207	-0.314616	WT	OPC
Kctd41	0.113493	0.955596	0.611349	NA	0.91287	0.30618	0.359177	0.999631	0.0100744	0.0325875	-0.361564	-0.107307	0.167404	NA	0.0318295	0.228917	-0.266777	0.0100609	0.523281	-0.428887	WT	OPC
Lgals31	0.00292968	0.635831	0.891439	NA	0.257208	0.134707	0.0858374	0.260505	0.111514	0.876836	-0.827284	-0.673528	-0.0783953	NA	0.315109	0.366168	-0.627016	0.492624	0.427377	0.0411055	WT	OPC
Lmna2	0.734328	0.955596	0.599765	NA	0.73582	0.718195	0.914413	0.990192	0.616012	0.00153932	-0.221465	0.242574	-0.572781	NA	-0.260053	-0.282412	-0.129669	-0.0659988	-0.376543	1.10634	WT	OPC
Lratd2	0.617116	0.056874	0.809462	NA	0.00241362	0.30618	0.0690904	0.337108	0.0211031	0.496274	-0.146282	0.726768	0.109106	NA	-1.04352	-0.301555	0.463296	0.423191	-0.769245	-0.167294	WT	OPC
Lrpprc3	0.903801	0.955596	0.747814	NA	0.678751	0.984729	0.685272	0.573	0.698878	0.0798896	-0.0414159	-0.333201	0.177918	NA	0.164885	0.00603413	0.1651	0.370402	-0.14995	-0.527211	WT	OPC
Lynx13	0.038615	0.955596	0.0679362	NA	0.601988	0.034517	0.295216	0.584385	0.958572	0.111633	-1.02739	-0.139417	0.775414	NA	0.258365	-1.14137	0.465785	-0.639593	-0.0247797	0.491069	WT	OPC
Map4k33	0.69815	0.963178	0.860853	NA	0.832074	0.614182	0.163609	0.805159	0.611747	0.523745	0.0613488	-0.0290696	0.054424	NA	-0.0471682	-0.0968127	-0.264222	0.113548	0.088431	0.0883853	WT	OPC
Mapk13	0.422802	0.955596	0.593536	NA	0.331026	0.30618	0.996921	0.648653	0.501872	0.377241	0.275421	-0.227775	0.285646	NA	-0.440874	0.350244	-0.00336611	-0.431314	-0.308221	0.266884	WT	OPC
Mapt3	0.608884	0.955596	0.400165	NA	0.882675	0.67809	0.209829	0.61673	0.0209951	0.930504	-0.121471	-0.158282	-0.283233	NA	0.0413606	-0.111992	0.28103	-0.260821	0.460756	0.0173179	WT	OPC
Mink13	2.68617e-05	0.953138	0.554054	NA	0.11467	0.119797	0.0690904	0.648653	0.603398	0.863615	0.755153	-0.292301	0.210826	NA	-0.451938	0.327067	-0.55593	-0.268399	-0.149565	0.0392633	WT	OPC
Mmp142	0.188365	0.963178	0.789012	NA	0.347086	0.761576	0.970237	0.965666	0.805328	0.460404	-0.358318	0.0403641	0.129611	NA	-0.291213	0.0877494	-0.018554	0.0985637	0.0721865	0.165644	WT	OPC
Mtor3	0.0593423	0.955596	0.224696	NA	0.916527	0.697765	0.516446	0.999631	0.24555	0.149178	0.180088	-0.0518501	-0.220871	NA	0.0144834	-0.0538305	0.0949419	0.00273042	0.13864	-0.140572	WT	OPC
Negr12	0.000473521	0.955596	0.540077	NA	0.511671	0.189809	0.641093	0.476003	0.703222	0.417768	0.689683	-0.145255	-0.327898	NA	-0.252014	0.360378	-0.20605	-0.511039	-0.134723	0.208317	WT	OPC
Neto11	0.218683	0.955596	0.003957	NA	0.11467	0.664485	0.0903115	0.805159	0.758358	0.830095	0.144562	-0.0753534	0.372376	NA	-0.231877	-0.0687998	-0.253	0.100609	-0.0441243	-0.0261862	WT	OPC
Nnat3	0.0105906	0.082735	0.441006	NA	0.250525	0.697765	0.516446	0.260505	0.676591	1.53906e-05	0.328895	-0.651207	0.18878	NA	0.202525	0.0779481	-0.152065	0.322723	0.0801006	-0.72028	WT	OPC
Nos1	0.0450488	0.955596	0.999125	NA	0.705424	0.95215	0.923922	0.887387	0.728852	0.597038	0.663808	-0.408401	-0.00677351	NA	0.196544	-0.0403467	0.0780534	-0.292687	-0.186932	-0.232006	WT	OPC
Npas1	0.172218	0.987352	0.0640934	NA	0.716459	0.664485	0.944369	0.353145	0.189405	0.485481	0.425329	-0.00974785	0.687092	NA	-0.163624	0.186641	0.0419531	-0.769566	-0.610452	-0.246278	WT	OPC
Nptx12	0.0111736	0.732568	0.598566	NA	0.601988	0.733775	0.0661353	0.952845	0.447829	0.000850256	0.754539	-1.03059	0.332719	NA	-0.30369	0.166706	-1.28411	-0.227188	-0.446054	0.887479	WT	OPC
Nptx2	0.734328	0.955596	0.860853	NA	0.11467	0.052823	0.252711	0.573	0.425347	0.0676111	0.259979	-0.531628	-0.320085	NA	-3.33271	1.12148	-1.67993	0.848914	-1.07775	0.962799	WT	OPC
Nptxr3	2.68617e-05	0.878313	0.871328	NA	0.139677	0.0252419	0.0183198	0.892589	0.0917161	0.809203	1.65011	-0.798386	0.148101	NA	-0.976517	0.798961	-2.07625	-0.292484	-1.21178	0.105536	WT	OPC
Nr2f23	3.04756e-05	0.524885	0.954262	NA	0.705424	0.252766	0.89628	0.952845	0.843177	0.000988085	1.12599	-1.42998	0.0520431	NA	-0.219108	0.474876	0.115169	0.19306	-0.102504	-1.87046	WT	OPC
Nrg1	0.580769	0.953138	0.655126	NA	0.391987	0.733775	0.516446	0.952845	0.569652	0.803402	-0.258369	-0.509991	0.267097	NA	0.350795	-0.166016	0.314835	0.18456	-0.289664	-0.0995748	WT	OPC
Nrg21	0.422802	0.955596	0.0204433	NA	0.00202346	0.95215	0.914413	0.965666	0.111514	0.465394	-0.17876	-0.180204	-0.65187	NA	0.556068	0.0177495	-0.0430124	0.0450117	0.329853	-0.142811	WT	OPC
Nrg3	0.0610024	0.955596	0.283493	NA	0.00972781	0.000681914	0.808928	0.476003	0.537797	0.0913177	-0.249236	-0.0552242	-0.242104	NA	0.339306	-0.484487	0.0559419	0.200582	0.101143	0.185688	WT	OPC
Ntng23	0.776978	0.963178	0.339259	NA	0.91287	0.697765	0.0690904	0.974021	0.611747	0.982977	-0.0629019	0.027489	0.296977	NA	-0.031423	0.103506	-0.52454	-0.0419046	0.124466	0.00519209	WT	OPC
Ntrk23	0.776978	0.953138	0.809462	NA	0.00381639	0.697765	0.923922	0.965666	0.06378	6.0197e-05	0.0380928	-0.171153	-0.0673818	NA	0.376678	-0.0685438	0.0240341	-0.0397907	0.267884	-0.492236	WT	OPC
Olig13	0.297267	0.955596	0.747814	NA	0.11467	0.145402	0.0858374	0.990192	0.109003	0.000266279	-0.148085	0.0466757	-0.0844329	NA	0.225142	-0.21083	0.249198	0.0109967	0.229503	-0.431551	WT	OPC
Pax61	0.622397	0.955596	0.954262	NA	0.346832	0.984729	0.581396	0.968358	0.839167	0.803402	-0.211597	-0.175302	-0.0567989	NA	0.372233	-0.00679557	0.265956	-0.0820731	-0.0932479	-0.0984591	WT	OPC
Pcp4	0.872939	0.955596	0.544728	NA	0.11467	0.761576	0.492525	0.260505	9.05514e-05	0.0781804	0.0888565	-0.176896	-0.651258	NA	-1.41344	0.188895	-0.612862	-1.9801	1.53405	0.689543	WT	OPC
Pdgfa3	0.638834	0.955596	0.747814	NA	0.941541	0.984729	0.71675	0.887387	0.172979	0.5358	0.123561	-0.226628	-0.16837	NA	0.0183805	0.00358431	0.132383	-0.169979	0.367839	-0.163526	WT	OPC
Pdgfra	0.74301	0.955596	0.383278	NA	0.126261	0.909895	0.24597	0.999631	0.442476	0.00736678	-0.0335788	-0.0387945	-0.140496	NA	0.161917	0.0170867	0.133776	0.00372659	0.0927742	-0.230839	WT	OPC
Prox11	0.622397	0.736692	0.586322	NA	0.871896	0.30618	0.0881097	0.639786	0.00392711	0.0375346	-0.145656	-0.507621	-0.262199	NA	-0.0675765	-0.333101	0.46101	0.278068	0.697002	-0.533232	WT	OPC
Psen13	0.796334	0.80606	0.80084	NA	0.249812	0.984729	0.937764	0.805159	0.0917161	0.863615	-0.027231	-0.176908	-0.0572459	NA	0.138263	-0.0024104	0.0147259	-0.0957535	0.197772	-0.019176	WT	OPC
Psen23	0.426515	0.963178	0.747814	NA	0.598888	0.497262	0.0858374	0.952845	0.436552	0.792112	-0.252357	0.0354389	0.158284	NA	0.182575	-0.229418	0.480318	-0.136206	-0.299442	-0.0816522	WT	OPC
Pten3	0.402228	0.959467	0.999125	NA	0.143949	0.697765	0.113222	0.965666	0.890729	0.417768	-0.280478	0.065837	0.00780583	NA	0.42288	0.139088	-0.638486	-0.0743796	-0.04517	0.209934	WT	OPC
Ptgds3	0.0004332	0.156633	0.00712034	NA	0.0401022	0.034517	0.666541	0.952845	9.05514e-05	0.126755	-1.30097	0.76165	-1.41685	NA	0.601794	-0.798977	0.178966	-0.1605	0.983854	-0.468136	WT	OPC
Ptk2b3	2.68617e-05	0.955596	0.383278	NA	0.00051878	0.00551291	2.62229e-05	0.805159	0.00392711	7.23393e-05	1.12393	0.267247	0.381128	NA	-1.8432	0.661254	-7.94637	-0.290427	-1.3796	0.786201	WT	OPC
Ptpru	0.439695	0.955596	0.242539	NA	0.691022	0.900087	0.492525	0.965666	0.425347	0.930504	0.152546	-0.216521	-0.376905	NA	0.100039	-0.0381666	0.175213	-0.0460084	0.190194	-0.017791	WT	OPC
Rims12	0.734618	0.955596	0.80084	NA	0.235895	0.119797	0.236907	0.990192	0.728852	0.205898	-0.14552	-0.160911	0.198007	NA	-0.652305	0.553	-0.686302	-0.0531002	0.156271	0.40461	WT	OPC
Rims23	0.69815	0.959467	0.400165	NA	0.934408	0.734999	0.64443	0.999631	0.537797	0.243706	0.0999207	0.0624114	-0.356045	NA	-0.0267739	-0.10498	-0.172847	-0.00356822	0.18238	0.246073	WT	OPC
Robo12	0.297267	0.953138	0.610045	NA	0.17658	0.0779456	2.62229e-05	0.990192	0.0553149	2.71957e-05	-0.181573	-0.20812	-0.136578	NA	0.228541	-0.306372	0.599774	0.0242206	0.319746	-0.636425	WT	OPC
Rorb1	0.142994	0.955596	0.586322	NA	0.319727	0.881294	0.209829	0.952845	0.240104	0.109619	-0.359688	-0.157412	-0.225136	NA	0.247002	0.0500609	-0.378424	0.0997269	0.281266	0.287272	WT	OPC
Rph3a3	0.0140087	0.732568	0.0204433	NA	0.0228876	0.378266	2.62229e-05	0.805159	0.11933	0.982977	-0.441609	-0.373882	-0.611377	NA	0.405882	-0.193655	0.671336	-0.151167	0.301178	-0.00397992	WT	OPC
S100b3	0.464015	0.959467	0.809462	NA	0.0872822	0.383668	0.0399622	0.720703	0.170182	0.00219461	-0.18086	-0.0643403	-0.105077	NA	0.401786	-0.24057	0.476921	-0.234391	0.325237	-0.672558	WT	OPC
Sema5b	0.621702	0.955596	0.428907	NA	0.705424	0.662518	0.161734	0.965666	0.0737667	0.00756329	-0.0742927	0.118241	-0.173692	NA	-0.0631448	-0.0791531	0.208729	0.0483002	0.255345	-0.312402	WT	OPC
Sharpin3	0.461108	0.955596	0.81348	NA	0.853952	0.849316	0.560732	0.805159	0.97596	0.536919	-0.275934	0.278832	0.137041	NA	-0.0940315	0.0865349	-0.296413	0.257187	0.00849618	-0.204991	WT	OPC
Slc17a73	0.00339	0.963178	0.610045	NA	0.0101494	0.0252419	2.62229e-05	0.61673	0.0269267	1.53138e-05	0.813127	0.0438284	0.311069	NA	-1.76972	0.732086	NA	-0.555924	-1.4596	1.49791	WT	OPC
Slc29a11	0.200135	0.955596	0.954262	NA	0.126261	0.95215	0.817404	0.707527	0.611747	0.735575	-0.464428	-0.258681	-0.0334852	NA	0.477495	0.0356532	0.123473	-0.357066	0.181764	0.108164	WT	OPC
Slc29a21	0.985577	0.732568	0.466853	NA	0.705424	0.95215	0.140416	0.831464	0.449435	0.108282	0.00456978	-0.784822	-0.464886	NA	-0.175575	0.039086	0.529864	-0.27239	0.299908	0.433033	WT	OPC
Slc30a3	2.68617e-05	0.955596	0.351163	NA	0.11467	0.00149492	0.0399622	0.573	0.0209951	0.00511488	1.73943	-0.322285	-1.06228	NA	-1.44981	1.19872	-2.53418	-0.97305	-3.19863	0.973068	WT	OPC
Slc32a11	0.621702	0.732568	0.809462	NA	0.00763024	0.503003	0.231716	0.854744	0.728852	0.2621	-0.484147	-2.61857	-0.384831	NA	1.48677	-0.71359	0.872539	0.458705	-0.3433	-1.02554	WT	OPC
Snca2	2.68617e-05	0.732568	0.330448	NA	0.00763024	0.0597796	0.0161787	0.999631	0.0211031	0.000450627	0.702847	-0.472705	0.330752	NA	-0.813957	0.382141	-0.768045	0.00141118	-0.701247	0.553296	WT	OPC
Sorl13	0.596651	0.360447	0.466853	NA	0.882675	0.849316	0.89628	0.965666	0.145075	0.0119871	-0.377824	1.05354	-0.808593	NA	-0.118162	-0.163883	-0.149875	-0.207799	-1.33828	0.907554	WT	OPC
Sox101	0.734328	0.955596	0.511895	NA	0.181228	0.95215	0.231716	0.476003	0.409304	1.96164e-05	-0.034134	-0.0779188	-0.106254	NA	0.13784	0.00984325	0.132018	0.144996	0.0994469	-0.363216	WT	OPC
Sox82	0.00143643	0.955596	0.25182	NA	0.000211879	0.107855	4.4432e-05	0.260505	0.00392711	1.94486e-05	-0.30108	0.0493222	-0.191957	NA	0.369916	-0.179275	0.387381	-0.231365	0.300493	-0.408525	WT	OPC
Src3	0.247643	0.955596	0.242539	NA	0.705424	0.984729	0.572888	0.965666	0.454537	0.168175	0.15309	-0.0993675	-0.261137	NA	0.0628265	-0.00260887	0.104113	0.0514932	0.11874	-0.170264	WT	OPC
Sulf23	0.464015	0.953138	0.891439	NA	0.223836	0.849316	0.0432746	0.948556	0.409304	2.46585e-05	-0.0882643	-0.144698	0.0326979	NA	0.152682	-0.0312776	0.250089	0.0600741	0.118122	-0.434266	WT	OPC
Syn13	0.000822757	0.953138	0.335592	NA	0.00140546	0.0402436	0.455483	0.0732501	0.00082543	1.53138e-05	0.395815	-0.218064	0.228036	NA	-0.63356	0.293361	-0.168617	-0.547788	-0.681445	0.767535	WT	OPC
Syngap13	0.000150515	0.963178	0.920804	NA	0.0241371	0.104521	0.0392083	0.952845	0.0917161	0.160452	0.410868	0.0161305	0.0327375	NA	-0.399496	0.229437	-0.396843	0.0652282	-0.306774	0.171173	WT	OPC
Syp3	3.04728e-05	0.955596	0.920804	NA	0.0827748	0.252766	0.0661353	0.450307	9.05514e-05	1.53138e-05	0.524573	-0.130301	0.038389	NA	-0.375322	0.197387	-0.412878	-0.309491	-0.919802	0.799003	WT	OPC
Syt6	0.0672729	0.953138	0.871328	NA	0.0103173	0.822551	0.955337	0.61673	0.830651	0.804288	-0.503174	0.292737	-0.086789	NA	0.596423	-0.082043	0.0264737	-0.335617	-0.0682369	-0.0656121	WT	OPC
Tmem150a3	0.0583226	0.955596	0.242539	NA	0.11467	0.586517	0.970237	0.805159	0.151843	0.523745	-0.330381	0.144894	-0.323536	NA	0.284296	-0.122256	0.0120055	-0.144176	0.261718	0.102423	WT	OPC
Trib21	0.439695	0.955596	0.954262	NA	0.0401022	0.733775	0.817404	0.952845	0.425347	0.0720266	0.169517	0.166385	-0.0311748	NA	-0.573947	0.0901562	0.0827691	0.101373	0.212212	-0.370142	WT	OPC
Tshz13	0.422244	0.955596	0.871328	NA	0.427018	0.632168	0.359177	0.61673	0.170182	0.403918	-0.15942	-0.0595755	-0.0626959	NA	-0.174631	-0.111155	0.193167	0.196466	0.257333	-0.144393	WT	OPC
Tshz2	0.985577	0.878313	0.996514	NA	0.934408	0.586517	0.89628	0.990192	0.449435	0.572653	0.00688487	0.439038	0.0149086	NA	-0.0321674	-0.249339	-0.0882053	-0.0355255	-0.349682	0.179995	WT	OPC
Vipr2	0.77068	0.953138	0.871328	NA	0.319727	0.586517	0.343545	0.965666	0.182167	0.450907	-0.0697065	-0.280221	-0.0777063	NA	0.248072	0.148607	-0.294151	0.0736956	0.31647	-0.17125	WT	OPC
Wfs11	0.0447228	0.987352	0.593536	NA	0.17658	0.00255635	0.22185	0.720703	0.442476	0.396686	0.599786	-0.00839862	-0.367487	NA	-0.690468	0.848252	-0.65532	0.334255	-0.40113	-0.335491	WT	OPC
Zbtb203	3.04756e-05	0.955596	0.92981	NA	0.00445761	0.000282566	2.62229e-05	0.892589	0.0484476	0.000769284	-0.587437	0.0450262	-0.028246	NA	0.392156	-0.585819	0.598648	-0.0894447	0.298184	-0.438445	WT	OPC
Abi31	0.0563087	0.101868	0.851005	0.849708	0.792017	0.237365	0.360253	0.969734	0.631549	0.0599915	-0.203747	0.159222	0.0812317	-0.0422677	0.026342	-0.139299	0.207588	-0.00922984	0.0543105	-0.182469	Trem2	Mic
Adam104	0.451054	0.771035	0.946618	0.171854	0.325091	0.165851	0.359523	0.9165	0.0152187	0.00611001	-0.0866346	0.0355046	0.0261206	-0.258379	0.108667	-0.170102	0.22404	0.0805625	0.237371	-0.282303	Trem2	Mic
Adam174	0.0618456	0.821127	0.985858	0.545786	0.603027	0.258445	0.173885	0.970891	0.454835	0.00168135	-0.303731	0.0377283	-0.0153424	0.175166	0.0804819	-0.202554	0.422077	-0.0100309	0.129482	-0.475439	Trem2	Mic
Adrb12	0.224294	0.868276	0.985858	0.775179	0.101612	0.0974558	0.708732	0.941499	0.277823	0.0196432	-0.273781	0.034942	-0.0141672	0.119268	0.308466	-0.421809	0.190667	0.116536	0.230679	-0.477873	Trem2	Mic
Aldh1l13	0.28123	0.824703	0.88858	0.999083	0.40733	0.127009	0.850549	0.953885	0.406164	0.692731	-0.389025	0.0748376	-0.246736	0.000407836	0.252484	-0.630483	0.14201	0.153442	0.284248	0.140724	Trem2	Mic
Apoe4	0.157354	0.210315	0.929201	0.585507	0.00826742	0.00211417	0.860548	0.696248	0.861096	0.0043915	-0.311193	0.247963	0.0757201	0.209549	0.439108	-0.800927	0.0795584	0.227916	0.0397559	-0.584903	Trem2	Mic
App4	0.220119	0.0469281	0.782959	0.197473	0.767769	0.0279241	0.85198	0.733626	0.513945	0.00425603	0.288107	-0.589491	-0.260032	-0.613797	-0.0785655	0.519402	-0.112696	-0.299257	0.178032	0.537952	Trem2	Mic
Aqp43	0.00232956	0.0469281	0.770009	0.380157	0.130896	0.002065	0.0953964	0.696248	0.281543	1.57976e-05	-0.87512	0.421873	0.222178	0.339987	0.325739	-1.01271	0.756193	-0.312144	0.260871	-1.29914	Trem2	Mic
Bcan4	0.0349693	0.0638975	0.929201	0.380157	0.130896	0.0328706	0.655443	0.593617	0.1217	0.246718	-0.644122	0.42874	-0.110353	0.372798	0.356621	-0.744464	0.286099	-0.551121	0.36852	-0.306925	Trem2	Mic
Bin14	0.0615575	0.884167	0.956401	0.0668434	0.596365	0.652541	0.384173	0.696248	0.1217	2.76554e-05	0.0854565	-0.00596371	-0.00862038	-0.139371	0.0259934	-0.0257714	0.0944172	0.0597534	0.0727548	-0.180148	Trem2	Mic
C1qa1	0.0481201	0.460183	0.929201	0.800647	0.453529	0.0187805	0.0292393	0.969734	0.330594	0.000221783	-0.222071	0.0864228	-0.049208	0.0540584	0.0794591	-0.297141	0.452979	0.0153421	0.112158	-0.375019	Trem2	Mic
C4b4	0.020889	2.96537e-05	0.730389	0.111609	0.444141	0.000374746	0.549711	0.0153464	0.0921205	2.42396e-05	-0.881953	0.996201	0.443338	0.641526	0.226984	-1.89419	-0.520782	0.892881	-0.6285	-1.91262	Trem2	Mic
Camk2a4	0.0901206	2.96537e-05	0.000109	0.196405	6.08111e-05	0.0684936	0.00010311	0.606824	2.3857e-05	0.945857	0.278533	1.09178	1.10022	0.34164	-2.59349	0.325699	-2.74921	-0.296084	-1.66929	0.0103723	Trem2	Mic
Camk2g4	0.586779	0.042464	0.102767	0.171854	6.76344e-05	0.725956	0.385299	0.0131214	0.526062	1.44861e-05	-0.10685	-0.437594	-0.68797	-0.465904	0.595632	0.0813906	0.341247	-0.957057	0.131448	0.741708	Trem2	Mic
Cars4	0.637041	0.682442	0.766084	0.81405	0.101612	0.404671	0.850549	0.953885	0.330594	0.870669	-0.0978597	0.0859292	-0.226416	-0.0915407	0.290009	-0.192284	-0.0893564	0.0847297	0.19796	-0.0317664	Trem2	Mic
Casp81	0.697481	0.0413322	0.929201	0.380157	0.000246101	0.164091	0.268719	0.969734	0.540806	0.0823506	-0.0409653	-0.228904	0.0375099	-0.169242	0.318774	-0.16131	0.244509	0.0121267	0.0696336	-0.167345	Trem2	Mic
Cass42	0.16654	0.00413993	0.766084	0.0194548	0.122395	0.0409432	0.863583	0.969734	0.620642	0.0786854	-0.264301	0.429759	0.204629	0.524338	-0.296355	-0.445207	-0.0660316	0.0491387	-0.101255	-0.305369	Trem2	Mic
Cbln41	0.0142872	0.16683	0.766084	0.145355	0.000287248	0.0187805	0.165879	0.974765	2.3857e-05	0.657828	-1.19414	-0.601125	-0.599915	-1.17346	0.927051	-1.3045	0.896491	-0.0169191	1.11641	-0.198981	Trem2	Mic
Cck2	0.306596	0.063098	0.851005	0.911244	6.76344e-05	0.00012825	0.0953964	0.606824	0.0356147	1.57976e-05	0.357556	0.611291	0.276852	-0.0918439	-3.78281	1.12843	-3.55874	-0.756104	-1.06055	1.09781	Trem2	Mic
Ccl31	0.52598	0.462217	0.766084	0.994744	0.223497	0.108279	0.48343	0.606824	0.513945	0.37689	-0.479554	-0.626939	-0.958925	0.017661	0.675602	-1.89939	0.839852	0.810403	0.435609	-0.685027	Trem2	Mic
Ccl61	0.688196	0.776521	0.956401	0.301516	0.519141	0.868423	0.499834	0.941499	0.460714	0.246718	0.149869	0.110766	-0.0580079	-0.838799	0.225739	-0.0728786	0.51339	-0.244755	0.29209	-0.448564	Trem2	Mic
Cd2ap4	0.936662	0.745611	0.929201	0.0147882	0.0481536	0.164091	0.173885	0.829494	0.528937	0.00730376	0.0128149	0.0546272	0.0648022	-0.6412	0.260039	-0.235269	0.401056	0.129814	0.101425	-0.381573	Trem2	Mic
Cd741	0.688196	0.554065	0.929201	0.65283	0.00276322	0.643923	0.863583	0.969734	0.618336	0.528435	0.551882	-1.43714	0.502258	-2.541	2.33905	-1.15158	-0.651499	0.122348	-1.17902	-1.50962	Trem2	Mic
Clu4	0.306596	6.6384e-05	0.929201	0.775179	0.716329	0.0328706	0.70359	0.0991361	0.657555	0.073778	-0.240847	0.68022	-0.106231	0.132159	-0.0842002	-0.611899	-0.237557	0.567291	-0.1139	-0.402301	Trem2	Mic
Cplx14	0.321276	0.371031	0.956401	0.171854	0.704858	0.91523	0.655443	0.558773	0.0012195	0.0937585	-0.436211	-0.453362	0.0636914	-1.22019	0.148791	-0.0454085	0.404118	-0.937706	0.909069	0.514431	Trem2	Mic
Creb13	0.16654	0.68181	0.767063	0.0668434	0.390932	0.602163	0.000356936	0.969734	0.635436	0.0077359	-0.291752	-0.0920271	0.191477	-0.667179	0.160194	-0.128066	0.99085	-0.0754737	-0.105677	-0.522641	Trem2	Mic
Crebbp4	0.157354	2.96537e-05	0.946618	0.0490735	0.704858	0.839457	0.968518	0.953885	0.657555	0.715759	-0.19514	0.515841	0.0341303	-0.448773	0.050541	-0.033923	0.01375	-0.0716244	-0.0651209	0.0540285	Trem2	Mic
Csf14	0.948169	0.54512	0.953378	0.870951	0.101612	0.652541	0.721463	0.941499	0.963713	0.690283	0.0265798	0.242523	-0.0879917	0.122326	0.549751	-0.223446	-0.38918	-0.268014	0.0275057	-0.196228	Trem2	Mic
Csf1r1	0.100835	0.00679499	0.766084	0.870951	0.997083	0.0549878	0.655443	0.606824	0.470139	1.57976e-05	-0.170545	0.244706	0.110025	0.0322509	-0.000289342	-0.222109	0.109254	0.142861	0.0834535	-0.431272	Trem2	Mic
Cspg54	0.0543094	0.461318	0.730389	0.545786	0.192693	0.380922	0.315061	0.969734	0.0830366	0.0349366	0.389763	0.178183	-0.41795	0.257969	-0.329128	0.214076	-0.647584	0.0622231	-0.455308	0.383696	Trem2	Mic
Cst71	0.936662	0.767421	0.990812	0.585507	0.783017	0.0523565	0.721463	0.371717	0.663413	0.72387	0.0444713	-0.170451	0.0114846	0.44514	0.129329	0.789413	-0.455337	-1.6866	-0.242618	0.176699	Trem2	Mic
Ctnnb14	1.99634e-05	0.0638975	0.102767	0.301516	0.128158	0.00399222	0.911921	0.405492	0.0958455	0.000319219	0.302031	-0.156963	-0.258718	-0.155457	-0.128245	0.23228	0.0201459	0.173671	0.131787	-0.271103	Trem2	Mic
Ctss1	1.99634e-05	0.382297	0.770009	0.695489	0.101612	0.000581977	0.000104764	0.953885	0.000440847	1.44861e-05	-0.457706	0.0939253	-0.0993441	-0.0751781	0.149975	-0.385731	0.593727	0.0464718	0.28494	-0.436843	Trem2	Mic
Cux24	0.418683	0.0148745	0.730389	0.0788648	0.29491	0.00776659	0.678297	0.969734	0.117138	6.39581e-05	0.237424	-0.960516	-0.598896	-1.1379	-0.370093	0.716453	-0.358525	0.0731332	0.434194	0.833443	Trem2	Mic
Cx3cl13	0.0860998	0.509657	0.102767	0.578192	0.00887558	0.000195367	0.239904	0.875268	0.144088	1.44861e-05	0.423666	-0.216429	-1.13048	-0.349641	-0.866181	0.854054	-0.990961	-0.246763	-0.474376	1.32012	Trem2	Mic
Cxcr41	0.714387	0.821127	0.842969	0.475517	0.385828	0.304763	0.764291	0.606824	0.382084	0.72387	-0.257266	-0.166437	0.473349	-1.21429	0.504848	-0.96376	-0.49229	0.7668	0.545263	-0.282518	Trem2	Mic
Dkk34	0.69182	0.0492555	0.929201	0.723407	0.00276322	0.119449	0.315061	0.696248	0.0012195	1.44861e-05	-0.179072	0.680656	0.20266	-0.325623	-1.95429	0.597752	-1.43878	-0.563992	-2.26496	1.66805	Trem2	Mic
Dlg44	0.0901206	8.35255e-05	0.929201	0.63208	0.0011334	0.0491931	0.173885	0.969734	0.0154725	0.13077	0.285346	0.5675	0.0926398	-0.195594	-0.676216	0.356593	-0.681532	0.0239866	-0.486105	0.234797	Trem2	Mic
Epha72	0.586779	0.58835	0.906299	0.000783183	0.245175	0.607193	0.374827	0.783567	0.56241	0.769335	-0.269741	0.248482	-0.323574	1.41506	-0.640997	0.256645	-1.32215	-0.503176	-0.324938	0.130924	Trem2	Mic
Flt11	0.396358	0.206085	0.766084	0.0234302	0.987797	0.750607	0.721463	0.953885	0.440696	0.524143	-0.357199	0.443372	-0.537728	0.949955	0.00778628	0.138244	-0.356288	-0.194708	-0.372893	-0.271608	Trem2	Mic
Gfap4	0.017425	6.6384e-05	0.766084	0.000667158	0.165107	0.00188965	0.721463	0.0364824	0.117138	3.3296e-05	-1.11832	1.00356	0.377022	1.21024	-0.58205	-1.91675	-0.304789	0.90626	-0.683941	-2.35424	Trem2	Mic
Gng22	0.625603	0.334645	0.839951	0.475517	0.695222	0.843317	0.655443	0.606824	0.281543	0.870669	0.0775046	-0.176901	0.130787	0.203915	-0.0676031	0.037103	0.166153	-0.267294	-0.19283	0.0235838	Trem2	Mic
Gphn4	0.453201	0.527346	0.766084	0.870951	0.390932	0.41398	0.721463	0.996275	0.376643	0.13077	0.130193	-0.12873	-0.234266	-0.0602048	0.14862	-0.173942	-0.15355	0.00093157	0.172834	0.228813	Trem2	Mic
Grb24	0.258652	0.409243	0.985858	0.39006	0.34538	0.508069	0.655443	0.371717	0.999096	0.0950177	0.108502	-0.0925818	-0.00896775	-0.157923	0.0925667	0.0753172	-0.116578	0.213854	-0.000730457	-0.153007	Trem2	Mic
Gria14	0.000418655	0.0563699	0.956401	0.775179	0.165107	0.602163	0.262901	0.696248	0.212399	0.375318	0.920735	0.590726	-0.0712588	0.205705	-0.60079	-0.245303	-1.3692	0.404835	-0.559854	-0.351635	Trem2	Mic
Gria24	0.0543094	0.884167	0.766084	0.81405	0.180068	0.0974558	0.174898	0.969734	0.0705691	7.77537e-05	0.665741	0.051868	-0.655767	0.183606	-0.685413	0.639651	-2.3629	-0.0816925	-1.00065	1.05895	Trem2	Mic
Grin13	0.157354	0.258826	0.462476	0.380157	0.609156	0.00776738	0.643115	0.475383	0.615831	1.44861e-05	0.326249	-0.33618	-0.648831	-0.464323	-0.137473	0.603217	-0.352623	-0.584591	-0.151103	0.982015	Trem2	Mic
Grin2a2	0.821635	0.0255475	0.929201	0.654183	0.0357251	0.119449	0.405146	0.696248	0.1217	0.0152964	0.121078	0.851515	-0.267845	0.364002	-1.4125	0.661798	-1.27103	-0.668417	-0.978851	0.812659	Trem2	Mic
Grin2b3	0.017425	0.243193	0.812201	0.978779	0.0137902	0.0328706	0.173885	0.969734	0.0496248	0.015885	0.738637	0.426687	-0.396847	0.0391273	-1.25579	0.727439	-2.08138	0.0613765	-0.972383	0.672516	Trem2	Mic
Grm34	0.27081	0.503742	0.766084	0.795369	0.0855241	0.37176	0.968518	0.912172	0.828182	1.44861e-05	-0.462516	0.253583	-0.6925	-0.212747	-0.773907	0.338828	0.0295844	-0.305943	-0.092735	1.11221	Trem2	Mic
Icam11	0.427941	0.659038	0.766084	0.871799	0.289615	0.165851	0.764291	0.969734	0.774875	0.0823506	-0.160737	0.0921191	0.213271	0.05694	0.198484	-0.308126	0.124157	0.07858	-0.0650326	-0.324544	Trem2	Mic
Inpp5d1	0.451054	0.0601435	0.946618	0.870951	0.792017	0.746207	0.577904	0.969734	0.502279	0.0107852	-0.0826976	0.190037	0.0253012	-0.0363555	0.0280176	0.0436005	0.146155	-0.0122043	-0.0875465	-0.253075	Trem2	Mic
Itgax1	0.0616474	0.0993623	0.766084	0.654183	0.228545	0.0974558	0.00010311	0.696248	0.762465	0.689768	-0.850737	-0.74493	-0.609102	-0.341464	-0.523048	-0.835145	1.7656	0.424286	0.125713	-0.189469	Trem2	Mic
Kcnc13	0.410771	0.112701	0.766084	0.800647	0.033238	0.602163	0.655443	0.475383	7.58183e-05	0.945857	-0.463009	-1.01121	-0.811414	-0.265815	0.792223	-0.344621	0.502169	-1.43613	1.25995	0.0255591	Trem2	Mic
Kcnd23	0.243872	0.151513	0.766084	0.745433	0.274739	0.92239	0.907239	0.663292	0.793919	0.0512497	-0.59641	0.541507	-0.649627	-0.312626	0.432224	0.0408687	-0.119084	-0.706287	0.122191	0.629315	Trem2	Mic
Kcnq11	0.306596	0.14138	0.766084	0.0366618	0.00449941	0.0412509	0.173885	0.606824	0.277823	0.690283	-0.30092	-0.467038	0.295944	-1.2028	0.611748	-0.744817	0.692598	0.422233	-0.361458	0.124241	Trem2	Mic
Lgals32	0.277086	0.409243	0.842969	0.477197	0.704858	0.379586	0.721463	0.606824	0.762465	0.870669	0.487016	-0.548643	-0.477817	-0.842379	0.188464	-0.596743	0.366579	0.663029	0.17475	-0.078202	Trem2	Mic
Lrpprc4	0.292027	0.611529	0.767063	0.972493	0.364924	0.928215	0.479687	0.969734	0.51318	0.459415	0.121823	-0.0689323	-0.130417	-0.016342	-0.116118	0.00968263	0.191816	-0.0193289	0.0918672	-0.093264	Trem2	Mic
Ly91	0.234695	0.044468	0.125884	0.0176049	0.00546508	0.749703	0.162939	0.457764	2.3857e-05	0.851224	-0.401424	-0.747606	-1.06596	-1.57084	0.644295	-0.122133	0.776201	-0.725918	1.2289	0.0605569	Trem2	Mic
Lynx14	0.017425	0.234795	0.125884	0.171854	0.916811	0.0227203	0.655443	0.0457473	2.3857e-05	6.22555e-05	-0.787351	-0.383048	0.629215	-0.741188	0.0284199	-0.846693	0.285841	-1.27367	0.891103	0.755499	Trem2	Mic
Map4k34	0.18694	0.000827569	0.946618	0.475517	0.390932	0.32772	0.809077	0.969734	0.513945	0.783562	-0.150958	0.309622	0.0266381	-0.155081	-0.0976783	0.11555	-0.0636858	0.0198147	-0.0850375	0.0304023	Trem2	Mic
Mapk14	0.00102076	0.233252	0.88858	0.648864	0.325803	0.0227203	0.118585	0.696248	0.0206244	0.186635	0.668849	-0.371862	-0.198085	0.23263	-0.289084	0.556437	-1.40677	0.287936	-0.705836	0.292202	Trem2	Mic
Mapt4	0.498953	0.000251223	0.766084	0.501103	0.0069173	0.019344	0.413022	0.969734	0.191332	0.488403	0.128247	-0.824105	-0.248212	-0.26937	0.436645	0.435727	-0.408063	-0.0232004	0.250457	0.135169	Trem2	Mic
Mink14	1.99634e-05	0.884167	0.667311	0.65283	6.08111e-05	4.6168e-05	0.0322919	0.606824	0.000398139	0.870669	0.631566	0.0176251	0.236	-0.128824	-0.738071	0.532578	-0.819333	0.216544	-0.542731	-0.0209168	Trem2	Mic
Mmp143	0.100835	0.527346	0.929201	0.644046	0.00204144	0.0498438	0.721463	0.941499	0.873778	0.0786854	-0.378969	0.138862	0.0736585	0.193686	0.518261	-0.513272	0.173461	-0.125864	0.037538	-0.369566	Trem2	Mic
Mrc21	0.14587	0.737651	0.929201	0.777228	0.519141	0.0676641	0.305113	0.969734	0.176304	0.769335	-0.699045	-0.161734	-0.23756	0.212556	0.242752	-1.02869	0.758601	-0.130373	0.486367	-0.124936	Trem2	Mic
Mtor4	0.565964	0.840102	0.766084	0.171854	0.519141	0.211815	0.605986	0.450637	0.258135	0.459415	0.0739602	-0.0271106	-0.182011	-0.310979	0.0799875	0.165422	0.165866	-0.295485	0.150481	0.0939941	Trem2	Mic
Negr13	0.000418655	0.0993623	0.667311	0.342695	0.64181	0.0491931	0.463555	0.941499	0.528937	0.0143284	1.16003	-1.07429	-1.27097	-1.14503	-0.253932	0.831309	-1.17376	0.27567	-0.389515	0.831954	Trem2	Mic
Neto12	0.240302	0.0895124	0.00685988	0.645523	0.0321051	0.0314831	0.114375	0.825329	0.00367938	0.00584996	0.3374	-0.628329	0.970158	0.268771	-0.792869	0.607942	-1.80499	-0.300194	-1.14827	0.628627	Trem2	Mic
Nnat4	1.99634e-05	0.0895124	0.119274	0.000667158	0.00156187	0.119449	0.268719	0.000109001	0.00558018	1.44861e-05	0.815441	-0.443844	0.553873	-1.73455	0.568007	-0.429329	-0.699472	1.22519	-0.713783	-1.53025	Trem2	Mic
Nptx13	0.030667	0.268028	0.946618	0.453519	0.0697923	0.108279	0.413022	0.735528	0.0201101	0.00272219	0.903303	-0.82302	0.144513	0.655833	-1.46637	0.780372	-1.59448	-0.716619	-2.20449	1.0706	Trem2	Mic
Nptxr4	1.99634e-05	0.0210307	0.929201	0.81133	0.0107774	8.19997e-05	0.173885	0.457764	0.0021375	0.690283	1.46033	-1.52219	-0.188624	-0.222259	-1.62121	1.27141	-2.74013	0.719489	-2.25754	0.19339	Trem2	Mic
Nr2f24	1.99634e-05	0.000962251	0.462476	0.65283	0.455019	0.750607	0.479687	0.0364824	0.593411	0.000579603	1.83292	-1.74875	-0.962204	-0.33581	-0.290122	0.12786	-0.701631	0.914528	-0.229497	-1.6458	Trem2	Mic
Ntng24	0.384446	0.386162	0.99281	0.0189734	0.295726	0.000581977	0.268719	0.969734	0.000270833	0.851224	0.190722	-0.232677	-0.00216624	0.643531	-0.2632	0.665563	-0.669509	0.0578732	-1.00041	-0.0463669	Trem2	Mic
Ntrk24	0.27081	0.485501	0.929201	0.63208	0.00114015	0.109982	0.405146	0.606824	0.981735	0.174726	-0.280792	-0.190152	-0.133057	-0.249982	0.599887	-0.46523	0.407178	0.319653	-0.0104411	-0.318042	Trem2	Mic
Olig14	0.330089	0.64453	0.922766	0.326049	0.000708663	0.00174019	0.212358	0.969734	0.000316672	0.00897425	-0.251112	-0.132234	-0.153899	-0.487136	0.641442	-1.08448	0.588079	0.0338878	0.667199	-0.662992	Trem2	Mic
P2ry121	0.0814573	0.0895124	0.0987102	0.679332	0.0797961	0.499584	0.15586	0.969734	0.58021	1.44861e-05	-0.234558	0.205398	0.36307	0.100721	-0.235468	-0.104994	0.390066	-0.0262228	-0.0815337	-0.600707	Trem2	Mic
Pdgfa4	0.0192527	0.436033	0.767063	0.0788648	0.43642	0.405394	0.360253	0.875268	0.382084	0.867952	0.405637	-0.183518	-0.216146	-0.640866	0.151472	-0.198148	0.382012	-0.173515	0.186084	0.035193	Trem2	Mic
Pilra1	0.970564	0.383371	0.929201	0.380157	0.704858	0.839457	0.974198	0.969734	0.380264	0.186635	0.0165021	0.390276	-0.21039	0.58514	0.163608	-0.113451	0.0207224	-0.0497171	-0.505804	-0.636116	Trem2	Mic
Plcg21	0.0303985	0.75576	0.933768	0.681868	0.019989	0.112172	0.162939	0.969734	0.0221567	1.57976e-05	-0.235066	0.0372373	0.0351814	-0.0855677	0.216058	-0.189874	0.316462	0.00855639	0.214529	-0.453869	Trem2	Mic
Prkcd2	0.209676	0.58835	0.767063	0.994744	0.767769	0.868423	0.223114	0.783166	2.3857e-05	0.000629528	-0.148114	-0.0676495	-0.121938	0.0021842	-0.0341261	-0.0221832	0.28699	-0.116914	0.448621	-0.359146	Trem2	Mic
Psen14	0.277086	0.771035	0.929201	0.65283	0.519141	0.750607	0.32668	0.855616	0.298303	0.00584996	-0.137792	0.0391094	-0.0619443	-0.113121	0.0777505	-0.0473066	0.259242	0.103381	0.134176	-0.320576	Trem2	Mic
Psen24	0.45722	0.334645	0.826411	0.98084	0.302947	0.304763	0.636868	0.969734	0.00555565	0.72387	-0.240219	-0.364661	0.255348	-0.0242931	0.299053	-0.39414	-0.450784	0.0560313	0.662187	-0.124465	Trem2	Mic
Pten4	0.925171	0.896558	0.946618	0.98084	0.274739	0.91523	0.717323	0.969734	0.861096	0.0670993	-0.0218776	-0.0179519	0.0455634	0.0110666	-0.21033	0.0207144	-0.174596	0.0710919	-0.0361191	0.268793	Trem2	Mic
Ptgds4	0.100835	0.0993623	0.851005	0.65283	0.261331	0.0947084	0.0544451	0.733626	0.0356147	0.127478	-1.13311	-1.15664	-0.451831	0.405174	0.519078	-1.3729	1.47032	-0.665293	0.838226	-0.910323	Trem2	Mic
Ptk2b4	0.0178402	0.795385	0.881218	0.530364	0.00152386	0.00472259	0.315061	0.939614	0.00324137	0.209159	0.423928	0.0581934	0.147117	0.239958	-0.750635	0.531113	-0.559972	-0.149433	-0.684211	0.224664	Trem2	Mic
Rims13	0.210052	0.0895124	0.929201	0.171854	0.021989	3.70119e-05	0.338513	0.9165	0.8082	0.000214261	0.383864	-0.687507	0.127581	-0.950274	-0.936828	1.10856	-0.987112	-0.268486	-0.0942187	0.843879	Trem2	Mic
Rims24	0.888649	0.0464881	0.766084	0.0668434	0.390932	0.294332	0.968518	0.969734	0.0524835	2.76554e-05	0.032086	-0.44467	-0.304452	-0.66458	-0.175542	0.216154	-0.0150087	0.0715159	0.337534	0.596449	Trem2	Mic
Rph3a4	0.258652	0.0029395	0.667311	0.800647	0.0148963	0.126665	0.42887	0.00646011	0.315379	0.00198423	-0.341119	-1.00815	-0.584112	0.137146	0.53449	0.397864	0.443224	-1.97952	0.278782	0.614237	Trem2	Mic
S100b4	0.0125169	0.527346	0.929201	0.013375	0.000181839	0.0110024	0.108289	0.941499	8.45286e-05	0.00793	-0.587759	-0.143991	0.0940375	-0.991434	0.596633	-0.661001	0.639197	0.117738	0.613974	-0.542395	Trem2	Mic
Sharpin4	0.567735	0.462217	0.767063	0.161417	0.560985	0.312711	0.964102	0.941499	0.575073	0.769335	0.110868	-0.16347	-0.226066	0.402936	0.112155	-0.234287	-0.0266424	0.114832	-0.129739	-0.060192	Trem2	Mic
Siglech1	0.0901206	0.364502	0.667311	0.380157	0.916811	0.126379	0.306308	0.941499	0.927705	1.57976e-05	-0.169533	0.0973363	0.163604	0.149235	-0.00955531	-0.166904	0.219947	0.0550695	-0.0118099	-0.420191	Trem2	Mic
Slc17a74	0.020889	0.681112	0.906299	0.745433	6.76344e-05	3.70119e-05	0.162939	0.696248	0.000337844	1.57976e-05	0.742818	-0.202687	0.245675	-0.294278	-4.41573	1.57524	-2.71936	-0.572102	-2.72128	1.16146	Trem2	Mic
Slc29a12	0.879385	0.0895124	0.766084	0.870951	0.0373087	0.878	0.724402	0.696248	0.793919	0.0238874	0.0401657	-0.404518	-0.290657	0.0674617	0.378913	0.0367035	0.159575	0.235264	0.0627141	-0.478499	Trem2	Mic
Snca3	0.00302824	0.30943	0.929201	0.929006	0.0137902	3.70119e-05	0.165879	0.969734	0.00943869	0.11628	0.855374	-0.49815	0.137638	-0.07767	-1.26391	1.29236	-2.1131	-0.0458946	-1.37708	0.479404	Trem2	Mic
Sorl14	0.45722	0.527346	0.644282	0.171854	0.32964	0.607193	0.826217	0.606824	0.210029	0.00219181	-0.110906	0.0969304	-0.303965	-0.346414	0.140363	0.086833	-0.0785547	0.236279	-0.20504	0.349976	Trem2	Mic
Spi11	0.936662	0.873816	0.956401	0.560416	0.330056	0.141639	0.14117	0.969734	0.58021	0.015885	-0.0120069	-0.0208527	-0.0224588	-0.162778	0.127637	-0.222547	0.41569	0.0166009	0.0808589	-0.302279	Trem2	Mic
Src4	0.69182	0.386162	0.985858	0.978779	0.916811	0.121405	0.724402	0.953885	0.957513	0.725589	0.0598052	-0.150766	-0.0115766	-0.0157885	-0.0179025	0.233448	-0.121929	-0.0734737	0.0126406	0.0561359	Trem2	Mic
Sulf24	0.127074	0.868276	0.767063	0.460491	0.122395	0.778543	0.655443	0.953885	0.760034	0.013711	-0.905531	-0.0806032	0.442398	-0.824867	0.605278	0.150309	-0.622761	-0.247204	-0.185816	0.803873	Trem2	Mic
Syn14	0.0128873	0.0469281	0.990812	0.218678	0.0992833	0.000153288	0.239904	0.696248	0.0845352	1.44861e-05	0.516738	-0.567971	0.00606731	-0.570858	-0.457058	0.775181	-0.829849	-0.351775	-0.481877	0.941431	Trem2	Mic
Syngap14	0.0204584	0.436033	0.906299	0.871799	0.00194994	0.00188965	0.212358	0.969734	0.0152187	0.11628	0.680286	0.292027	0.218374	-0.112219	-1.62841	0.924614	-1.61537	-0.0290463	-1.16853	0.456035	Trem2	Mic
Syp4	1.99634e-05	0.000741759	0.766084	0.0668434	0.021989	3.70119e-05	0.0953964	0.606824	0.762465	5.3729e-05	0.725379	-0.761201	-0.239896	-0.665152	-0.486556	1.05583	-1.0324	-0.326515	-0.0741551	0.578337	Trem2	Mic
Tlr41	0.97082	0.659038	0.935433	0.585507	0.916811	0.111694	0.00234727	0.969734	0.999096	0.000360924	-0.00527846	-0.0944669	0.0591586	-0.214553	0.018107	-0.352615	0.858009	0.0160633	0.00174796	-0.67669	Trem2	Mic
Tmem1191	0.042618	0.0413322	0.766084	0.689812	0.390932	0.0491931	0.374827	0.606824	0.513945	4.72625e-05	-0.240769	0.222243	0.142727	0.0855474	-0.101666	-0.258648	0.220704	0.159044	0.0835966	-0.445821	Trem2	Mic
Tmem150a4	0.839355	0.386162	0.766084	0.110742	0.190053	0.536307	0.433816	0.606824	0.513945	0.692415	-0.0482101	-0.204353	-0.300531	-0.605282	0.248472	-0.155663	0.332693	0.278913	0.147884	0.0896616	Trem2	Mic
Trem21	0.00302824	0.00679499	0.88858	0.602267	0.916811	0.00188965	0.0445665	0.783166	0.0845352	2.76554e-05	-0.328094	0.259469	0.0731869	0.110311	0.0130519	-0.388756	0.426158	-0.111315	0.176659	-0.438885	Trem2	Mic
Trpm41	0.88595	0.431954	0.986538	0.149359	0.385828	0.600491	0.721463	0.371717	0.999096	0.736003	0.0478871	-0.260927	-0.0152149	0.55611	0.232018	-0.190482	0.214236	-0.790109	0.000243086	-0.100576	Trem2	Mic
Tshz14	0.120217	0.45249	0.766084	0.98084	0.167752	0.237365	0.764291	0.612613	0.775662	0.726097	0.406044	-0.26654	-0.455526	-0.0211077	-0.462956	0.347196	-0.212966	0.384753	-0.0988839	0.106784	Trem2	Mic
Zbtb204	0.451054	2.96537e-05	0.0981978	0.000783183	0.492372	3.70119e-05	0.655443	0.939614	0.0374856	1.44861e-05	-0.102117	0.549097	0.381469	0.516136	-0.0935586	-0.708427	-0.163873	0.0877996	-0.283731	-0.668647	Trem2	Mic
Acan2	0.585333	0.578196	0.541995	0.115111	0.941445	0.821484	0.909644	0.0241441	0.304323	0.10998	-0.324276	0.223319	-0.348037	0.542912	-0.0482773	0.106903	-0.165099	0.722297	-0.46417	-0.785808	Trem2	AST
Adam105	0.137661	0.00855596	0.316723	0.896966	0.00117269	0.0288581	0.228459	0.167147	0.153073	0.407268	-0.236326	-0.328634	-0.150191	-0.0172424	0.322881	-0.288852	0.329712	0.160564	0.161088	-0.104277	Trem2	AST
Adam175	0.90695	0.680957	0.541995	0.138832	0.761138	0.572659	0.834829	0.373646	0.668897	0.291604	-0.0381419	0.106047	0.172794	-0.372294	-0.0973468	0.149002	0.141777	0.197668	-0.100146	-0.253537	Trem2	AST
Adgra12	0.00355332	0.000738489	0.00235663	0.0456157	9.30744e-06	2.05265e-05	0.000223325	0.316646	9.95276e-06	0.00781379	-0.869896	-0.96719	-0.962159	-0.534499	1.03255	-1.61191	1.20701	-0.25747	1.09206	-0.731084	Trem2	AST
Adrb13	0.511461	0.107187	0.905526	0.637434	0.967344	0.520728	0.448442	0.0245019	0.0491726	0.235775	-0.203515	0.28815	0.0458236	-0.115839	-0.0111813	-0.155675	0.368802	-0.498018	0.328662	-0.244093	Trem2	AST
Aldh1l14	0.989205	0.311556	0.649636	0.000863854	0.551034	0.336395	0.278871	0.00910909	0.442983	0.0465559	0.00285962	-0.116179	-0.0751544	-0.367282	0.0779177	0.112998	0.271111	-0.29632	0.0865557	0.199481	Trem2	AST
Aph1b2	0.864213	0.780383	0.939273	0.546658	0.868127	0.833527	0.736112	0.856531	0.593923	0.466537	-0.0550247	0.0803114	0.0426959	0.159627	-0.0647636	-0.059141	0.237838	-0.0537204	-0.140918	-0.191681	Trem2	AST
Apoe5	0.432353	0.0157504	0.95688	0.00278277	0.864955	0.0972985	0.834829	0.0106272	0.250904	0.000903658	-0.175098	0.322368	-0.0126626	0.382938	0.0412995	-0.288049	-0.105615	0.346275	-0.182911	-0.55935	Trem2	AST
App5	0.432353	0.245865	0.242513	0.0602818	0.260281	0.0484692	0.937279	0.000454642	0.108202	0.334218	-0.371639	-0.414568	-0.464238	-0.676335	0.334677	-0.742805	0.0859029	0.843746	0.415326	0.274279	Trem2	AST
Aqp44	0.26773	0.230166	0.949301	0.368966	0.880179	0.409809	0.319942	0.264048	0.205311	0.0129338	-0.524327	-0.440501	-0.0376966	0.28286	0.0741968	-0.328915	0.66108	0.328703	0.354335	-0.972616	Trem2	AST
Bace13	0.602212	0.322602	0.949301	0.607718	0.910793	0.273107	0.915297	0.0577813	0.78637	0.914374	-0.13798	0.178589	-0.0202635	-0.116052	-0.0342632	-0.247055	-0.0699142	0.309707	0.0533239	0.0192799	Trem2	AST
Bcan5	0.585333	0.554336	0.889861	0.000640147	0.370699	0.821484	0.834829	0.0076804	0.592982	0.701344	-0.0731108	0.0606473	-0.0258607	0.282799	-0.0961381	0.0253502	0.0602511	-0.269249	-0.0549447	0.0401939	Trem2	AST
Bin15	0.168783	0.210727	0.297365	0.133626	0.00412621	0.0458581	0.517002	0.0529243	0.105618	0.914374	-0.43025	-0.31085	-0.293834	-0.375415	0.500409	-0.520527	0.335974	0.376538	0.313454	0.0240251	Trem2	AST
C4b5	0.925144	3.53393e-05	0.0270948	0.000669187	0.217755	0.0984382	0.0920824	0.000101468	0.00433548	2.20346e-05	-0.0309753	0.748033	0.470644	0.629476	-0.334795	-0.457991	-1.25982	0.840688	-0.768782	-1.52313	Trem2	AST
Camk2a5	0.717965	2.49933e-05	6.60411e-05	3.41303e-05	9.30744e-06	0.0984382	0.0178963	0.000774724	9.95276e-06	0.904328	0.127036	1.07215	1.02613	0.897601	-2.75004	0.385554	-2.03339	-1.10578	-2.08743	0.0379361	Trem2	AST
Camk2g5	0.117525	2.88491e-05	6.60411e-05	3.41303e-05	9.30744e-06	0.0984382	0.000630916	0.0254852	9.95276e-06	0.226061	-0.232302	-0.531407	-0.538776	-0.591058	0.627226	-0.205569	0.62045	-0.265455	0.621788	-0.140609	Trem2	AST
Cars5	0.698386	0.806747	0.0711169	0.802318	0.817678	0.428518	0.944999	0.202659	0.983497	0.726915	-0.0791556	0.0369419	-0.292277	-0.0383378	-0.0475704	0.125458	0.0247218	0.171245	0.00470285	0.0546215	Trem2	AST
Cass43	0.774653	0.0540979	0.784473	0.0602818	0.715269	0.833527	0.794617	0.842107	0.557576	0.334218	-0.201328	0.674537	-0.192824	0.654641	-0.231236	-0.0970892	-0.373286	0.103173	-0.295191	-0.464118	Trem2	AST
Ccr61	0.798195	0.554336	0.949301	0.802318	0.628811	0.894452	0.635986	0.000236146	0.983497	0.369455	-0.158677	-0.274207	0.0418148	0.107885	-0.277892	-0.0532581	-0.630819	1.08382	-0.0104427	-0.390256	Trem2	AST
Cd2ap5	0.802945	0.432346	0.109487	0.800884	0.266164	0.821484	0.937279	0.798347	0.372918	0.772737	-0.0528372	0.130755	-0.318428	-0.0560002	0.188064	-0.0472273	-0.0502941	0.0580508	0.151653	-0.0568039	Trem2	AST
Celsr11	0.544334	0.00149217	0.949301	0.00559059	9.30744e-06	0.0458581	0.00339973	0.000636835	9.95276e-06	0.0121349	0.222706	0.634037	0.0331856	0.56903	-1.87568	0.461977	-3.57052	0.704112	-1.78239	0.534214	Trem2	AST
Clu5	0.412967	3.53393e-05	0.921749	0.0498738	0.0343623	0.616081	0.486288	0.00229028	0.0201025	0.226061	-0.26806	0.684778	0.0448561	0.369643	-0.485032	-0.129544	-0.463147	0.550801	-0.530805	-0.279292	Trem2	AST
Col5a21	0.0845692	0.311556	0.00273257	0.272772	9.30744e-06	3.19779e-05	0.102013	0.0167843	0.951823	0.759512	-0.514705	-0.243037	-0.830213	-0.274588	0.843406	-1.11829	0.654014	0.447847	-0.0168859	0.074954	Trem2	AST
Cplx15	0.132806	0.735774	0.949301	0.011842	0.202019	0.12815	0.486288	0.140788	0.00227849	0.0857589	-1.05521	-0.192348	-0.0447237	-1.53457	0.498237	-0.861251	0.686379	-0.7657	0.925042	0.620554	Trem2	AST
Crebbp5	0.621608	0.841725	0.773058	0.368966	0.303248	0.496841	0.780027	0.856531	0.883096	0.241927	-0.112393	0.0345987	-0.0804961	0.146847	-0.180623	0.121384	-0.148042	0.033823	-0.0266196	0.172025	Trem2	AST
Csf15	0.802945	0.0192765	0.351723	0.00136305	0.070948	0.0252474	0.410903	0.0254852	0.593923	0.18011	-0.0687383	0.381352	0.200166	0.486956	-0.364242	-0.483383	-0.486337	0.372864	-0.107486	-0.277114	Trem2	AST
Cspg55	0.000120262	0.00718352	0.875606	0.000968794	9.30744e-06	2.24889e-05	0.00173539	0.316646	9.95276e-06	0.03478	0.563386	0.402666	0.0551832	0.478411	-1.28727	0.596763	-1.67696	0.175242	-1.49377	0.335057	Trem2	AST
Ctnnb15	0.802945	0.0612863	0.018186	0.89721	0.292442	0.589114	0.416375	0.842107	0.00227849	0.226061	0.039366	-0.218908	-0.305774	-0.0129524	0.123849	-0.072235	0.234414	-0.0289266	0.293439	-0.142527	Trem2	AST
Cux25	0.30432	0.0604525	0.00684364	0.00980586	0.384767	0.731503	0.637899	0.305916	0.220245	0.515876	0.337482	-0.59121	-1.01412	-0.849762	0.247257	0.113324	0.338154	0.274531	0.306024	0.179359	Trem2	AST
Ddit4l1	0.527405	0.780383	0.773058	0.517886	0.00651517	0.32389	0.486288	0.399261	0.0090542	0.00209758	0.254176	-0.102238	0.142742	0.20322	-0.911685	0.299762	-0.656767	0.241252	-0.887413	0.688159	Trem2	AST
Deptor1	0.764492	0.766894	0.784473	0.0214398	0.216415	0.471611	0.368447	0.430775	0.0305239	0.683312	-0.105377	-0.0859398	0.0936502	0.430236	0.266968	0.181083	-0.61045	0.177984	-0.511102	-0.102838	Trem2	AST
Dkk35	0.262567	2.49933e-05	0.753556	0.800884	9.30744e-06	2.19285e-05	0.000713351	0.00229028	9.95276e-06	2.20346e-05	0.264839	0.792717	-0.114272	0.0602245	-1.8313	0.655109	-2.26191	0.50543	-2.10226	0.784025	Trem2	AST
Dlg45	0.989205	0.000280665	0.490551	0.517886	0.189015	0.589114	0.895262	0.0386673	0.200454	0.188553	-0.00455522	0.618018	-0.20624	0.154496	-0.326263	0.130093	-0.1079	-0.505495	-0.296811	0.266075	Trem2	AST
Erbb21	0.96298	0.804381	0.875606	0.802318	0.967344	0.520728	0.792903	0.316646	0.179112	0.974456	0.0210914	0.0861914	-0.0986	0.0854791	0.0166436	0.225578	-0.286468	0.304407	-0.47482	-0.00819667	Trem2	AST
Erbb43	0.30432	0.00344543	0.136706	0.00559059	9.30744e-06	0.00142895	0.000735573	0.872032	0.000168042	0.00471417	-0.772154	-2.35998	-0.991457	-2.08396	1.32441	-3.00991	1.82267	0.0872487	1.14616	-2.2469	Trem2	AST
Fermt23	0.00449495	0.931062	0.490551	0.191806	0.0562252	2.05265e-05	0.635986	0.00804857	0.00625121	0.000785423	0.303088	-0.00926582	-0.107334	-0.163243	-0.227062	0.473426	-0.169887	-0.333406	-0.32122	0.340046	Trem2	AST
Fezf23	0.566958	0.0203129	0.0281592	0.000107246	5.42511e-05	0.18812	0.0920824	0.823521	0.000146208	0.600382	0.284189	0.693788	0.702202	1.06615	-2.84849	0.478894	-3.25904	-0.111565	-2.51073	0.204628	Trem2	AST
Fos1	0.516342	0.375377	0.157161	0.726552	0.441242	0.583898	0.581696	0.140788	0.643203	0.0766275	0.378221	-0.443511	-0.851702	0.177109	-0.432826	0.262707	-0.793796	0.543052	-0.216961	0.646646	Trem2	AST
Gfap5	0.698386	0.841725	0.773698	0.159069	0.66397	0.582818	0.635986	0.00046902	0.56481	0.181561	-0.486158	-0.156076	0.329896	0.8565	-0.514481	-0.591285	-1.57195	1.67402	-0.543377	-1.55954	Trem2	AST
Glp2r1	0.622233	0.0595808	0.692946	0.118643	0.676722	0.821484	0.846589	0.958575	0.220245	0.169099	-0.261544	0.568111	0.214516	0.492282	-0.20855	0.0954679	-0.229987	0.0279427	-0.48967	-0.586242	Trem2	AST
Gphn5	0.66653	0.0616315	0.349859	0.530851	0.817678	0.307057	0.944999	0.798347	0.438852	0.0727206	-0.0709544	0.197329	-0.137087	0.0812217	-0.0394859	-0.141329	0.0126477	-0.0404718	-0.100487	0.198823	Trem2	AST
Gpr372	0.226974	0.196393	0.702072	0.00109083	2.03295e-05	0.0477597	0.253753	0.806442	0.00192634	0.574742	-0.336457	-0.28763	-0.126628	-0.725523	0.627157	-0.446152	0.488579	-0.0655201	0.490411	-0.122891	Trem2	AST
Grb25	0.566958	0.766894	0.0154341	0.0414643	0.09141	0.784172	0.852767	0.883726	0.998895	0.610196	0.12501	0.0562946	-0.436544	-0.338124	0.236532	0.0552011	0.0863132	0.0262641	0.000170972	0.0825264	Trem2	AST
Gria15	0.233527	0.0604525	0.0825405	0.0602818	9.30744e-06	0.00309991	0.126674	0.958575	1.70118e-05	0.0982104	-0.924098	-1.17873	-1.19835	-1.17939	1.336	-2.55551	1.16833	0.0254952	1.29626	-1.03192	Trem2	AST
Gria25	0.00250349	0.248305	0.0244351	0.659383	0.00577865	0.731503	0.449811	0.122746	0.0418036	3.77897e-05	0.583529	-0.293932	0.469233	-0.121664	-0.684489	0.0948973	-0.54446	-0.386904	-0.492776	0.724941	Trem2	AST
Grin2b4	0.00355332	0.375377	0.976722	0.368966	0.0214391	0.00384234	0.416375	0.481152	0.00531192	0.654763	0.507587	-0.192726	-0.00474179	0.186081	-0.494404	0.481832	-0.512339	0.148543	-0.617517	0.0962774	Trem2	AST
Grin2c1	0.566958	0.0354895	0.773058	0.00559059	0.000200303	0.00309991	0.436267	0.0475884	0.000665295	0.0766304	0.153182	0.367601	0.0956481	0.455145	-0.826631	0.48751	-0.489305	-0.438375	-0.764689	0.323665	Trem2	AST
Grin3a2	0.802945	0.0604525	0.848517	0.694682	0.778053	0.640855	0.156286	0.629338	0.0311755	0.00912907	-0.126968	-0.81517	-0.131175	0.162504	0.133944	-0.206064	0.906147	-0.213939	0.605271	-1.24932	Trem2	AST
Grm35	0.0851315	0.00120659	0.773058	0.16755	1.36121e-05	2.24889e-05	0.0638979	0.0577813	3.58253e-05	9.96141e-05	0.344693	0.490863	-0.102316	0.242309	-0.940253	0.616101	-0.986549	-0.378218	-0.877116	0.576983	Trem2	AST
Id41	0.453148	0.00120659	0.208088	0.000235189	9.30744e-06	0.000123867	0.000630916	0.0928987	9.95276e-06	0.169099	0.170235	0.450272	0.222997	0.50537	-0.877032	0.509151	-1.82474	0.259256	-1.08048	0.222183	Trem2	AST
Itga71	0.802945	0.000280665	0.0154341	0.115111	0.000179182	0.132659	0.000630916	0.00247436	2.38406e-05	0.200504	-0.0769947	-1.04171	-0.712085	-0.415397	0.643052	-0.406325	1.1146	-0.864893	0.723197	-0.325906	Trem2	AST
Kcnd24	0.566958	2.49933e-05	0.000526098	3.41303e-05	9.30744e-06	2.05265e-05	5.51055e-05	0.0141362	9.95276e-06	2.20346e-05	-0.190148	-2.73139	-0.943597	-2.37315	1.45022	-1.85842	1.49305	-0.593947	1.32301	-1.73865	Trem2	AST
Lmna3	0.802945	0.355474	0.0247254	0.14309	0.734555	0.589114	0.909644	0.0928987	0.850522	0.143381	-0.0797701	0.202481	-0.617754	-0.367091	0.100845	-0.145693	0.0941781	0.33579	-0.0484143	0.307664	Trem2	AST
Lrpprc5	0.638932	0.00138291	0.899917	0.285856	0.0861682	0.99189	0.253753	0.605086	0.640526	0.574742	-0.0931062	-0.478404	-0.0359999	-0.169495	0.222983	-0.00115891	0.365993	-0.0901425	0.0668824	0.0839592	Trem2	AST
Lynx15	0.00080099	0.97238	0.0244351	0.797768	0.732698	0.0197753	0.704667	0.0245019	0.0383171	0.000903658	-0.779546	0.00534221	0.405492	-0.069122	-0.0935918	-0.512707	0.216397	-0.486461	0.337279	0.51891	Trem2	AST
Map4k35	0.9154	0.578196	0.292461	0.800884	0.995271	0.786477	0.517002	0.471062	0.633206	0.0308295	-0.0219743	0.0845649	-0.187969	-0.0474011	0.000687677	0.0501801	-0.257537	0.111057	-0.0730404	0.28274	Trem2	AST
Mapk15	0.802945	0.790281	0.441252	0.546658	0.941445	0.786477	0.944999	0.491485	0.510911	0.206136	0.0660855	-0.0705694	0.203033	-0.155626	0.0254395	-0.0773753	0.0275742	-0.171816	-0.16294	0.25885	Trem2	AST
Mapt5	0.262567	0.0604525	0.784473	0.0498738	0.24583	0.409809	0.278871	0.652925	0.167004	0.454891	-0.175761	-0.221925	-0.0513527	-0.235219	0.135417	-0.112544	0.289403	0.0593182	0.14775	0.0857569	Trem2	AST
Mink15	0.925144	0.578196	0.54461	0.0443116	0.521837	0.256704	0.736112	0.0368027	0.0201025	0.132475	-0.0134098	0.0641787	0.0840548	0.20314	-0.086773	0.134876	-0.123766	-0.237874	-0.249351	0.159557	Trem2	AST
Mmp144	0.802945	0.00127724	0.0270948	0.306677	0.000157102	0.833527	0.0920824	0.0266069	0.00739477	0.0971135	0.0398593	-0.428202	-0.313819	-0.142929	0.383548	0.0312186	0.426623	-0.296891	0.289579	-0.226909	Trem2	AST
Mtor5	0.566958	0.355474	0.0247254	0.304274	0.639156	5.93596e-05	0.944999	0.00557074	0.0383171	0.000903658	0.0666364	-0.0780433	-0.194172	0.0852381	-0.0516035	0.268229	-0.0098731	-0.231738	-0.159998	0.23202	Trem2	AST
Negr14	0.602212	0.375377	0.0129613	0.65492	0.778053	0.32506	0.944999	0.807565	0.592982	0.0319196	0.135362	0.16873	-0.602198	-0.108503	0.0759029	-0.233174	-0.0215998	-0.0612468	0.108748	0.368798	Trem2	AST
Nnat5	0.29907	0.206996	0.529199	0.00136305	9.30744e-06	0.0484692	0.909644	0.0510943	0.518993	0.000177922	0.38395	0.363404	0.240352	-1.29214	0.969667	-0.747702	-0.132606	0.508708	-0.225324	-1.71327	Trem2	AST
Nptxr5	5.51842e-05	0.198145	0.528151	0.474439	0.233132	2.19285e-05	0.45925	0.124432	0.00227849	0.610196	1.20755	-0.618585	0.304334	-0.359356	-0.578533	1.16975	-1.04873	-0.727221	-1.76921	0.20135	Trem2	AST
Nr2f25	5.51842e-05	0.000146072	0.0317234	0.000863854	0.71531	0.273107	0.736112	0.00658705	0.256463	2.20346e-05	1.32704	-1.54735	-0.775093	-1.25544	0.13797	0.326749	0.278026	0.644451	0.296583	-2.31129	Trem2	AST
Nrg22	0.412967	0.372313	0.949301	0.89721	0.447836	0.204456	0.71088	0.108804	0.108202	0.164992	-0.908467	-0.691719	-0.06239	-0.0812613	0.469181	-1.19025	0.600986	0.787555	0.759054	-1.22548	Trem2	AST
Ntng25	0.412967	2.49933e-05	0.0606389	0.404255	9.30744e-06	0.833527	0.0103653	0.0386673	0.0746837	0.170494	-0.17363	-0.839862	-0.31088	-0.13792	0.666119	-0.0332952	0.615906	-0.318375	0.230189	-0.212664	Trem2	AST
Ntrk25	0.13087	0.780383	0.393369	0.284813	0.266164	0.493335	0.794617	0.138227	0.47518	0.226061	0.270692	-0.0527768	-0.173486	-0.188819	0.174016	0.123116	-0.132313	0.216052	-0.124728	-0.197007	Trem2	AST
Olig15	0.226974	0.00204224	0.961634	0.000208547	9.30744e-06	3.90807e-05	0.0103653	0.316646	9.95276e-06	0.0222792	-0.367192	-0.729114	0.0121438	-0.963364	0.826637	-1.04016	0.826865	-0.228635	0.830161	-0.537607	Trem2	AST
Pax62	0.864213	0.000342964	0.773058	0.0591444	9.30744e-06	0.0689295	0.362547	0.316646	0.0057606	0.0129338	-0.0430679	0.554179	-0.0976145	0.329918	-1.33454	0.32997	-0.546789	0.189518	-0.581051	0.411292	Trem2	AST
Pdgfa5	0.566958	0.804381	0.773058	0.725178	0.66397	0.344742	0.939502	0.00365657	0.562838	0.914374	-0.187389	0.0613438	-0.109046	-0.0982206	-0.137065	-0.249545	-0.051545	0.535599	0.131315	-0.0245023	Trem2	AST
Pdgfrb1	0.638932	0.0203129	0.415468	0.133626	0.00350923	0.582818	0.491193	0.613797	0.0155841	0.00870844	-0.131195	0.381954	0.186237	0.272529	-0.598585	0.125333	-0.385873	-0.116931	-0.496925	0.428649	Trem2	AST
Prkcd3	0.412967	0.311556	0.0991105	0.306677	0.967344	0.120571	0.362547	0.113953	9.95276e-06	0.0310339	-0.191002	-0.17077	-0.300143	-0.177172	-0.0104637	-0.275067	0.346262	-0.262986	0.960645	-0.364482	Trem2	AST
Psen15	0.566958	0.165418	0.462656	0.874367	0.151042	0.910028	0.782967	0.788744	0.518993	0.10998	-0.11691	0.186564	-0.135965	-0.0252464	0.191719	0.0150635	0.117301	0.0503973	-0.0974103	-0.237129	Trem2	AST
Psen25	0.66653	0.841725	0.773058	0.89721	0.666258	0.729157	0.772787	0.932413	0.883096	0.181561	-0.172493	0.0524356	0.132823	0.0318611	0.148901	-0.124617	0.241595	-0.0318085	0.0440161	-0.408585	Trem2	AST
Pten5	0.412967	0.874795	0.152181	0.802318	0.66397	0.616081	0.736112	0.172927	0.633206	0.00137186	-0.186204	-0.0232097	-0.254444	-0.0453838	0.0851601	-0.0886664	0.151096	-0.215339	0.0732793	0.404003	Trem2	AST
Ptgds5	0.428443	0.198145	0.848517	0.65687	0.817678	0.307057	0.939502	0.0500768	0.100223	0.399426	-0.637545	-0.792241	0.164758	0.2367	0.149349	-0.67991	-0.110805	0.746591	0.631747	-0.461818	Trem2	AST
Ptk2b5	0.412967	0.265807	0.205036	0.159069	0.00138375	0.893512	0.496327	0.958575	0.0186178	0.143381	0.327244	0.314184	0.386667	0.385294	-1.18967	0.0429591	-0.617908	-0.0155398	-0.823544	0.400717	Trem2	AST
Rims25	0.802945	0.0053409	0.0711419	0.0111855	0.00162519	0.393044	0.486288	0.76356	0.000141029	0.806264	-0.0485355	-0.467937	-0.328605	-0.424091	0.397974	-0.16327	0.268236	0.0623091	0.474001	-0.0451879	Trem2	AST
Robo13	0.00521977	0.403642	0.935443	0.516111	0.964904	0.0477597	0.736112	0.078421	0.45079	0.00144889	0.507474	-0.189319	-0.040658	-0.16811	-0.017939	0.379236	0.204996	-0.40796	0.163142	-0.781698	Trem2	AST
Rorb2	0.782436	0.415066	0.244411	0.152771	0.0478018	0.00144316	0.486288	0.20774	0.0128548	0.00180533	0.0721795	0.136859	-0.241273	0.233068	-0.355464	0.44972	-0.347249	-0.229692	-0.448418	0.443483	Trem2	AST
Rph3a5	0.168783	0.401056	0.12045	0.800884	0.00453396	0.677047	0.486288	0.026335	0.09393	0.21218	-0.685336	-0.307271	-0.660691	-0.107681	0.692472	-0.171878	0.523079	-0.908898	0.462086	0.369425	Trem2	AST
S100b5	0.30432	0.93014	0.466633	0.286647	0.299483	0.228395	0.313083	0.605086	0.105618	0.233444	-0.370077	0.0217759	-0.24478	-0.301098	0.252167	-0.363858	0.547287	0.144038	0.343587	-0.313756	Trem2	AST
Sharpin5	0.638932	0.735774	0.205036	0.802318	0.881673	0.393044	0.937279	0.958575	0.778474	0.974456	-0.112134	-0.0722629	0.225894	-0.0462	0.0384431	-0.176779	0.0458088	0.0102885	0.0516159	0.00506224	Trem2	AST
Slc17a75	0.864213	0.210727	0.00273257	0.839459	0.000247952	0.011885	0.494436	0.0167843	0.0145245	0.00209758	0.104727	0.530367	1.08209	-0.110767	-5.04406	0.915145	-1.17087	-1.84813	-1.74246	1.03599	Trem2	AST
Slc29a22	0.746816	0.0930725	0.031128	0.939036	0.0139799	0.0411463	0.0977068	0.611807	0.41069	0.813525	-0.0992391	-0.359497	-0.49803	-0.0121844	0.399675	-0.468495	0.613619	-0.122077	0.165951	0.0503472	Trem2	AST
Sorl15	0.000120262	0.0199351	0.208088	0.222338	8.87302e-05	2.05265e-05	5.51055e-05	0.197734	9.95276e-06	0.0512501	-0.533922	-0.301754	-0.183486	-0.165656	0.388527	-0.6654	0.831741	-0.168937	0.480304	-0.256754	Trem2	AST
Sox83	0.566958	0.00127724	0.0947552	0.000666209	0.000254412	0.472442	0.0085683	0.0393522	0.0186178	0.303276	-0.16398	-0.688987	-0.379818	-0.748157	0.531431	-0.169746	0.799207	-0.430649	0.375746	0.184627	Trem2	AST
Src5	0.000120262	0.158145	0.949301	0.00300042	0.0214391	2.05265e-05	0.794617	0.0532555	0.09393	0.0503259	0.2662	0.109672	0.00926684	-0.22957	-0.174832	0.407032	-0.0611285	-0.152563	-0.129635	-0.157682	Trem2	AST
Sulf25	0.791988	0.311556	0.961845	0.882776	0.66397	0.471611	0.772787	0.000454642	0.677337	0.300466	-0.529902	-1.99579	-0.0543635	-0.192127	0.563383	-1.39237	-1.50473	2.20701	0.414812	-1.90901	Trem2	AST
Syn15	0.226974	0.265807	0.880983	0.00374132	0.89492	0.331998	0.378767	0.471391	0.921714	2.20346e-05	-0.331797	-0.236343	-0.0565651	-0.620837	0.0399411	-0.227165	0.405088	-0.159105	0.022499	0.771013	Trem2	AST
Syngap15	0.566958	0.0600528	0.172938	0.481941	0.926233	0.307057	0.486288	0.7396	0.0794288	0.334218	0.107749	0.233089	-0.214451	0.106041	-0.0203318	0.149457	-0.266788	-0.059078	-0.239659	0.123497	Trem2	AST
Syp5	0.570805	0.0239682	0.153323	0.000208547	0.309244	0.81668	0.149716	0.00910909	0.0234117	0.00209758	0.135817	-0.43551	-0.306594	-0.784528	0.18348	-0.0562669	0.512952	-0.531979	0.342004	0.452786	Trem2	AST
Tmem150a5	0.798195	0.804381	0.00542093	0.525439	0.761138	0.582818	0.944999	0.220759	0.476785	0.145144	-0.0671095	0.0456978	-0.558743	0.117847	-0.0721531	-0.115281	-0.022686	0.194786	0.123743	0.232326	Trem2	AST
Trib22	0.989992	0.00355819	0.0606389	0.000606989	0.000337403	0.122528	0.0140774	0.0928987	0.00126531	0.858671	0.00226875	-0.750253	-0.514264	-0.948905	0.602968	-0.406972	0.866828	-0.418381	0.568214	0.0457441	Trem2	AST
Tshz15	0.961478	0.841725	0.961634	0.65492	0.926233	0.493335	0.794617	0.172927	0.814086	0.772737	-0.0171745	-0.0452368	0.0146551	0.115353	-0.0351149	-0.186644	-0.179228	0.274389	-0.0573795	0.0695882	Trem2	AST
Vcam11	0.566958	0.251392	0.408402	0.483493	0.995271	0.893512	0.686038	0.99495	0.50463	0.914374	0.13647	0.187422	0.165388	-0.139783	-0.00152737	-0.0243301	-0.221679	-0.000851711	-0.125639	-0.0215927	Trem2	AST
Wfs12	0.226974	0.0616315	0.875606	0.0213705	0.00296089	0.307057	0.126674	0.652925	0.0057606	0.294363	-0.305599	-0.344321	-0.0535441	-0.435649	0.417441	-0.217501	0.518572	-0.0941095	0.39899	-0.193017	Trem2	AST
Zbtb205	0.466303	0.00541856	0.784473	0.000208547	0.0226945	0.949222	0.496327	0.807565	0.0201025	0.813525	-0.203155	0.427461	0.0790101	0.556332	-0.442164	-0.011328	-0.355098	0.056755	-0.453454	0.047833	Trem2	AST
Adam106	0.00135428	0.868658	0.00563855	0.822996	0.0756975	0.300796	0.814161	0.0102114	0.102803	0.545415	-0.419496	0.0342383	-0.365908	0.0375524	0.217829	-0.180544	0.155179	0.264434	0.205517	-0.0945994	Trem2	OGC
Adam176	0.305185	0.779553	0.984749	0.927471	0.863596	0.921038	0.970474	0.00228355	0.89152	0.437376	-0.187954	-0.0868526	-0.00575642	-0.0199732	-0.0627862	-0.0205397	0.0145683	0.434786	0.0294156	-0.171498	Trem2	OGC
Aldh1l15	0.655599	0.716096	0.135555	0.103105	0.363928	0.541879	0.910173	0.745146	0.439685	0.513254	0.127356	-0.167545	-0.464892	-0.728246	0.281849	0.227968	0.104856	-0.0870992	0.224269	0.210448	Trem2	OGC
Apoe6	0.866429	0.234516	0.437183	0.631579	0.559653	0.306403	0.899884	0.00358102	0.682871	0.0331012	0.0186215	0.153336	-0.0912794	0.0795861	0.0855097	-0.152985	-0.105787	0.267369	-0.0508082	-0.265982	Trem2	OGC
App6	0.0036429	0.820583	0.282894	0.875324	0.985792	0.104219	0.909258	1.02729e-05	0.506858	0.828643	-0.432364	0.05588	-0.159599	-0.0311897	0.00346293	-0.320737	0.0674317	0.51301	0.0999248	0.0376822	Trem2	OGC
Bace14	0.711387	0.756384	0.114994	0.70827	0.931453	0.770705	0.903253	0.000359276	0.510237	0.545415	-0.0707513	-0.0952561	-0.3138	0.109209	-0.0233493	-0.101502	-0.128143	0.509909	0.127654	-0.141704	Trem2	OGC
Bcan6	0.397784	0.335775	0.253507	0.631579	0.500961	0.131897	0.814161	0.482433	0.356317	0.643109	-0.169568	0.217758	-0.244489	0.139802	0.165172	-0.415409	0.241809	-0.135819	0.190161	-0.121247	Trem2	OGC
Bin16	0.003461	0.276037	0.813137	0.104537	0.874091	0.0699744	0.903253	4.35346e-05	0.65321	0.792851	-0.255602	0.108781	-0.0302129	0.173501	-0.0189402	-0.209103	-0.0535648	0.292313	-0.0447944	-0.0300708	Trem2	OGC
C4b6	0.0617129	0.924806	0.0637282	0.0479623	0.579056	0.892245	0.788271	6.63988e-05	0.205963	0.0318828	0.51571	0.0517232	-0.762752	0.704411	-0.279335	0.070711	-0.815606	0.937958	-0.574239	-1.01305	Trem2	OGC
Camk2a6	0.00121063	0.251256	1.52952e-05	0.00425592	5.70782e-05	0.361115	0.144282	0.000193019	6.93927e-05	0.825271	0.834936	0.433498	1.50545	0.924898	-3.09045	0.367349	-2.96204	-1.97548	-2.69204	-0.108706	Trem2	OGC
Camk2g6	0.0775494	0.234516	3.26736e-05	0.125428	0.0030056	0.824926	0.603719	0.000795057	0.0345083	2.18465e-05	-0.279649	-0.249185	-0.746975	-0.327892	0.406067	-0.0580314	0.342478	-0.545863	0.311388	0.634085	Trem2	OGC
Cars6	0.0394363	0.930329	0.892786	0.631579	0.107747	0.394368	0.903253	0.698817	0.205963	0.88321	-0.252182	-0.0122908	-0.0255308	-0.0929127	0.195472	-0.138805	0.0909738	0.0437777	0.166285	-0.0213417	Trem2	OGC
Cd2ap6	0.0194883	0.796699	0.0997755	0.79687	0.153079	0.0829919	0.903253	0.00608949	0.0681266	0.580602	-0.320799	0.0586979	-0.230801	-0.0513285	0.194093	-0.321817	0.0946672	0.300614	0.24084	-0.0932103	Trem2	OGC
Clu6	0.733904	0.0935363	0.000380131	0.00326684	0.187489	0.557301	0.903253	3.93585e-05	0.214885	0.218994	-0.048263	0.262503	-0.535952	0.444532	-0.210898	-0.120155	-0.0823716	0.451398	-0.204379	-0.209425	Trem2	OGC
Col11a12	1.34286e-05	0.595808	0.278609	0.846044	0.0439965	0.361115	0.814161	0.0828211	0.324259	0.0109381	-0.858342	0.114199	0.16205	0.0403191	0.290465	-0.188896	0.183396	0.22808	0.164908	-0.446901	Trem2	OGC
Cplx16	0.107799	0.667843	0.0267248	0.0436818	0.874091	0.194843	0.814161	0.00614216	0.205963	0.000690184	-0.457312	-0.185805	0.49712	-0.889324	0.0635561	-0.505361	0.424944	-0.819171	0.346524	0.717958	Trem2	OGC
Creb14	0.3018	0.828169	0.132516	0.146322	0.874091	0.846093	0.85409	0.0172579	0.966792	0.852214	-0.263839	0.088961	-0.402657	0.394921	-0.0528848	-0.0749228	-0.269741	0.451405	-0.0095124	-0.0529577	Trem2	OGC
Crebbp6	0.194665	0.234516	0.300649	0.0795658	0.705373	0.361115	0.903253	0.0283952	0.464185	0.688929	-0.192203	0.201535	-0.160722	-0.371889	-0.0797852	0.166227	-0.121106	0.267445	0.115223	0.071027	Trem2	OGC
Crtac12	0.19335	0.930329	0.932501	0.79687	0.106294	0.000504283	0.292292	0.14369	0.0734622	0.754919	0.22658	0.0142144	0.0304458	0.0720385	-0.364988	0.646598	-0.760252	0.241556	-0.410531	-0.0794375	Trem2	OGC
Csf16	0.567648	0.918256	0.0393099	0.656064	0.634102	0.824926	0.814161	1.02729e-05	0.797297	0.0627175	0.0722999	-0.0247058	-0.273222	-0.0898894	0.0824306	0.050318	-0.211965	0.500179	0.03745	-0.276005	Trem2	OGC
Cspg56	1.34286e-05	0.820583	0.0168311	0.534241	0.473663	0.0136053	0.903253	0.0327624	0.00191536	0.335406	0.652609	-0.0525186	-0.310817	-0.12581	-0.119027	0.338299	-0.101247	-0.255331	-0.429988	0.134417	Trem2	OGC
Ctnna31	0.14109	0.868658	0.240344	0.777636	0.629124	0.355708	0.741609	0.121324	0.340545	0.122915	-0.274489	-0.0508635	-0.233034	0.0863645	0.124776	-0.240288	0.351404	0.242227	0.188026	-0.345794	Trem2	OGC
Ctnnb16	0.866429	0.930329	0.494175	0.62059	0.629631	0.824926	0.910217	0.000281482	0.594568	0.127697	-0.0132465	0.00873701	-0.0560259	-0.0654841	-0.0542552	0.0341076	-0.0257217	0.236106	0.0460051	-0.135152	Trem2	OGC
Cux26	0.986108	0.0956718	0.00708651	0.631579	0.629631	0.0531122	0.909258	0.698817	0.0826021	0.688929	-0.00251091	-0.393713	-0.517039	-0.137985	0.116122	0.387356	0.0826352	0.0636384	0.294549	-0.0855107	Trem2	OGC
Cx3cl14	0.0365255	0.868658	0.949701	0.346272	0.669729	0.770705	0.919289	0.00414927	0.356317	0.00359187	0.570804	-0.0976927	0.0364945	-0.514728	-0.210856	0.169264	0.0917398	-1.19332	-0.386799	0.784286	Trem2	OGC
Dkk36	0.905755	0.00106696	3.26736e-05	0.120078	0.0117052	0.846093	0.590964	0.00718549	0.00140638	2.18465e-05	0.0409716	0.968096	1.02487	-0.860436	-1.25778	-0.108261	-1.19769	-1.1407	-1.77258	1.28677	Trem2	OGC
Dlg46	0.00303128	0.260867	0.000985129	0.263304	0.00276011	0.300796	0.831899	1.02729e-05	0.00269889	0.185381	0.392272	0.202083	0.434671	0.216557	-0.532355	0.203337	-0.194369	-0.940902	-0.52542	0.223562	Trem2	OGC
Erbb44	0.0993526	0.38908	0.356598	0.534241	0.176255	0.11992	0.909258	0.273654	0.966792	0.643109	-0.271646	0.166796	-0.162937	0.154889	0.226097	-0.356083	0.0739712	0.162814	0.00557938	-0.100992	Trem2	OGC
Fermt24	0.0243338	0.476713	0.203365	0.822996	0.874091	0.921038	0.838359	1.02729e-05	0.794293	0.939991	-0.23791	0.0961536	-0.139638	-0.0326765	-0.0226891	0.0110777	-0.119786	0.410385	-0.03426	-0.00767833	Trem2	OGC
Fezf24	0.305185	0.0226204	0.681502	0.138544	0.000397425	0.375139	0.919289	0.553248	0.00435576	2.18465e-05	0.163397	0.391856	-0.0854674	-0.351753	-0.714453	-0.207032	-0.0470597	-0.0992393	-0.561607	0.931791	Trem2	OGC
Gad22	0.866429	0.274101	0.018269	0.117854	0.0858701	0.249641	0.26073	0.380697	0.00259487	0.062903	0.0771295	-0.656505	-1.36541	-1.11519	0.630939	-0.779131	1.03796	0.318268	0.946287	-1.14942	Trem2	OGC
Gfap6	0.0303474	0.200635	0.0597472	8.70001e-05	0.0273918	0.0119979	0.176627	1.02729e-05	0.00683121	0.000272192	-0.604276	0.359751	0.415706	1.21216	-0.692206	-0.99825	-1.24786	1.23115	-0.818736	-1.22332	Trem2	OGC
Gphn6	0.0152111	0.602665	0.0435875	0.79687	0.874091	0.355708	0.97974	1.02729e-05	0.708202	0.828643	-0.226356	0.0659356	-0.19093	-0.0362328	0.019989	-0.117149	0.00374481	0.351315	0.0380742	0.0261543	Trem2	OGC
Gpr1582	0.000185171	0.0548023	0.838803	0.00425592	0.000348706	0.0237472	0.0438173	0.287652	3.64928e-05	0.828643	-0.837457	-0.503219	-0.0590621	-0.828379	0.572279	-0.642651	0.812268	-0.204736	0.677015	0.0511662	Trem2	OGC
Gpr373	0.000381744	0.258565	0.357286	0.627762	0.817423	0.968219	0.899884	0.000225462	0.966792	0.96246	-0.425646	0.153454	-0.11271	0.0913875	-0.0490559	0.00433601	-0.109092	0.347925	0.00500038	-0.00448014	Trem2	OGC
Grb26	0.806247	0.930329	0.0057318	0.368609	0.8629	0.361115	0.85409	0.0148748	0.68027	0.688929	-0.0229906	-0.00815121	-0.245046	0.108738	0.0309081	0.100619	-0.0931456	0.17985	-0.0412182	-0.0448487	Trem2	OGC
Gria16	0.000185171	0.00834888	0.0886126	0.572567	0.297758	0.0583947	0.903253	0.00228355	0.439685	0.313718	0.896821	0.784488	0.487164	0.27624	-0.460709	-1.04142	-0.210251	-1.28596	-0.31003	-0.450464	Trem2	OGC
Gria26	0.0903766	0.274101	0.968816	0.216792	0.908459	0.300796	0.903253	0.00117752	0.268098	0.0627175	0.391083	0.33054	0.0182698	0.394098	-0.0445198	-0.436253	-0.256647	-1.07093	-0.384558	0.487377	Trem2	OGC
Gria42	0.0117538	0.00966714	0.00229324	0.79687	0.0362276	0.824926	0.144282	0.0147951	0.326402	0.234857	-0.472529	-0.559558	-0.579498	-0.0756824	0.340406	0.0718987	0.583113	0.338349	0.181084	-0.248861	Trem2	OGC
Grin14	0.0144632	0.930329	0.840054	0.213602	0.669729	0.148996	0.814161	6.63988e-05	0.573897	0.0758628	0.522534	-0.0223158	0.0698542	-0.476009	0.151661	-0.533373	0.304442	-1.32321	0.156337	0.437605	Trem2	OGC
Grm36	0.0475224	0.309097	0.395551	0.730568	0.339445	0.572209	0.903253	1.28987e-05	0.573104	0.850012	-0.211537	0.128672	-0.0958624	0.0589486	-0.126285	-0.0896491	-0.0832596	0.389515	-0.0704062	0.0254516	Trem2	OGC
Hs3st11	0.191293	0.382987	0.132516	0.239829	0.641047	0.306403	0.814161	1.02729e-05	0.374226	0.513254	-0.175567	0.139176	-0.208252	-0.214691	-0.0887487	0.168289	-0.177536	0.618273	-0.131831	-0.108096	Trem2	OGC
Kcnc14	0.0131079	0.00966714	0.949701	0.0515143	7.46358e-05	0.125187	0.046544	0.0456153	0.000123067	0.434021	-1.08965	-1.42438	-0.0426329	-1.1629	1.0049	-0.824287	1.20684	-0.750523	0.964926	-0.34769	Trem2	OGC
Kctd42	0.469538	0.680991	0.0655351	0.534241	0.907071	0.696083	0.910173	2.94286e-05	0.797297	0.234857	-0.100834	-0.0893274	-0.264852	0.129362	-0.0237073	0.0856603	-0.0572895	0.455318	-0.0422649	-0.195314	Trem2	OGC
Lmna4	0.0713271	0.602665	0.0057318	0.746093	0.426712	0.824926	0.910173	0.00659351	0.374226	0.891684	-0.368063	-0.151476	-0.608525	0.100828	0.185533	-0.0721911	0.0702388	0.422124	0.178295	0.0300896	Trem2	OGC
Lrpprc6	0.0194883	0.922944	0.984749	0.00554654	0.0392364	0.131897	0.457658	0.13393	0.263115	0.792418	-0.297747	0.0207399	0.00195026	-0.467452	0.24733	-0.249171	0.315376	0.162697	0.152969	-0.0447664	Trem2	OGC
Lynx16	0.0243338	0.234516	1.74567e-05	0.158641	0.466251	0.0531122	0.814161	0.00228355	0.233584	0.00787144	-0.651666	-0.420403	0.846859	-0.523956	0.226605	-0.764181	0.318295	-0.892875	0.315552	0.585735	Trem2	OGC
Map4k36	0.382943	0.200635	0.539851	0.70827	0.300167	0.2046	0.903253	0.991031	0.356317	0.646007	-0.126649	0.219376	-0.0954339	0.0837648	-0.183965	0.219419	-0.102809	-0.00133716	-0.150311	0.0815994	Trem2	OGC
Mapk16	0.077951	0.200635	0.0106901	0.70827	0.500961	0.824926	0.903253	0.0941756	0.263608	0.462521	0.191374	-0.207404	0.275876	0.0726973	-0.110971	0.045828	-0.0812025	-0.197683	-0.163774	0.103322	Trem2	OGC
Mapt6	0.711387	0.930329	0.984749	0.0436818	0.8629	0.874604	0.941457	0.1566	0.154786	0.398343	-0.0432357	-0.00811269	-0.00201109	0.270402	-0.0406769	-0.0278946	-0.0232987	0.140279	-0.188453	-0.118325	Trem2	OGC
Mink16	0.508414	0.68767	0.840054	0.00425592	0.874091	0.893785	0.970217	0.429002	0.640112	0.125386	-0.0567097	-0.0521567	-0.0228335	0.267279	-0.0251861	-0.0169204	0.00882737	0.0623859	-0.0457165	-0.149244	Trem2	OGC
Mtor6	0.0191917	0.868658	0.0972035	0.00948482	0.874091	0.152038	0.741609	0.698817	0.356317	0.398343	-0.25637	-0.0296731	-0.185629	0.306257	0.0330881	-0.200138	0.215517	0.0385851	0.104632	-0.111742	Trem2	OGC
Nnat6	1.34286e-05	0.00834888	0.0152725	0.0182454	0.133635	0.361115	0.814161	0.482297	0.180017	4.31648e-05	1.46367	-1.0171	0.528543	-1.0007	0.378495	0.282673	-0.390186	-0.185437	-0.450496	-1.61514	Trem2	OGC
Nptx14	0.0385623	0.153308	1.52952e-05	0.382224	0.0408687	0.827575	0.814161	0.00358102	0.00683121	0.268608	0.466219	-0.585983	1.19382	0.312897	-0.692962	0.0920435	-0.537201	-0.916043	-0.922245	0.319142	Trem2	OGC
Nptxr6	1.34286e-05	0.153051	0.000230316	0.927471	0.0195936	0.0531122	0.739589	0.000712515	0.0049498	0.423603	1.88306	-1.01555	1.07572	-0.0488263	-1.49419	0.806564	-1.28275	-2.34252	-1.88075	-0.44646	Trem2	OGC
Nr2f26	1.34286e-05	0.0662469	0.132516	0.0617518	0.946351	0.824926	0.909258	0.0889177	0.888778	0.00927521	1.96299	-0.925825	-0.580296	-1.05106	0.0314044	-0.122626	0.159206	-0.606649	0.0583075	-1.21234	Trem2	OGC
Ntng26	0.59131	0.868658	0.449587	0.779853	0.985792	0.0531122	0.814161	0.425137	0.356317	0.218994	0.0958568	0.049896	0.134782	0.0819401	0.00261524	0.387644	-0.243184	-0.142328	-0.196451	-0.277135	Trem2	OGC
Ntrk26	0.0713271	0.335775	0.00417576	0.105502	0.00365869	0.874604	0.814161	0.313847	0.17646	0.335406	0.250607	-0.196207	-0.496061	-0.366109	0.403218	0.0392324	0.256108	-0.156989	0.227667	-0.186489	Trem2	OGC
Olig16	0.0120516	0.200635	0.223214	0.0949266	0.531925	0.441241	0.909258	0.00390198	0.356317	0.0800977	-0.231784	0.141943	0.108281	0.188562	-0.0768156	-0.0946414	-0.0447877	0.219114	-0.0942717	-0.178505	Trem2	OGC
Pdgfa6	0.223161	0.68767	1.52952e-05	0.117854	0.675044	0.00617785	0.814161	1.02729e-05	0.966792	0.898549	0.107049	-0.0594808	-0.483586	-0.196843	-0.0546871	0.286849	-0.186224	0.419214	-0.00585774	0.01293	Trem2	OGC
Plagl11	0.706046	0.820713	0.00229324	0.79687	0.0480541	0.148996	0.814161	0.482297	0.218836	0.688929	-0.0603512	-0.0590867	-0.485379	0.0595905	0.273956	-0.285705	0.209732	0.0972278	0.193243	-0.078082	Trem2	OGC
Prox12	0.000381744	0.595808	0.253507	0.991785	0.339311	0.0119979	0.903253	1.02729e-05	0.301927	0.462521	-0.381573	0.0776247	-0.12566	-0.00101457	0.115892	-0.350589	0.0700441	0.427326	0.11991	-0.0938186	Trem2	OGC
Psen16	0.00032218	0.909489	0.188554	0.678313	0.29598	0.304313	0.814161	0.000520256	0.323436	0.317374	-0.393335	-0.0235611	-0.14552	0.0685384	0.127466	-0.149397	0.126547	0.302214	0.117389	-0.128049	Trem2	OGC
Psen26	7.83283e-05	0.531806	0.125585	0.53439	0.0184599	0.11992	0.144282	0.33765	0.0256691	0.643109	-0.601533	-0.123062	-0.226515	-0.139421	0.310344	-0.297134	0.48252	0.12183	0.291216	-0.0841909	Trem2	OGC
Pten6	0.353916	0.930329	0.968816	0.103105	0.669729	0.146872	0.838359	0.635874	0.884869	0.0648488	-0.150145	0.0185203	-0.0106546	0.311764	-0.0956614	-0.315961	-0.189877	0.0716003	-0.0311625	0.292223	Trem2	OGC
Ptgds6	1.34286e-05	0.755932	1.52952e-05	0.239829	0.00276011	8.70012e-05	0.0438173	0.518278	0.0352342	0.000699641	-1.06736	-0.0560309	0.490236	0.156354	0.290001	-0.862672	0.47711	0.0639509	0.216416	-0.385811	Trem2	OGC
Ptk2b6	0.0173975	0.335775	1.52952e-05	0.00621329	0.000204364	0.912164	0.417612	0.00140779	0.000681578	0.688929	0.690869	0.38806	1.37144	0.929469	-2.72113	0.0558769	-1.66668	-1.65002	-2.20963	0.17487	Trem2	OGC
Rims14	0.121418	0.38908	0.169259	0.108585	0.0273918	0.000457996	0.75481	0.299794	0.0756334	0.000418168	0.4197	-0.382089	0.397907	-0.841917	-0.959479	1.00597	-0.841296	-0.348817	-0.740215	0.866706	Trem2	OGC
Rims26	0.0243768	0.755932	0.494175	0.912619	0.874091	0.90076	0.831899	0.816908	0.85476	0.404083	0.651054	-0.202013	-0.279926	-0.0619785	-0.106473	0.0646795	-0.486961	-0.0829525	-0.0881494	0.330947	Trem2	OGC
Robo14	0.0385623	0.00220569	0.469082	0.631579	4.37175e-05	0.000550648	0.0566499	0.287652	3.64928e-05	2.18465e-05	-0.315726	-0.582751	0.1083	-0.113177	0.674482	-0.708202	0.592349	-0.156829	0.667264	-1.06429	Trem2	OGC
Rph3a6	0.286683	0.189386	0.00142162	0.938565	0.133635	0.11992	0.814161	0.0086515	0.324259	0.0800977	-0.268234	-0.465465	-0.929814	0.0202577	0.346791	0.417547	0.316896	-0.667419	0.252037	0.399367	Trem2	OGC
S100b6	0.0461802	0.234516	0.00210697	0.79687	0.0432151	0.770507	0.77931	0.00763416	0.0049498	0.0758628	-0.626456	-0.479345	-1.11581	-0.11653	0.506126	-0.162251	0.487933	0.569455	0.64527	-0.646552	Trem2	OGC
Sharpin6	0.0157995	0.922944	0.949701	0.572567	0.375698	0.0531122	0.814161	0.101653	0.622837	0.404083	-0.374671	0.0260767	-0.0160255	0.127147	0.150657	-0.398587	0.223785	0.206997	0.0809443	-0.150753	Trem2	OGC
Slc17a76	0.00369468	0.909489	1.52952e-05	0.801326	4.37175e-05	0.00130598	0.164614	1.42839e-05	3.64928e-05	0.000272192	0.732145	0.0691356	1.45574	0.11556	-6.40241	0.939878	-2.24771	-2.57456	-3.68096	0.90263	Trem2	OGC
Slc32a12	0.905755	0.200635	0.0653208	0.138544	0.0363471	0.128539	0.211853	0.881867	0.00247636	0.129018	0.0456224	-0.89359	-1.02461	-1.06222	0.753724	-1.10146	1.10516	0.0597693	0.9724	-0.914674	Trem2	OGC
Snca4	1.34286e-05	0.531806	0.00138065	0.631579	0.000378096	0.000262245	0.144282	0.0409894	4.17039e-05	0.315412	0.665614	-0.150241	0.451473	0.127896	-0.702375	0.610976	-0.821814	-0.338744	-0.862018	0.189718	Trem2	OGC
Sorl16	1.82489e-05	0.486147	0.0250409	0.502744	0.0408687	0.0868298	0.0438173	0.0172579	0.00683121	0.852214	-1.03743	-0.185116	-0.469575	0.189851	0.363242	-0.473366	0.831789	-0.457908	0.442171	0.0410313	Trem2	OGC
Sox102	0.68214	0.200635	0.290323	0.0627785	0.102323	0.693144	0.814161	0.00390198	0.0756334	0.218994	0.0373433	0.136431	-0.0949747	0.195115	-0.156419	0.0559318	-0.142583	0.210117	-0.170047	-0.127763	Trem2	OGC
Sox84	0.374777	0.335775	0.00708651	0.822996	0.874091	0.824926	0.814161	1.02729e-05	0.449744	0.580602	0.0751457	0.100123	-0.241613	-0.027517	-0.0232704	-0.0368975	-0.134847	0.36024	-0.0756077	-0.0618019	Trem2	OGC
Src6	0.205553	0.868658	0.376482	0.000566018	0.0480541	0.504205	0.814161	0.881867	0.0681266	0.688929	-0.154317	0.0352185	0.108108	0.446352	-0.264336	0.110194	-0.222416	0.0161751	-0.255402	0.0579765	Trem2	OGC
Sulf26	0.0373672	0.265651	0.828422	0.383566	0.297758	0.11992	0.814161	1.08367e-05	0.279126	0.335406	-0.223462	-0.150225	-0.0347441	-0.137099	0.126113	-0.226341	0.142397	0.395803	0.126784	-0.122535	Trem2	OGC
Syn16	0.0528649	0.0169047	0.00830706	0.158683	0.669729	0.11992	0.910173	0.000372401	0.464268	0.0285567	0.316538	-0.590612	0.423162	-0.37098	-0.117237	0.343473	0.0657781	-0.743542	-0.15758	0.394817	Trem2	OGC
Syngap16	2.62994e-05	0.0662469	0.00106468	0.927471	0.00119251	0.300796	0.480898	0.00108735	0.00247636	0.268608	0.911278	0.552815	0.750953	-0.0346192	-1.35956	0.367733	-1.0682	-1.21027	-1.24561	0.346775	Trem2	OGC
Syp6	0.00369468	0.200635	0.394238	0.114742	0.947614	0.921038	0.814161	0.000236302	0.892219	0.219374	0.492497	-0.362431	0.174107	-0.471121	0.0158546	0.0234684	0.29011	-0.871878	0.0318073	0.272597	Trem2	OGC
Tmem150a6	0.353916	0.438379	0.0627855	0.502744	0.946351	0.824926	0.952623	0.00763416	0.464268	0.317374	-0.115761	-0.127966	-0.244658	0.126423	0.0110366	0.0538952	0.0199959	0.272462	0.0956893	-0.150826	Trem2	OGC
Tshz16	0.0775494	0.158161	0.0784833	0.114742	0.874091	0.636386	0.910173	1.02729e-05	0.654051	0.899529	-0.212384	-0.231999	-0.223379	0.23014	-0.0306541	-0.0906836	-0.0523224	0.54183	-0.0619483	-0.0152587	Trem2	OGC
Zbtb206	3.44661e-05	0.595808	0.840054	0.44696	0.866975	0.0531122	0.903253	2.4221e-05	0.350182	0.228426	-0.573994	0.0958843	-0.0361652	0.139819	0.0416453	-0.347709	0.105479	0.433163	0.130308	-0.185933	Trem2	OGC
Acan3	0.244753	0.615722	0.995255	NA	0.481204	0.39319	0.998144	0.69701	0.310904	0.000998148	0.207362	-0.206906	0.114764	NA	0.123133	0.201789	-0.00377521	0.209414	-0.190876	-0.612071	Trem2	OPC
Ace1	0.555718	0.565781	0.995255	NA	0.589019	0.801369	0.604581	0.214204	0.0369159	0.0994438	-0.2022	0.317626	-0.115577	NA	0.144062	-0.145811	0.420532	-0.788966	0.457747	-0.454772	Trem2	OPC
Adam107	0.257837	0.543933	0.995255	NA	0.0173581	0.3526	0.731762	0.69701	0.733098	0.902037	-0.223122	-0.251925	0.201489	NA	0.365959	-0.245039	0.227016	-0.23699	0.0612459	-0.0229535	Trem2	OPC
Adam177	0.419792	0.0182102	0.995255	NA	0.0796775	0.573733	0.823445	0.979416	0.946016	0.0103434	-0.121398	0.395163	-0.188086	NA	0.212884	0.110182	-0.155246	-0.0447025	0.0105969	-0.327134	Trem2	OPC
Adarb21	0.566712	0.900696	0.995255	NA	0.481204	0.0745976	0.568653	0.958908	0.00377031	0.133096	-0.139705	-0.128718	-0.16315	NA	0.14063	-0.557474	0.353052	0.0828185	0.490365	-0.307773	Trem2	OPC
Adgra13	0.34665	0.491702	0.995255	NA	0.0986259	0.628342	0.789043	0.993599	0.359103	0.90727	0.169734	-0.280267	-0.506119	NA	0.266532	-0.142622	0.202704	-0.0197151	0.155319	0.0180269	Trem2	OPC
Aph1b3	0.843166	0.990296	0.995255	NA	0.331827	0.919063	0.443763	0.985932	0.972267	0.157074	-0.066823	0.025401	0.114777	NA	-0.256388	-0.0727239	0.534712	-0.0573066	-0.0103082	-0.349047	Trem2	OPC
Apoe7	0.563894	0.871444	0.995255	NA	0.777702	0.934211	0.713582	0.985932	0.595551	0.620265	-0.0740887	0.0693941	0.152897	NA	0.0355397	-0.0208602	-0.172935	-0.0195355	0.0609273	-0.0506793	Trem2	OPC
App7	0.859837	0.990296	0.995255	NA	0.831512	0.426977	0.974647	0.729822	0.930272	0.000431766	-0.0252816	-0.00686914	-0.114443	NA	-0.0312135	-0.15332	0.0433592	-0.1487	0.0134405	0.368322	Trem2	OPC
Aqp45	0.226028	0.376813	0.995255	NA	0.821414	0.739437	0.938488	0.993599	0.0824005	0.690672	-0.41299	-0.603948	0.406847	NA	-0.0765956	0.166701	-0.235663	-0.0271726	0.420281	0.104316	Trem2	OPC
Bace15	0.859837	0.950122	0.995255	NA	0.422759	0.48215	0.974647	0.69701	0.328431	0.902037	-0.054764	-0.0602029	0.0954628	NA	-0.222022	0.242156	0.0656626	-0.34775	0.234899	-0.0348782	Trem2	OPC
Bcan7	0.764556	0.452069	0.995255	NA	0.0796775	0.892095	0.938488	0.69701	0.14839	0.153014	0.0377563	-0.159226	0.0888695	NA	0.160319	0.034848	-0.067002	-0.1265	0.130466	-0.130805	Trem2	OPC
Bcl11b1	0.0016934	0.00591096	0.995255	NA	0.00844262	0.934211	0.938488	0.0203423	0.000640985	0.0119515	0.579455	0.685432	-0.528429	NA	-0.671042	0.0350859	-0.13507	0.684022	-0.898411	-0.585945	Trem2	OPC
Bdnf1	0.887551	0.900696	0.995255	NA	0.956197	0.343843	0.974647	0.729822	0.596878	0.320843	0.05784	-0.283593	0.0905775	NA	-0.0194703	0.524893	-0.17362	-0.54455	-0.269113	0.373466	Trem2	OPC
Bin17	0.843166	0.972568	0.995255	NA	0.0450417	0.200129	0.974647	0.69701	0.25863	0.457496	-0.0306684	-0.0193564	-0.0951826	NA	0.212163	-0.209241	0.0470588	-0.145799	0.124346	0.0778648	Trem2	OPC
C4b7	0.827065	7.5794e-05	0.995255	NA	0.633453	0.010761	0.974647	0.69701	0.0369159	3.40446e-05	-0.0741716	0.925787	0.23306	NA	0.114215	-0.93639	-0.0731575	-0.301329	0.405697	-1.15862	Trem2	OPC
Cacng51	0.225498	0.950122	0.995255	NA	0.330513	0.135174	0.347105	0.993599	0.850772	0.0261471	0.343606	-0.0665645	-0.381353	NA	-0.309306	0.497241	-1.18436	-0.0209339	0.0549335	0.503617	Trem2	OPC
Calb21	0.843166	0.752887	0.995255	NA	0.019138	0.671638	0.974647	0.993599	0.149532	0.620265	0.131762	-0.477625	-0.980622	NA	0.864034	-0.377323	-0.125762	-0.0321675	0.572222	-0.234812	Trem2	OPC
Camk2a7	0.0125478	6.70003e-05	8.89331e-05	NA	5.05385e-05	0.00532935	6.70159e-05	0.958908	6.85439e-05	0.0409261	0.351875	0.99849	1.02386	NA	-2.36663	0.451896	-3.22035	0.0802551	-2.02228	0.263091	Trem2	OPC
Camk2g7	0.0230659	0.927144	0.995255	NA	0.311253	0.375734	0.934087	0.136684	0.661622	1.1201e-05	-0.424095	-0.0661285	-0.271283	NA	0.161311	0.194592	0.133816	-0.546133	-0.0798866	0.621016	Trem2	OPC
Cars7	0.397229	0.710782	0.995255	NA	0.160989	0.934211	0.777917	0.69701	0.778221	0.207423	-0.177311	-0.176999	-0.136028	NA	0.242984	0.0362573	0.214376	-0.22103	-0.0565445	0.198823	Trem2	OPC
Cck3	0.524372	0.67553	0.995255	NA	5.05385e-05	0.0173032	0.280174	0.763001	0.000499418	1.57277e-05	0.246098	0.327658	0.350909	NA	-2.85005	0.807124	-2.00832	0.303676	-1.83878	1.03335	Trem2	OPC
Cd2ap7	0.337469	0.452069	0.995255	NA	0.00898448	0.910934	0.974647	0.165826	0.22175	0.0205095	-0.155699	0.211508	0.141166	NA	0.328246	-0.0444916	-0.0364813	-0.41967	0.167049	-0.327332	Trem2	OPC
Chrna71	0.859837	0.790043	0.995255	NA	0.439891	0.457472	0.826166	0.906477	0.435024	0.198057	-0.0657014	0.248558	0.146702	NA	0.241408	-0.390875	-0.409097	0.217738	0.247718	-0.437893	Trem2	OPC
Clu7	0.00765132	0.00281338	0.995255	NA	0.311253	0.143988	0.974647	0.154709	0.680588	0.00634249	0.341043	-0.670913	-0.325982	NA	0.14052	0.251289	-0.0372631	0.352776	0.0620402	-0.381585	Trem2	OPC
Cnr11	0.708477	0.710782	8.89331e-05	NA	0.179337	0.347943	0.730472	0.729822	0.00385666	0.0180837	-0.114434	0.215523	1.29006	NA	-0.361161	-0.350432	-0.390645	0.235787	-0.814487	-0.60513	Trem2	OPC
Col11a13	0.262939	0.927144	0.995255	NA	5.05385e-05	0.0166877	0.817271	0.99628	0.0967778	0.00276503	-0.247969	-0.0666975	0.0656343	NA	0.669848	-0.711501	0.215175	0.00695295	0.286221	-0.622816	Trem2	OPC
Cplx17	0.165874	0.949061	0.995255	NA	0.82993	0.799747	0.99698	0.669527	0.244733	0.0208651	-0.611379	-0.0982579	0.277013	NA	-0.0884824	-0.202301	-0.0512287	-0.572658	0.368341	0.617871	Trem2	OPC
Creb15	0.127049	0.0300679	0.995255	NA	0.876204	0.910515	0.550666	0.604449	0.725756	0.197496	-0.315954	0.506581	-0.134927	NA	-0.0261653	0.0608043	0.335394	-0.300973	-0.070029	-0.230051	Trem2	OPC
Crebbp7	0.0352574	0.999182	0.995255	NA	0.821414	0.177005	0.934087	0.829224	0.00166945	0.457496	-0.272757	0.00275244	0.213322	NA	-0.030673	-0.226258	-0.103264	0.099008	0.319713	-0.0834409	Trem2	OPC
Crtac13	0.0504016	0.949061	0.995255	NA	0.331827	0.934211	0.347105	0.0299199	0.000437445	0.532396	0.34392	0.0504095	0.207085	NA	-0.194119	-0.0277487	-0.720576	0.583305	-0.784411	0.108037	Trem2	OPC
Csf17	0.206613	0.565781	0.995255	NA	0.00202371	0.862401	0.998144	0.993599	0.0200361	0.157074	-0.264873	-0.245167	-0.149868	NA	0.477823	-0.0792626	0.0127877	-0.0186126	0.359712	-0.252244	Trem2	OPC
Cspg41	0.638313	0.79716	0.995255	NA	0.300135	0.253354	0.938488	0.985932	0.14839	0.0205095	-0.0738845	0.0964678	-0.0115602	NA	0.129266	-0.202135	0.0984786	0.026171	0.166841	-0.279864	Trem2	OPC
Cspg57	0.560263	0.927144	0.995255	NA	0.5396	0.401508	0.938488	0.958908	0.0954233	0.0683945	-0.0896972	0.0431895	-0.0208699	NA	0.0771605	-0.15232	0.0861619	0.0510221	0.188302	-0.2185	Trem2	OPC
Ctnnb17	0.65351	0.950122	0.995255	NA	0.126721	0.0817448	0.938488	0.69701	0.528958	0.00267364	0.0368254	0.0166974	0.00174123	NA	0.101233	-0.162595	0.0531149	0.0795955	0.0453709	-0.19529	Trem2	OPC
Cux27	0.563894	0.838993	0.995255	NA	0.817712	0.561183	0.982241	0.938994	0.692019	0.374088	-0.118005	-0.124905	-0.266385	NA	0.0457962	0.143866	-0.0334291	0.103858	0.0711949	0.13575	Trem2	OPC
Cx3cl15	0.118105	0.999182	0.995255	NA	0.187838	0.219939	0.981784	0.658923	0.00171809	2.01582e-05	0.277979	-0.00184922	-0.227948	NA	-0.264164	0.286809	-0.0395328	-0.285936	-0.650448	0.598951	Trem2	OPC
Dkk37	0.337469	0.0780805	0.995255	NA	0.0175107	0.910934	0.604581	0.604449	0.00839046	1.1201e-05	-0.571004	0.985477	0.0761523	NA	-1.69456	0.141769	-1.14143	-0.983989	-1.92955	1.80735	Trem2	OPC
Dlg47	0.249188	0.565781	0.995255	NA	0.0264718	0.251062	0.521838	0.979416	0.00584791	0.0409261	0.200389	0.205519	0.200554	NA	-0.414735	0.248574	-0.402002	-0.0554842	-0.502548	0.294468	Trem2	OPC
Elfn11	0.0946724	0.927144	0.995255	NA	0.0283368	0.375734	0.974647	0.958908	0.922664	0.148226	0.231947	-0.0721442	-0.110287	NA	0.281874	-0.185799	0.0430197	-0.0672124	0.0168735	-0.201485	Trem2	OPC
Epha73	0.786751	0.125981	0.995255	NA	0.349657	0.0566648	0.422435	0.505687	0.725756	0.90727	0.113211	0.674757	0.0952658	NA	-0.33188	0.662672	-1.15211	-0.694525	-0.124153	0.0327807	Trem2	OPC
Erbb45	0.675515	0.900696	0.995255	NA	0.162557	0.200129	0.998144	0.958908	0.596878	0.28263	-0.0926809	0.10346	0.0389885	NA	0.242382	-0.345777	-0.00305377	0.0814583	0.0985961	-0.190123	Trem2	OPC
Fermt25	0.65351	0.790043	0.995255	NA	0.0796775	0.97165	0.934087	0.604449	0.150682	0.041443	-0.0759768	-0.115912	0.102225	NA	0.223367	-0.0134854	0.123624	-0.219687	0.180933	-0.272047	Trem2	OPC
Fezf25	0.0561008	0.295223	0.995255	NA	0.000597362	0.868021	0.347105	0.69701	0.00377031	1.1201e-05	0.482236	0.494236	-0.375957	NA	-1.35279	0.11279	-1.15	-0.372845	-1.01426	1.40274	Trem2	OPC
Fibcd11	0.0561008	6.70003e-05	0.995255	NA	0.00784986	0.934211	0.280174	0.985932	0.725756	0.401042	-0.654581	1.44273	0.454179	NA	-0.933938	0.0499326	-1.45908	-0.0536617	-0.110395	-0.237449	Trem2	OPC
Gad11	0.160968	0.526524	0.995255	NA	0.179218	0.375734	0.443763	0.938994	0.00392126	0.00138367	-0.311924	-0.292124	0.00404481	NA	0.244213	-0.2528	0.403324	0.107688	0.45634	-0.653379	Trem2	OPC
Gad23	0.34665	0.295223	0.995255	NA	0.177848	0.39319	0.280174	0.904431	0.0348628	0.00567124	-0.493651	-1.1407	-0.491664	NA	0.511897	-0.599811	1.1367	0.288812	0.705848	-1.65134	Trem2	OPC
Gfap7	0.0268266	0.295223	0.995255	NA	0.256488	0.139296	0.713582	6.78103e-05	0.328431	0.000685814	-1.0474	0.591932	0.799432	NA	-0.467082	-0.847215	-0.625776	1.46919	-0.382839	-1.64889	Trem2	OPC
Gng23	0.483132	0.927144	0.995255	NA	0.891725	0.986061	0.550666	0.993599	0.345867	0.381263	0.23297	0.109268	0.221672	NA	0.0347273	-0.0198245	-0.747124	0.0368606	-0.317366	0.237808	Trem2	OPC
Gphn7	0.231228	0.565781	0.995255	NA	0.876204	0.119194	0.938488	0.979416	0.108661	0.548535	-0.16895	0.154086	-0.116563	NA	-0.0203412	-0.28749	0.0886338	0.0437758	0.184349	0.069881	Trem2	OPC
Gpr1583	0.006928	0.972568	0.995255	NA	0.300135	0.0748665	0.443763	0.938994	0.596878	0.069458	-0.308119	-0.0163878	0.0222	NA	0.107648	-0.259417	0.230353	-0.0657046	0.0566783	0.163156	Trem2	OPC
Grb27	0.193821	0.452069	0.995255	NA	0.191717	0.892095	0.443763	0.563914	0.45215	0.0586895	0.133726	-0.161886	-0.102251	NA	0.125788	-0.037089	-0.255597	0.160924	-0.0785023	0.162507	Trem2	OPC
Gria17	0.000148455	0.420287	0.995255	NA	0.054899	0.862401	0.464727	0.451956	0.0053061	0.403636	0.941026	0.497411	0.232539	NA	-0.773908	-0.151878	-0.975459	0.546413	-1.19734	-0.280371	Trem2	OPC
Gria27	0.240096	0.452069	0.995255	NA	0.240552	0.934211	0.938488	0.979416	0.500834	0.0089514	-0.13591	0.159647	0.00290547	NA	-0.130439	0.0202219	-0.0656481	-0.0384924	-0.07643	0.229877	Trem2	OPC
Gria31	0.560263	0.565781	0.995255	NA	0.303371	0.986061	0.977983	0.938994	0.705777	0.655708	-0.0757015	0.127597	0.000930781	NA	-0.115245	0.00518388	0.0243039	-0.0653617	0.0430255	0.0434286	Trem2	OPC
Gria43	0.0433003	0.000813298	0.401471	NA	5.05385e-05	0.231268	6.70159e-05	0.451956	0.000493418	0.000175671	-0.277828	-0.639159	-0.553821	NA	0.455884	-0.214188	0.936646	-0.249668	0.365004	-0.460624	Trem2	OPC
Grin15	0.675515	0.60283	0.995255	NA	0.855985	0.921011	0.731762	0.985932	0.0172935	1.1201e-05	0.0792342	-0.194199	-0.240226	NA	-0.0321922	0.0427904	-0.23317	0.0289952	-0.393584	0.712733	Trem2	OPC
Grin2a3	0.206613	0.21214	0.995255	NA	0.00320331	0.986061	0.347105	0.993599	0.000640985	1.1201e-05	0.430759	0.664027	0.118243	NA	-1.50567	-0.0146253	-1.56502	0.0210879	-1.85655	1.27525	Trem2	OPC
Grin2b5	0.018334	0.927144	0.995255	NA	0.0273055	0.119194	0.443763	0.985932	0.00584791	0.00634249	0.879449	0.176743	-0.0208094	NA	-1.4685	0.790872	-1.67304	-0.138702	-2.02026	0.89807	Trem2	OPC
Grin3a3	0.0699865	0.900696	0.995255	NA	0.439891	0.159189	0.422435	0.985932	0.0247018	0.00276503	-0.234355	0.0694914	0.0539838	NA	0.0919661	-0.239851	0.292886	-0.0211557	0.236999	-0.356102	Trem2	OPC
Grm37	0.563894	0.927144	0.995255	NA	0.330513	0.671638	0.730472	0.746356	0.365068	1.1201e-05	-0.274123	0.153028	-0.646855	NA	-0.420693	0.247914	-0.639035	-0.412609	-0.384072	1.40066	Trem2	OPC
Grm41	0.843166	0.927144	0.995255	NA	0.00114945	0.134939	0.713582	0.338157	0.207147	0.788543	-0.0760387	0.116303	-0.742501	NA	0.718741	-0.676397	0.394397	-0.73844	0.318516	0.0744158	Trem2	OPC
Hcn11	0.0236082	0.275652	0.995255	NA	0.0789015	0.910934	0.443763	0.985932	0.0809681	0.00431117	0.51469	0.473755	-0.317699	NA	-0.518786	-0.0801109	-0.728795	0.0580993	-0.484806	0.565775	Trem2	OPC
Htr5a1	0.786751	0.60283	0.995255	NA	0.126721	0.0817448	0.998144	0.99628	0.542566	0.34109	0.117017	-0.424979	-0.100383	NA	-0.59491	0.638898	0.0277913	-0.00184345	-0.230952	0.275137	Trem2	OPC
Kcnc15	0.334719	0.448357	0.995255	NA	0.119043	0.671638	0.713582	0.69701	0.0307614	0.58859	-0.444443	-0.739187	0.0389954	NA	0.506575	-0.291271	0.496473	-0.565951	0.639842	-0.200369	Trem2	OPC
Kcnd25	0.0561008	0.710782	0.995255	NA	0.353168	0.231268	0.938488	0.729822	0.00351496	0.135962	-0.211484	-0.0973931	0.0425247	NA	0.0931078	-0.171356	0.0694831	0.101226	0.26677	-0.147402	Trem2	OPC
Kctd43	0.0645596	0.0728342	0.995255	NA	0.00844262	0.807381	0.998144	0.505687	0.0157002	0.000417027	0.305968	-0.578116	0.0786939	NA	0.401059	0.0895778	0.0160811	-0.35207	0.368198	-0.669403	Trem2	OPC
Lgals33	0.353332	0.0395996	0.995255	NA	0.5396	0.986061	0.974647	0.408763	0.411423	0.147658	0.273528	0.729069	-0.253324	NA	0.17773	0.00515539	0.0740746	-0.685307	-0.265148	-0.44271	Trem2	OPC
Lmna5	0.867089	0.927144	0.995255	NA	0.570707	0.921011	0.938488	0.604449	0.848501	0.00342153	-0.0817829	0.19948	-0.0810902	NA	-0.28918	-0.126494	-0.276606	-0.859418	0.0916013	0.92757	Trem2	OPC
Lratd21	0.0504016	0.927144	0.995255	NA	0.439678	0.573733	0.789043	0.985932	0.670872	0.0244237	-0.55748	0.0961769	0.480177	NA	-0.202492	-0.220399	-0.322737	-0.0702418	0.108757	0.433777	Trem2	OPC
Lrpprc7	0.458516	0.710782	0.995255	NA	0.162557	0.716163	0.514521	0.739929	0.972721	0.50175	-0.161471	0.169103	0.0325704	NA	-0.281313	0.116714	0.358008	-0.19893	-0.00499672	-0.119239	Trem2	OPC
Lynx17	0.00765132	0.60283	0.995255	NA	0.481204	0.0173032	0.938488	0.0462905	0.244733	5.08596e-05	-0.72302	0.237924	0.590188	NA	-0.170101	-0.774945	0.147756	-0.999943	0.241229	0.665847	Trem2	OPC
Map4k37	0.868216	0.927144	0.995255	NA	0.214226	0.504584	0.443763	0.180584	0.0355843	0.108472	-0.0191017	-0.0498665	0.133307	NA	-0.149768	0.1068	-0.288747	0.268592	-0.239831	0.160098	Trem2	OPC
Mapk17	0.0504016	0.927144	0.995255	NA	0.0731643	0.927813	0.974647	0.99628	0.0246968	0.105505	0.370649	0.1063	-0.00286452	NA	-0.407737	0.051794	-0.0768591	-0.00159696	-0.491815	0.282114	Trem2	OPC
Mapt7	0.0504016	0.927144	0.995255	NA	0.0175107	0.799747	0.347105	0.753489	0.0200361	0.457496	-0.248244	-0.0447643	-0.362077	NA	0.24651	-0.0628818	0.320726	-0.118901	0.233991	-0.0821912	Trem2	OPC
Mink17	0.000463769	0.972568	0.995255	NA	0.21633	0.134939	0.422435	0.979416	0.00552446	0.492612	0.490208	0.0310868	-0.00156825	NA	-0.223254	0.305843	-0.500991	0.050954	-0.493558	0.104543	Trem2	OPC
Mmp145	0.206613	0.0620173	0.995255	NA	0.099751	0.986061	0.521838	0.604449	0.952923	0.0586895	-0.307068	0.51824	0.372927	NA	-0.373869	0.00555256	-0.499727	-0.361611	0.0140331	0.328195	Trem2	OPC
Mtor7	0.859837	0.990296	0.995255	NA	0.891464	0.934211	0.99698	0.855035	0.972721	0.882423	-0.0256519	-0.00722415	0.086355	NA	0.0133295	0.0246008	0.0168172	-0.0919795	-0.00298644	-0.018116	Trem2	OPC
Negr15	0.0136085	0.448357	0.995255	NA	0.524113	0.892095	0.938488	0.904431	0.725756	0.0189798	0.533189	-0.456929	-0.444143	NA	-0.171238	0.0907452	-0.185592	-0.188261	0.088755	0.458526	Trem2	OPC
Neto13	0.859837	0.927144	0.995255	NA	0.00799796	0.934211	0.998144	0.180584	0.0396158	0.457496	-0.0289085	0.04913	0.367742	NA	-0.416676	-0.0252506	-0.0168785	0.335342	-0.303052	-0.103182	Trem2	OPC
Nnat7	0.0946724	0.295223	0.995255	NA	0.0796775	0.504584	0.938488	0.0593505	0.528958	1.1201e-05	0.229179	-0.304134	0.11453	NA	0.230829	-0.142415	-0.112817	0.419025	0.093986	-0.802075	Trem2	OPC
Nos11	3.35774e-05	0.132184	0.995255	NA	0.00844262	0.934211	0.974647	0.902981	0.0192013	0.00204339	0.86038	-0.672707	-0.277345	NA	0.504034	0.0394153	0.0904825	0.159769	-0.588444	-0.784229	Trem2	OPC
Npas11	0.859837	0.0322794	0.995255	NA	0.589466	0.231268	0.604581	0.408763	0.787426	0.00376657	-0.0441626	0.554269	0.436096	NA	-0.118186	-0.36913	0.337892	-0.473472	-0.0609694	-0.633059	Trem2	OPC
Nptx15	0.0621468	0.452069	0.995255	NA	0.876204	0.934211	0.938488	0.763001	0.285509	0.0375904	0.702567	-0.886375	0.146176	NA	-0.0668505	0.0821782	-0.272953	-0.488528	-0.561236	0.70183	Trem2	OPC
Nptx21	0.949467	0.972568	0.995255	NA	0.0450417	0.0173032	0.422435	0.958908	0.0792333	5.08596e-05	-0.0296736	0.0684875	0.0518905	NA	-1.26226	1.01143	-1.95541	-0.225234	-1.01043	1.20122	Trem2	OPC
Nptxr7	3.35774e-05	0.00770531	0.995255	NA	0.00025541	7.01242e-05	0.280174	0.69701	6.85439e-05	0.225913	1.35149	-1.2952	-0.0222751	NA	-1.23122	1.07217	-1.41234	0.272472	-1.78091	0.261268	Trem2	OPC
Nr2f27	3.35774e-05	0.00180956	0.995255	NA	0.7478	0.425639	0.934087	0.0666802	0.850772	1.1201e-05	1.13201	-1.1926	-0.186774	NA	0.0760594	0.223805	-0.195295	0.56746	-0.0421787	-2.15125	Trem2	OPC
Nrg11	0.868216	0.999182	0.995255	NA	0.707947	0.367479	0.347105	0.604449	0.139133	0.192161	0.0448506	-0.00416775	-0.366731	NA	0.115713	-0.41076	0.754003	-0.513374	0.371004	-0.381334	Trem2	OPC
Nrg23	0.747119	0.999182	0.995255	NA	0.311253	0.624285	0.934087	0.958908	0.508766	0.90727	0.106588	-0.000288325	-0.31154	NA	0.25346	-0.22181	-0.240237	0.123881	0.1764	0.02649	Trem2	OPC
Nrg31	0.226028	0.940665	0.995255	NA	0.000637483	0.347943	0.347105	0.563914	0.244733	0.0844324	0.154773	0.0382272	-0.152297	NA	-0.463754	0.158964	-0.409272	0.203261	0.138822	0.187334	Trem2	OPC
Ntng27	0.795918	0.990296	0.995255	NA	0.5396	7.01242e-05	0.66151	0.985932	0.0762115	0.0586895	-0.0676175	-0.0125102	0.0262509	NA	0.118077	0.765459	-0.352436	-0.0332627	-0.355876	-0.363844	Trem2	OPC
Ntrk27	0.839153	0.752887	0.995255	NA	0.376843	0.986061	0.998144	0.958908	0.00464483	0.0152179	-0.0364853	-0.109358	-0.0860716	NA	0.105749	-0.00192283	-0.000422346	0.062224	0.298288	-0.288021	Trem2	OPC
Olig17	0.0504016	0.838993	0.995255	NA	0.095413	0.139296	0.938488	0.985932	0.000358121	0.0063892	-0.258359	0.0833846	0.0221313	NA	0.189122	-0.251148	0.0732835	-0.0228123	0.372385	-0.321082	Trem2	OPC
Pax63	0.385897	0.295223	0.995255	NA	0.191717	0.277767	0.934087	0.850317	0.328431	0.982753	-0.296834	0.496938	-0.6269	NA	0.344694	-0.483162	-0.259049	0.223509	0.261973	0.00490112	Trem2	OPC
Pcp41	0.675515	0.510335	0.995255	NA	0.250568	0.910934	0.974647	0.993599	0.0678756	0.00587945	-0.27127	-0.942492	-0.72663	NA	-0.729148	0.156778	-0.190444	0.0668277	0.723437	0.971348	Trem2	OPC
Pdgfa7	0.995189	0.990296	0.995255	NA	0.0796775	0.457472	0.737199	0.14841	0.0438947	0.187213	-0.00206474	-0.00989118	0.0283272	NA	0.275499	-0.189545	0.215784	-0.55047	0.295658	-0.220239	Trem2	OPC
Pdgfra1	0.262939	0.863979	0.995255	NA	0.0264718	0.733301	0.974647	0.993599	0.0101332	0.0601062	-0.112381	-0.0629252	-0.0747297	NA	0.189425	-0.0584379	0.0316113	0.00661983	0.208802	-0.164141	Trem2	OPC
Prox13	0.0981026	0.295223	0.995255	NA	0.353168	0.183155	0.550666	0.99628	0.00552446	0.279666	-0.532216	-0.662841	0.251038	NA	0.237492	-0.569109	0.476351	0.00863769	0.601893	-0.297524	Trem2	OPC
Psen17	0.146605	0.838993	0.995255	NA	0.300135	0.486299	0.604581	0.324369	0.0355843	0.594091	-0.252047	0.105776	0.127463	NA	-0.173652	-0.16057	0.255863	-0.374372	0.280228	0.0748303	Trem2	OPC
Psen27	0.591293	0.565781	0.995255	NA	0.0283368	0.39319	0.934087	0.985932	0.555439	0.555097	-0.124046	0.227514	-0.297698	NA	0.36306	-0.242438	0.159393	0.0379303	-0.124272	-0.107859	Trem2	OPC
Pten7	0.452419	0.838993	0.995255	NA	0.876204	0.457472	0.998144	0.99628	0.801323	0.107141	-0.248606	0.183194	-0.0952768	NA	-0.04025	-0.312963	-0.014254	0.00140594	0.0708383	0.363679	Trem2	OPC
Ptgds7	0.0921379	0.467681	0.995255	NA	0.00280237	0.231268	0.550666	0.979416	0.133907	0.218379	-0.979231	-0.813725	-0.270865	NA	0.968634	-0.877436	0.692492	0.126598	0.545013	-0.573911	Trem2	OPC
Ptk2b7	0.0236082	0.927144	0.995255	NA	0.00630568	0.258135	0.443763	0.958908	0.00172859	0.00340439	0.90104	0.1736	0.266915	NA	-2.52365	0.636137	-1.9745	0.256375	-3.52533	1.00921	Trem2	OPC
Ptpru1	0.206613	0.950122	0.995255	NA	0.791271	0.974184	0.730666	0.958908	0.791804	0.0910485	0.211511	0.0397341	-0.181064	NA	-0.0518338	0.0143665	0.225317	-0.0855547	0.0462842	-0.277621	Trem2	OPC
Rims15	0.859837	0.530677	0.995255	NA	0.177848	0.134939	0.998144	0.958908	0.150682	0.0103434	-0.0452623	-0.342219	0.115807	NA	-0.337499	0.411647	-0.0191909	-0.104433	-0.339116	0.456609	Trem2	OPC
Rims27	0.859837	0.90636	0.995255	NA	0.677969	0.671638	0.443763	0.69701	0.402429	0.0089514	0.0226755	0.066562	-0.185044	NA	-0.0554661	0.0839405	-0.301165	0.148924	-0.105442	0.260467	Trem2	OPC
Robo15	0.0706638	0.565781	0.995255	NA	0.0283368	0.231268	0.443763	0.958908	8.78271e-05	0.000421225	-0.269323	-0.177826	-0.0148818	NA	0.271231	-0.235898	0.305971	-0.0581021	0.460481	-0.492726	Trem2	OPC
Rorb3	0.0147723	0.448357	0.995255	NA	0.791271	0.239221	0.858222	0.415277	0.00920823	1.1201e-05	-0.471106	-0.301886	-0.0562972	NA	0.0517484	-0.285947	0.17072	-0.37221	0.370107	0.604528	Trem2	OPC
Rph3a7	0.162651	0.534036	0.995255	NA	0.00190521	0.807381	0.280174	0.0223499	0.0355843	0.90727	-0.399519	-0.365197	-0.335847	NA	0.615079	-0.126802	0.709192	-1.29009	0.424407	-0.023945	Trem2	OPC
S100b7	0.00765132	0.990296	0.995255	NA	0.00472531	0.497117	0.730472	0.69701	0.000358121	0.00137236	-0.354602	-0.00979872	0.0374797	NA	0.302615	-0.12248	0.168099	-0.168396	0.375824	-0.383994	Trem2	OPC
Sema5b1	0.32373	0.565781	0.995255	NA	0.119043	0.347943	0.731762	0.934933	0.230325	0.28263	-0.187699	0.192422	-0.229145	NA	0.239667	-0.234094	0.220012	-0.114154	0.186549	-0.171261	Trem2	OPC
Sharpin7	0.1663	0.0780805	0.995255	NA	0.858994	0.807381	0.863823	0.753489	0.123711	0.835757	-0.331951	0.493601	-0.285918	NA	0.0393499	-0.106589	0.203839	0.194812	-0.336593	-0.0449362	Trem2	OPC
Slc17a77	0.0504016	0.972568	0.995255	NA	0.000637483	0.00102456	0.37677	0.729822	0.000483279	1.1201e-05	0.740763	-0.0733069	0.210392	NA	-3.57744	1.24839	-2.3562	-0.565347	-3.8207	1.37505	Trem2	OPC
Slc29a13	0.675515	0.567964	0.995255	NA	0.426407	0.375734	0.789043	0.69701	0.328431	0.065142	-0.154309	0.326704	0.128477	NA	0.225977	-0.408966	0.326501	-0.410859	0.267428	-0.574059	Trem2	OPC
Slc29a23	0.995257	0.000230607	0.995255	NA	0.876204	0.0173032	0.974647	0.985932	0.614818	0.144381	0.00099318	0.810204	-0.178265	NA	-0.0334197	-0.726917	-0.0871503	0.0536459	0.109395	-0.310731	Trem2	OPC
Slc30a31	3.35774e-05	0.190162	0.995255	NA	0.00442039	0.0173032	0.521838	0.958908	0.00377031	1.38492e-05	1.5003	-1.40766	-0.912002	NA	-1.92852	0.924473	-1.20788	-0.193378	-1.91838	1.22422	Trem2	OPC
Slc32a13	0.454835	0.376813	0.995255	NA	0.311943	0.139296	0.347105	0.938994	0.0162597	0.041443	-0.494378	-1.29156	-0.231971	NA	0.462126	-1.45656	1.12945	0.280328	0.905832	-1.34324	Trem2	OPC
Snca5	0.0452997	0.357346	0.995255	NA	0.059168	0.109634	0.443763	0.604449	0.00377031	0.00794514	0.571776	-0.717259	0.22463	NA	-0.723709	0.58858	-1.02761	0.430867	-1.20859	0.643111	Trem2	OPC
Sorl17	0.563894	7.03858e-05	0.995255	NA	0.0514002	0.231755	0.713582	0.723676	0.0416157	1.1201e-05	-0.224256	1.18037	-0.309617	NA	-0.725752	-0.572251	-0.54087	-0.375141	-0.718829	1.04933	Trem2	OPC
Sox103	0.868216	0.420287	0.995255	NA	0.330513	0.486299	0.974647	0.938994	0.0369159	2.84201e-05	-0.0145839	0.151894	0.0369985	NA	0.0889497	-0.0954239	0.0409541	-0.0581862	0.171732	-0.380312	Trem2	OPC
Sox85	0.058095	0.927144	0.995255	NA	0.0264718	0.0173032	0.130903	0.572915	0.0162597	0.0154341	-0.318703	0.0731377	-0.116165	NA	0.303154	-0.493158	0.577819	-0.274071	0.317422	-0.366247	Trem2	OPC
Src7	0.563894	0.710782	0.995255	NA	0.847143	0.986061	0.974647	0.958908	0.0162597	0.279666	0.0888862	-0.13582	-0.126258	NA	0.0286504	-0.00470157	0.0339995	-0.0651655	0.279855	-0.139354	Trem2	OPC
Sulf27	0.327842	0.990296	0.995255	NA	0.278893	0.590388	0.938488	0.979416	0.0965301	0.147658	-0.197361	0.0122332	0.0288619	NA	0.185593	-0.152211	0.111784	-0.0635498	0.257715	-0.248248	Trem2	OPC
Syn17	0.304468	0.927144	0.995255	NA	0.26403	0.139296	0.280174	0.938994	0.151473	1.1201e-05	0.185761	-0.059839	-0.230234	NA	-0.213536	0.313265	-0.741275	-0.118883	-0.256629	0.74158	Trem2	OPC
Syngap17	0.0173163	0.927144	0.995255	NA	0.00541096	0.200129	0.422435	0.729822	0.0174153	0.0276464	0.396314	0.0763827	-0.0191058	NA	-0.569907	0.293482	-0.561341	0.188864	-0.459347	0.330194	Trem2	OPC
Syp7	0.00049193	0.5268	0.995255	NA	0.0173581	0.00479393	0.280174	0.763648	0.0792333	1.1201e-05	0.503819	-0.262091	-0.200125	NA	-0.457166	0.518475	-0.782343	-0.171208	-0.317458	0.637082	Trem2	OPC
Syt61	0.0699865	7.03858e-05	0.995255	NA	0.439678	0.305772	0.938488	0.604449	0.848487	0.398087	-0.46625	0.918005	0.306768	NA	-0.186603	-0.348294	-0.124968	-0.381635	0.0475231	-0.18785	Trem2	OPC
Tmem150a7	0.648449	0.60283	0.995255	NA	0.7478	0.934211	0.998144	0.829224	0.328431	0.797158	-0.142507	-0.301187	-0.122467	NA	0.0870846	0.0568994	0.00206496	0.197472	0.224723	-0.0637623	Trem2	OPC
Trib23	0.257837	0.990296	0.995255	NA	0.00232096	0.862401	0.938488	0.991793	0.0486437	0.0122549	-0.113354	-0.00533976	-0.121036	NA	0.249261	-0.0394376	0.054885	-0.0143167	0.160549	-0.216432	Trem2	OPC
Tshz17	0.859837	0.927144	0.995255	NA	0.700044	0.733301	0.938488	0.162745	0.302078	0.319657	-0.0429399	-0.082944	-0.0943334	NA	-0.080955	-0.120138	-0.11282	0.443361	0.183136	-0.179492	Trem2	OPC
Tshz21	0.202846	0.710782	0.995255	NA	0.272574	0.934211	0.938488	0.165826	0.589796	0.457496	-0.354382	0.206167	0.217296	NA	-0.285893	-0.0354731	-0.133149	0.523031	-0.143475	-0.168758	Trem2	OPC
Vipr21	0.65351	0.927144	0.995255	NA	0.0364167	0.439708	0.731762	0.162745	0.595551	0.133096	-0.093895	-0.0782798	0.335573	NA	0.313643	-0.195448	0.217346	-0.516082	0.0945494	-0.249483	Trem2	OPC
Wfs13	0.337469	0.949061	0.995255	NA	0.589019	0.934211	0.551015	6.78103e-05	0.407588	0.252393	0.293536	-0.0860511	-1.11152	NA	-0.180777	-0.0472278	-0.713169	1.38895	-0.278614	-0.356098	Trem2	OPC
Zbtb207	0.000211869	0.927144	0.995255	NA	0.0811135	0.0173032	0.347105	0.435377	8.78271e-05	0.00794514	-0.552903	0.0576581	0.23139	NA	0.218482	-0.446891	0.363835	-0.287082	0.462604	-0.355718	Trem2	OPC
Abi32	0.660992	0.819176	0.85533	0.480026	0.998398	0.923952	0.363032	0.311944	0.289333	0.357948	0.141503	0.0761824	-0.0288687	-0.146964	-0.00173726	0.0122461	-0.207667	0.148533	-0.193651	0.152434	5xFAD	Mic
Adam108	0.810799	0.857428	0.280811	0.200779	0.110701	0.368569	0.970174	0.183538	0.89873	0.143566	-0.0724015	0.0566717	0.181613	-0.23232	0.244381	-0.177415	0.0102526	0.185117	-0.0308131	-0.242732	5xFAD	Mic
Adam178	0.581235	0.928185	0.0443491	0.736688	0.000261203	0.00479128	0.368954	0.800087	0.055297	0.00268279	0.104454	-0.0173901	0.208296	-0.0457659	0.32097	-0.31327	0.120294	0.0271361	-0.206853	-0.311383	5xFAD	Mic
Adrb14	0.904957	0.954441	0.618493	0.878133	0.530273	0.428024	0.714038	0.970068	0.723512	0.864967	-0.0334947	-0.0177206	0.0989789	-0.0396152	-0.11967	0.147071	-0.105553	0.00491942	0.0734057	-0.0266809	5xFAD	Mic
Aldh1l16	0.904957	0.622788	0.303708	0.110979	0.506058	0.181606	0.0127594	0.161594	0.13853	0.467502	-0.0512213	-0.225128	0.289571	-0.509736	0.193313	-0.459769	0.633771	-0.393857	0.373046	-0.238145	5xFAD	Mic
Apoe8	0.835707	0.636552	0.0968948	0.0863825	0.523648	0.253503	0.271716	0.000565753	0.311063	0.69285	-0.1126	-0.253954	-0.676716	-0.660218	0.214338	-0.464429	0.404365	0.800678	0.305259	-0.14882	5xFAD	Mic
App8	0.904957	0.699518	0.117067	0.0863825	0.907009	0.432285	0.733543	0.899169	0.765302	7.28135e-05	0.0529522	-0.171218	-0.503198	-0.526913	-0.0627758	0.223766	-0.155768	-0.0352063	0.0981075	0.742262	5xFAD	Mic
Aqp46	0.122975	0.608253	0.0627733	0.212029	0.0379619	0.00662481	3.81707e-05	0.444932	0.0103326	3.86355e-05	-0.68001	-0.231963	0.433645	-0.366826	0.445407	-0.828199	0.965953	-0.191417	0.527374	-1.28751	5xFAD	Mic
Bcan8	0.442829	0.953428	0.269661	0.487612	0.183836	0.37288	0.0342648	0.0230395	0.524223	0.586648	-0.455781	0.0345041	0.335637	-0.265245	0.370984	-0.33261	0.611882	-0.775518	0.205991	-0.188261	5xFAD	Mic
Bin18	0.792859	0.539111	0.74514	0.59915	0.0237188	0.856304	0.0626171	0.15845	0.0190691	0.586648	0.0565013	0.0879971	0.0357509	-0.0623317	0.194488	0.0200042	-0.214567	0.120062	-0.22677	-0.0576936	5xFAD	Mic
C1qa2	0.661484	0.134164	0.0658647	0.802219	0.912298	0.0189828	0.529017	6.65245e-05	0.203108	0.0215235	-0.0791728	0.140965	0.160465	0.0290333	-0.0149183	-0.212324	-0.075614	0.294348	-0.119076	-0.191018	5xFAD	Mic
C4b8	0.236085	0.37673	0.57471	0.00558847	0.998928	0.00851997	0.987083	0.00349447	0.857505	0.00528654	-0.574677	0.287354	0.175455	0.604345	0.000282022	-0.863553	0.00662428	0.593301	-0.0710977	-0.852587	5xFAD	Mic
Camk2a8	0.792859	0.000304072	0.000109	2.84682e-05	1.40159e-05	0.428024	3.81707e-05	0.000231884	0.000344302	0.817648	-0.156019	0.793823	1.36559	1.11771	-3.2225	0.240596	-2.19547	-1.36391	-1.33025	-0.0693562	5xFAD	Mic
Camk2g8	0.541688	0.0337286	0.000998441	0.0435707	0.0135801	0.854495	3.81707e-05	0.0138057	0.723512	0.000251843	-0.144963	-0.30018	-0.438717	-0.262733	0.262693	-0.0270223	0.539324	-0.29299	0.0526777	0.348392	5xFAD	Mic
Cars8	0.198937	0.868248	0.135162	0.933471	0.746911	0.48724	0.858961	0.00137273	0.524223	0.00739032	0.216023	-0.0341219	-0.184845	0.0158473	0.0443333	-0.0920857	0.0395325	0.295664	-0.0822494	-0.294475	5xFAD	Mic
Casp82	0.263684	0.868248	0.121301	0.860299	0.431915	0.923952	0.0621309	0.0822231	0.0064529	0.0661468	0.201632	0.0351946	0.193157	0.0328459	0.101345	0.00947081	-0.287623	0.186794	-0.35201	-0.224852	5xFAD	Mic
Cass44	0.941833	0.819176	0.433955	0.650909	0.527939	0.700033	0.991544	0.0405266	0.765302	0.793235	-0.0645971	-0.263682	-0.504524	-0.303219	0.320046	-0.222118	-0.00475346	0.748753	-0.196528	0.150624	5xFAD	Mic
Cbln42	0.375012	0.917477	0.148628	0.514253	0.696449	0.0733578	0.333757	2.25651e-05	0.055297	0.238867	-0.51821	-0.0566222	-0.51456	-0.23131	-0.140736	-0.627374	0.34059	0.971731	0.473273	-0.387519	5xFAD	Mic
Cck4	0.375012	0.0214153	0.229258	0.344738	1.40159e-05	0.000201979	3.81707e-05	0.15845	0.68211	1.74744e-05	0.305621	0.48455	-0.326103	-0.260764	-1.78436	0.658964	-1.51257	-0.320887	-0.12515	1.043	5xFAD	Mic
Ccl32	0.375012	0.362225	0.128836	0.566465	0.262391	0.283186	0.94778	0.0338963	0.0453465	0.794254	0.320114	-0.314493	-0.426531	-0.170333	-0.290366	-0.317702	0.0512228	0.409134	0.409488	0.0689535	5xFAD	Mic
Ccl62	0.847392	0.519684	0.0872084	0.670196	0.582606	0.48724	0.785116	0.312937	0.330825	0.802603	0.0961465	-0.336134	0.490962	-0.171696	-0.195398	0.230117	-0.14399	0.264801	-0.342563	-0.0882205	5xFAD	Mic
Cd2ap8	0.236085	0.857428	0.603115	0.502477	0.369936	0.571322	0.95677	0.305714	0.63038	0.0166828	0.301575	-0.0629683	0.109981	-0.141724	0.158789	-0.114598	0.0194613	0.161649	-0.109531	-0.428258	5xFAD	Mic
Cd742	0.375012	0.678232	0.82652	2.84682e-05	0.183669	0.243045	0.785116	0.532441	0.68211	0.858865	-1.27147	0.367383	-0.150781	1.67952	-1.13498	-1.07162	-0.300019	0.338654	-0.361521	-0.112087	5xFAD	Mic
Clu8	0.963549	0.975688	0.82652	0.789713	0.56979	0.0122214	0.0888122	0.0230395	0.302972	0.0174113	0.0115529	-0.00785805	-0.0453972	0.0670276	-0.124413	-0.536682	0.334549	0.352857	0.194096	-0.460353	5xFAD	Mic
Cplx18	0.000286454	0.000304072	0.286646	0.00124414	0.000856721	0.185011	0.0888122	2.25651e-05	2.94982e-05	1.74744e-05	-0.798537	-0.614341	0.167909	-0.520414	0.407903	-0.23147	0.26644	-1.14526	0.894072	0.52215	5xFAD	Mic
Creb16	0.792859	0.857428	0.74514	0.502477	0.014226	0.694629	0.898514	0.150742	0.0979226	0.48057	0.0802519	-0.0633516	-0.0657081	-0.137038	0.352466	-0.0775651	0.0458491	0.210374	-0.296743	-0.137199	5xFAD	Mic
Crebbp8	0.756981	0.850407	0.0163445	0.438043	0.0386765	0.513863	0.888717	0.0338963	0.847816	0.864967	0.119248	-0.075394	-0.488202	-0.171573	0.32315	-0.137151	0.0556106	0.313312	-0.0515858	-0.0281903	5xFAD	Mic
Csf18	0.375012	0.101072	0.00430128	0.00930698	0.183836	0.597992	0.0299419	2.25651e-05	0.0141913	0.586648	-0.288184	-0.383002	-0.603483	-0.543178	-0.269937	-0.111179	0.404431	0.770096	0.388683	0.107884	5xFAD	Mic
Csf1r2	0.607934	0.130364	0.00273842	0.0435707	0.912298	0.471464	0.106136	0.15845	0.179129	0.0083686	0.0969998	0.16755	0.27624	0.199137	0.0177751	-0.090121	-0.201259	-0.140345	-0.148833	-0.26425	5xFAD	Mic
Cspg58	0.216504	0.987087	0.82652	0.615104	0.190027	0.0262464	0.0533422	0.265015	0.00543649	0.0137099	0.370293	0.00264859	0.0481185	0.125131	-0.301201	0.402303	-0.534072	-0.230208	-0.663348	0.414812	5xFAD	Mic
Cst72	0.756981	0.386222	0.757633	0.0601859	0.00173057	0.856304	0.10349	0.00183073	0.0243885	0.782807	-0.105364	-0.180042	-0.052437	-0.306822	-0.49335	-0.0310561	0.260562	0.373347	0.296194	0.0520281	5xFAD	Mic
Ctnnb18	0.835707	0.0656916	0.618493	0.0539701	0.189073	0.37288	0.00424316	0.0338963	0.000344302	2.56351e-05	-0.0274868	-0.172943	-0.0487643	-0.162095	0.103592	-0.0823884	0.232677	0.147865	0.246621	-0.325153	5xFAD	Mic
Ctss2	0.810799	0.12969	0.000998441	0.164602	0.0165943	0.000126285	0.749702	0.89864	0.203108	1.97571e-05	-0.0314416	0.125047	0.226365	0.107021	0.164019	-0.310693	0.0395446	0.0106302	-0.101392	-0.314452	5xFAD	Mic
Cux28	0.792859	0.251712	0.365036	0.105639	0.431915	0.37288	0.733543	0.547171	0.155204	0.0426947	-0.159629	-0.412244	-0.301803	-0.505857	-0.245271	0.25233	0.145708	0.151943	0.351983	0.441108	5xFAD	Mic
Cx3cl16	0.967862	0.857428	0.256618	0.650909	0.200056	0.0193238	0.490219	0.043097	0.935195	1.74744e-05	-0.0215272	-0.170282	-0.693391	-0.279688	-0.725975	0.827587	-0.482527	-1.15617	0.0329621	1.27951	5xFAD	Mic
Cxcr42	0.257123	0.0961291	0.00967049	0.190965	0.201169	0.694629	0.00198937	0.00137273	0.229993	0.535912	-0.595491	-0.643589	-0.930891	-0.4488	0.331472	-0.127901	0.77393	0.674705	0.320765	-0.210329	5xFAD	Mic
Dkk38	0.810799	0.00258673	0.625438	0.736688	0.00106074	0.550586	0.00555377	0.89864	0.000715344	1.74744e-05	-0.144693	0.804701	0.183049	-0.148717	-1.52074	0.210511	-1.53139	-0.0479612	-1.62705	1.36935	5xFAD	Mic
Dlg48	0.832399	0.104856	0.334463	0.406189	0.00451032	0.00225622	0.00840305	0.00644305	0.0924837	0.00659621	0.081244	0.369086	0.225715	0.205656	-0.718229	0.559553	-0.798238	-0.656561	-0.417723	0.478767	5xFAD	Mic
Epha74	0.705149	0.868248	0.176899	0.934946	0.995572	0.210711	0.343632	0.00831016	0.913258	0.635242	-0.265968	0.0853961	-0.527533	0.0360467	-0.0075573	-0.508561	0.353489	0.636317	0.0450141	-0.172921	5xFAD	Mic
Flt12	0.0448727	0.694265	0.00803103	0.750185	0.637087	0.0189828	0.00135155	0.000721776	0.000130682	0.0451183	-0.708046	-0.144822	-0.696023	0.0870163	-0.12305	-0.587492	0.640493	0.576958	0.657998	-0.45807	5xFAD	Mic
Gfap8	0.792859	0.529862	0.644773	0.385722	0.0237188	0.0718145	0.510177	8.86435e-05	0.70383	0.0122235	0.161227	0.24353	0.129795	0.253099	-0.709144	-0.573244	-0.255481	0.775522	0.124166	-0.754275	5xFAD	Mic
Gng24	0.792859	0.37673	0.369734	0.0509601	0.151676	0.904849	0.94778	0.949425	0.913258	0.826566	-0.0690681	-0.164136	0.129393	0.24901	-0.217015	0.0159095	-0.0256356	-0.00788579	0.0148725	0.0301973	5xFAD	Mic
Gphn8	0.892328	0.678232	0.629894	0.509468	0.155987	0.47775	0.769083	0.71043	0.913258	0.793235	0.041549	-0.117675	-0.0924327	-0.129909	0.229041	-0.142357	0.0808691	0.061919	-0.0177112	0.0512867	5xFAD	Mic
Grb28	0.835707	0.680748	0.644038	0.804614	0.270959	0.181606	0.456301	0.311944	0.43563	0.558636	0.0299692	0.0563555	0.0456368	-0.028721	-0.0997125	0.125783	-0.0892792	0.0805431	-0.0779985	-0.0583083	5xFAD	Mic
Gria18	0.675433	0.0151355	0.369734	0.000132617	0.211365	0.913923	0.0152457	0.0338963	0.035979	0.854051	0.244436	0.6645	0.285194	0.870908	-0.434005	0.0313313	-1.14054	-0.730695	-0.778569	-0.060735	5xFAD	Mic
Gria28	0.375012	0.622788	0.442117	0.275136	0.0813488	0.37288	0.44897	0.0798241	0.0933061	0.00650237	0.454681	0.258051	-0.343735	0.385092	-0.772534	0.335557	-0.410463	-0.698046	-0.7305	0.726395	5xFAD	Mic
Grin16	0.832399	0.964041	0.152339	0.961477	0.200056	0.0718145	0.397432	0.000721776	0.218839	1.74744e-05	-0.103327	-0.0212407	-0.454937	-0.0195378	-0.382597	0.432329	-0.324838	-1.11446	0.310197	0.917977	5xFAD	Mic
Grin2a4	0.792859	0.000155494	0.629894	2.86783e-05	1.40159e-05	0.337996	0.0568853	6.65245e-05	0.00179846	1.97571e-05	-0.156663	0.78631	0.130702	0.793654	-1.53456	0.254124	-0.631085	-1.28669	-0.913538	0.760841	5xFAD	Mic
Grin2b6	0.236085	0.134164	0.0627733	0.650909	0.000526777	0.0189828	0.0416993	0.00137273	0.963649	1.74744e-05	0.465517	0.424524	-0.673613	0.153564	-1.29464	0.560659	-0.835643	-1.13091	0.0102571	0.886603	5xFAD	Mic
Grm38	0.792859	0.0961291	0.00100386	2.84682e-05	0.96426	0.0232354	0.481518	0.572406	0.850375	1.74744e-05	0.0678218	-0.282517	-0.502102	-0.891668	0.013233	0.280415	0.125862	-0.0785061	-0.0384025	0.799339	5xFAD	Mic
Icam12	0.563625	0.529862	0.85533	0.382202	0.00143239	0.694629	0.630767	0.616189	0.0501594	0.0404785	-0.166603	0.135288	0.0263189	0.142941	0.382658	-0.066216	0.102679	-0.0750012	-0.298563	-0.297851	5xFAD	Mic
Inpp5d2	0.563625	0.0107133	0.108131	0.0159063	0.153265	0.495779	0.0030264	0.0798241	0.000177536	0.0315239	0.0479889	0.116193	0.074793	0.103339	-0.0687826	0.0342842	-0.15256	0.0705758	-0.163044	-0.0906005	5xFAD	Mic
Itgax2	0.44819	0.0554626	0.0980105	0.0591969	0.200056	0.756447	0.0350193	0.0130892	0.151091	0.945729	-0.33381	-0.585515	-0.4632	-0.506984	0.278106	-0.0841302	0.483289	0.464088	0.311917	0.0123765	5xFAD	Mic
Kcnc16	0.0448727	0.000304072	0.128836	0.104841	1.40159e-05	0.100525	3.81707e-05	0.00088871	2.94982e-05	0.684741	-0.816317	-1.20559	-0.44896	-0.466251	0.853963	-0.479268	0.85635	-0.982054	0.942506	0.112175	5xFAD	Mic
Kcnd26	0.792859	0.850407	0.00310716	0.486806	0.995572	0.253503	0.743966	0.821803	0.100015	0.310344	-0.147754	0.104354	-0.941481	0.203755	-0.00570228	-0.361382	0.132987	0.0578292	0.373489	0.249165	5xFAD	Mic
Kcnq12	0.904957	0.857428	0.625438	0.0959745	0.794497	0.48724	0.280257	0.0798241	0.181034	0.307961	-0.0796129	-0.150278	-0.233564	-0.795357	0.124993	-0.338344	0.467157	0.526852	0.456691	-0.454023	5xFAD	Mic
Lgals34	0.362874	0.618994	0.177121	0.487612	0.058674	0.527431	0.0721879	0.0230395	0.218839	0.558636	-0.686587	-0.338583	-0.615091	-0.324865	0.571135	-0.279755	0.629216	0.632443	-0.528829	0.224469	5xFAD	Mic
Lrpprc8	0.651363	0.9272	0.603115	0.487612	0.38915	0.820914	0.287167	0.0512685	0.913258	0.0913256	0.119991	0.0233138	0.0859196	-0.114557	0.119989	0.0351954	0.175699	-0.255646	-0.0153028	-0.229322	5xFAD	Mic
Ly92	0.963549	0.917477	0.511504	0.260988	0.175404	0.0269778	0.94946	0.00130527	0.510567	0.016779	-0.00947741	0.0290108	-0.122449	0.178107	0.200785	-0.357864	0.0237217	0.396383	-0.117296	-0.364297	5xFAD	Mic
Lynx18	0.0103553	0.229691	0.000998441	0.011102	0.912298	0.0177518	0.0815514	2.25651e-05	2.94982e-05	1.74744e-05	-0.783519	-0.304493	0.551437	-0.569902	0.0350066	-0.536143	0.359108	-1.28621	0.730403	0.665266	5xFAD	Mic
Map4k38	0.792859	0.972811	0.770629	0.267865	0.912298	0.220678	0.397432	0.10036	0.68211	0.816924	0.0570622	0.00575684	0.0349456	-0.136502	-0.0186388	-0.155193	0.116072	0.155818	-0.0557595	-0.0282676	5xFAD	Mic
Mapk18	0.134706	0.937631	0.99826	0.79939	0.169362	0.337996	0.681633	0.176207	0.68211	0.793235	0.458269	-0.0349566	-0.000403764	0.0796245	-0.369575	0.244134	-0.16161	-0.318852	-0.123382	0.0702704	5xFAD	Mic
Mapt8	0.886742	0.0961291	0.369734	0.0326925	0.211266	0.886405	0.11815	0.909729	0.68211	0.0616331	-0.0612129	-0.480967	-0.242471	-0.556228	0.25798	0.0318623	0.362047	-0.0236228	0.111081	0.348924	5xFAD	Mic
Mink18	0.236085	0.819176	0.199656	0.967934	0.00698662	0.00673017	0.0815514	0.628061	0.913258	0.224369	0.199943	0.0553704	0.152838	0.00666746	-0.31911	0.279695	-0.246564	-0.0570464	-0.0161811	-0.147139	5xFAD	Mic
Mmp146	0.257441	0.868248	0.369734	0.934946	1.40159e-05	0.640779	0.0906094	0.217607	0.876519	0.00937141	-0.251195	0.0356984	-0.13873	-0.0157172	0.517608	-0.0717278	0.242407	-0.158467	0.0292597	-0.348333	5xFAD	Mic
Mrc22	0.941833	0.196374	0.618493	0.000633029	0.0386765	0.0790581	0.0815514	0.0230604	0.0103326	0.057345	0.0197036	0.226757	0.0951155	-0.614877	-0.355846	-0.31328	0.2987	0.305803	0.359264	-0.310144	5xFAD	Mic
Mtor8	0.810361	0.868248	0.84387	0.0587234	0.211365	0.886405	0.94778	0.770751	0.299282	0.793235	0.0334501	-0.0237258	-0.0147794	-0.145083	0.0878765	-0.010961	-0.0149097	0.0224993	0.0784608	-0.0233558	5xFAD	Mic
Negr16	0.0103553	0.105926	0.231558	0.514253	0.912298	0.550586	0.987083	0.311944	0.77544	0.239576	0.597373	-0.467655	-0.321474	-0.176521	0.039969	0.14358	0.00770955	-0.228484	-0.0829187	0.24916	5xFAD	Mic
Neto14	0.581235	0.85875	0.511504	0.978638	0.155987	0.694629	0.89466	0.000459641	0.68211	0.882938	-0.30952	-0.0998566	0.206889	-0.0109797	-0.470352	-0.128277	-0.0853492	0.739574	-0.153856	0.0346404	5xFAD	Mic
Nnat8	0.0103553	0.850407	0.644773	0.0539701	0.0135513	0.886405	0.89466	0.71946	0.311063	0.0180988	1.09008	-0.201277	0.21696	-1.27602	0.86494	0.0758633	-0.140561	-0.178619	-0.568907	-1.47016	5xFAD	Mic
Nptx16	0.959155	0.360327	0.00218146	2.84682e-05	0.00218135	0.053712	0.00417165	0.011064	0.00145751	0.000152475	-0.0341779	-0.56094	0.914928	1.22305	-1.78948	0.634097	-2.24248	-1.2974	-1.95667	0.988765	5xFAD	Mic
Nptxr8	0.0103553	0.819176	0.148863	0.933471	0.023102	0.000126285	0.0502678	0.0175824	0.0254389	0.586648	1.19256	-0.258922	0.649694	0.0774992	-1.83919	1.32747	-1.90516	-1.79526	-1.74291	0.28185	5xFAD	Mic
Nr2f28	0.00242417	0.94381	0.976487	0.291859	0.339354	0.37288	0.94946	0.217607	0.499174	0.0409329	1.15474	-0.0576705	-0.0137323	-0.579456	-0.490821	0.396023	-0.0719497	-0.564503	0.303996	-1.08043	5xFAD	Mic
Ntng28	0.904957	0.134164	0.618493	0.0863825	0.926012	0.327724	0.851241	0.320478	0.68211	0.368076	0.0437883	-0.454052	-0.152013	0.378923	0.0354767	0.255044	-0.092217	0.205306	-0.132074	-0.244597	5xFAD	Mic
Ntrk28	0.669192	0.987029	0.814742	0.0863825	0.696449	0.597992	0.45289	0.0691974	0.43563	0.0137099	0.195079	-0.00515801	-0.0649157	-0.473487	0.106991	-0.142448	0.224525	0.357731	0.192751	-0.634245	5xFAD	Mic
Olig18	0.792859	0.196374	0.385254	0.00627634	1.40159e-05	0.0292004	3.81707e-05	0.788724	0.018332	1.74744e-05	-0.0847107	-0.249328	-0.154979	-0.459885	0.684597	-0.356605	0.589671	-0.0432408	0.318144	-0.785496	5xFAD	Mic
P2ry122	0.69464	0.386321	0.0431619	0.934946	0.912298	0.368569	0.38219	0.501262	0.0235135	0.296061	0.178316	0.24433	0.432494	0.0268131	-0.0413483	0.228778	-0.287674	-0.157641	-0.588455	-0.268727	5xFAD	Mic
Pdgfa8	0.810799	0.37673	0.976487	0.406584	0.053893	0.232417	0.44897	0.0156252	0.913258	0.164132	-0.0790824	-0.231453	0.00698518	-0.190493	0.319866	-0.269161	0.182104	0.371366	0.0189125	-0.273491	5xFAD	Mic
Pilra2	0.526045	0.622788	0.0958305	0.285046	0.912298	0.37288	0.785116	0.000100802	0.145257	0.793235	-0.276072	-0.176472	-0.432472	-0.270921	0.037707	-0.230783	0.0946646	0.634933	0.293863	0.0641476	5xFAD	Mic
Plcg22	0.792859	0.622788	0.889456	0.736688	0.155987	0.678183	0.280257	0.00408571	0.0374149	0.383557	0.0463756	0.0694263	-0.0120071	-0.0398941	0.127489	-0.0435109	-0.129578	0.217182	-0.187754	-0.0847881	5xFAD	Mic
Prkcd4	0.526045	0.904974	0.83799	0.700644	0.530273	0.185011	0.341831	0.444932	2.94982e-05	0.0137099	-0.13858	-0.0246214	0.0238684	0.054649	0.0755053	-0.170492	-0.144709	0.0797409	0.419009	-0.268288	5xFAD	Mic
Psen18	0.573689	0.678232	0.231558	0.933471	0.698498	0.47775	0.467821	0.312937	0.251019	0.0969374	0.0915775	0.0584384	0.111919	0.013674	0.0397842	-0.0755482	-0.0882999	0.0803994	-0.109088	-0.144635	5xFAD	Mic
Psen28	0.810799	0.868248	0.644773	0.200779	0.168861	0.536976	0.733543	0.0230395	0.913258	0.558636	0.0975418	-0.0694542	-0.122677	-0.347068	0.304857	-0.168443	-0.137523	0.426698	0.03546	-0.15953	5xFAD	Mic
Pten8	0.216504	0.834387	0.644773	0.933471	0.0433184	0.597992	0.951711	0.317264	0.50052	0.535912	0.303899	-0.0770866	-0.0868437	-0.0249396	0.300492	-0.0985419	0.0226587	-0.160146	-0.132861	-0.121763	5xFAD	Mic
Ptgds8	0.0145051	0.0235941	0.0980105	0.159823	1.40159e-05	0.00438971	9.46889e-05	0.689657	0.000513685	0.50552	-0.874626	-0.663614	-0.451434	-0.37816	0.935008	-0.786296	0.762794	-0.0967194	0.619039	-0.183075	5xFAD	Mic
Ptk2b8	0.581235	0.636552	0.0627733	0.00136849	0.0379619	0.48724	0.00422056	0.780173	0.00570383	0.59705	0.108652	0.080486	0.205411	0.303576	-0.238194	0.0850334	-0.38627	-0.0328403	-0.316505	0.0624445	5xFAD	Mic
Rims16	0.563625	0.128155	0.388284	0.427252	0.00678615	0.000194328	0.0279808	0.0941244	0.0340019	0.00353602	0.345859	-0.756045	0.307243	-0.364662	-1.26135	0.95934	-1.21163	0.470327	-0.922746	0.752992	5xFAD	Mic
Rims28	0.375012	0.12969	0.128836	0.706771	0.0237188	0.0163812	0.206458	0.645431	0.861621	0.000703285	0.247196	-0.353717	-0.328668	0.0879783	-0.455777	0.396075	-0.317349	-0.0882288	0.0444073	0.487418	5xFAD	Mic
Rph3a8	0.548126	0.0015195	0.0410681	0.0863825	0.964565	0.764147	0.17519	0.0405266	0.311063	3.97924e-05	-0.363008	-1.27005	-0.757388	0.442345	-0.0252299	0.0947445	0.418144	-0.634135	0.278072	0.82288	5xFAD	Mic
S100b8	0.45709	0.622788	0.324409	0.00124414	1.40159e-05	0.00127891	0.000276273	0.0915903	0.0154821	0.00492204	-0.189059	-0.115713	-0.161787	-0.481969	0.509273	-0.500406	0.470613	0.203246	0.296722	-0.396669	5xFAD	Mic
Sharpin8	0.792859	0.857428	0.330888	0.708206	0.506058	0.293554	0.970174	0.00183073	0.900559	0.817648	-0.0752084	-0.0554683	-0.165269	-0.0698509	0.104354	-0.180892	0.0106578	0.361056	-0.0262974	0.0354328	5xFAD	Mic
Siglech2	0.0576479	0.0554626	0.000309857	0.624488	0.155987	0.406044	0.022818	0.0263192	0.00570383	0.242141	0.32543	0.278393	0.448002	0.0833319	-0.219757	0.130002	-0.402397	-0.309152	-0.412571	-0.173413	5xFAD	Mic
Slc17a78	0.705149	0.608253	0.00273842	0.190965	1.40159e-05	0.00010929	3.81707e-05	0.00123674	0.000177536	1.74744e-05	0.246795	0.273518	0.789586	0.417449	-4.51167	1.15512	-7.15793	-1.48796	-1.99519	1.21962	5xFAD	Mic
Slc29a14	0.563625	0.678232	0.716389	0.988641	0.995572	0.576184	0.970174	0.909705	0.744586	0.21004	-0.176233	0.0979735	0.062845	0.00295731	0.00407571	0.0910157	0.0125629	0.0172034	0.0623809	-0.20149	5xFAD	Mic
Snca6	0.236085	0.622788	0.0980105	0.988641	0.203133	0.0262464	0.00653931	0.0456514	0.000868104	0.00414414	0.576593	0.270961	0.551674	-0.00413373	-0.544745	0.661262	-1.74544	-0.842096	-1.87639	0.775348	5xFAD	Mic
Sorl18	0.375012	0.622788	0.755343	0.228223	0.151676	0.293554	0.641786	0.217607	0.450978	0.583643	-0.301967	0.151561	-0.0699015	0.233622	0.270967	-0.247852	0.131462	-0.23197	-0.168369	0.116365	5xFAD	Mic
Spi12	0.375012	0.868248	0.369734	0.467615	0.56979	0.536976	0.341425	0.126179	0.0566551	0.129196	0.119868	0.0236649	0.0854437	-0.0785859	0.053929	0.0596454	-0.112902	0.118872	-0.167277	-0.132215	5xFAD	Mic
Src8	0.756981	0.961045	0.0627733	0.000929256	0.56979	0.48724	0.490219	0.0175824	0.41243	0.535009	-0.0682545	-0.00902951	0.185275	0.285488	-0.0635654	-0.0801995	-0.0937275	-0.228697	0.0876936	-0.0724184	5xFAD	Mic
Sulf28	0.792859	0.144237	0.629894	0.0315518	0.766307	0.886405	0.94946	0.00137273	0.27736	0.21004	-0.123646	-0.387797	-0.121334	-0.538785	-0.0822217	-0.032386	0.0359293	0.528461	0.229966	0.250994	5xFAD	Mic
Syn18	0.98965	0.618994	0.477757	0.877072	0.247638	0.00228444	0.395446	0.00129001	0.307569	3.86355e-05	0.00325417	-0.250482	0.215731	-0.0689632	-0.354293	0.672503	-0.343075	-1.09604	-0.325932	0.804465	5xFAD	Mic
Syngap18	0.737837	0.227296	0.529799	0.487612	0.000526777	0.00151275	0.00503901	0.161883	0.181034	0.0180988	0.211716	0.394394	0.214988	0.236572	-1.45125	0.759319	-1.36214	-0.44665	-0.483708	0.56055	5xFAD	Mic
Syp8	0.675433	0.819176	0.625438	0.190965	0.431915	0.00151275	0.333757	0.00137273	0.913258	8.89234e-05	0.222428	-0.139872	-0.171609	-0.439713	-0.254441	0.705222	-0.39741	-1.06613	0.0303363	0.771712	5xFAD	Mic
Tlr42	0.792859	0.868248	0.814742	0.952617	0.24371	0.516265	0.94778	0.217607	0.861621	0.326714	-0.15882	-0.09446	0.0828825	-0.0281398	0.331668	-0.243806	-0.060589	0.32117	0.0749069	-0.348513	5xFAD	Mic
Tmem1192	0.732928	0.0695908	0.00948931	0.00936243	0.56979	0.793507	0.013404	0.0493516	0.0115576	0.765227	-0.12288	0.298438	0.367947	0.362232	0.0964059	0.0477577	-0.499013	-0.308603	-0.431171	-0.0609615	5xFAD	Mic
Tmem150a8	0.756981	0.890232	0.523842	0.502477	0.360878	0.820914	0.951711	0.0167483	0.765302	0.535009	-0.14013	-0.0491552	-0.15917	-0.163969	0.185203	0.0522193	0.026812	0.395405	-0.0806198	-0.151044	5xFAD	Mic
Trem22	0.904957	0.972811	0.424035	0.0327325	0.431915	0.269432	0.785116	2.25651e-05	0.43563	0.635242	-0.0187994	0.00491972	-0.0776624	-0.188697	-0.0720068	-0.108205	0.0383229	0.343332	0.070651	-0.0443636	5xFAD	Mic
Trpm42	0.581235	0.678232	0.238529	0.0198413	0.96426	0.756447	0.512612	0.176207	0.0368783	0.882938	-0.153985	-0.101974	0.178807	-0.373523	0.0143443	0.0520289	-0.133171	0.173559	0.272228	-0.0189967	5xFAD	Mic
Tshz18	0.941833	0.783113	0.746261	0.933471	0.696449	0.576184	0.285806	0.117254	0.218839	0.45061	0.0277673	-0.137112	-0.0923416	0.0347784	-0.11591	0.144695	-0.369971	0.319896	0.285216	-0.216238	5xFAD	Mic
Zbtb208	0.257441	0.196374	0.0406417	0.000633029	0.965165	0.0189828	0.95677	0.00137273	0.0235135	6.64988e-05	-0.181257	0.141798	0.201958	0.294	0.00769706	-0.242659	-0.010822	0.261154	-0.228173	-0.382701	5xFAD	Mic
Acan4	0.941304	0.0124588	0.421312	0.224921	0.0403452	0.991768	0.149554	0.487746	0.593137	0.135071	-0.0483323	0.507716	0.239607	0.261656	-0.471078	0.00227523	-0.411903	0.145189	-0.133777	-0.349469	5xFAD	AST
Adam109	0.124397	0.593086	0.717216	0.0150651	0.00262124	0.896136	0.940742	0.754154	0.574707	0.0408189	0.296876	-0.0939951	-0.0854108	-0.388253	0.354077	-0.0246121	-0.0132333	0.0512862	0.08967	-0.323122	5xFAD	AST
Adam179	0.845409	0.606119	0.4766	0.845417	0.721879	0.555223	0.648204	1.95156e-05	0.103463	0.134621	0.0521537	0.0707499	-0.136314	-0.0248138	0.0487094	-0.0888232	-0.0673095	0.449212	-0.207014	-0.188377	5xFAD	AST
Adgra14	0.162734	0.0713354	0.17762	0.0542593	7.11825e-06	0.012696	5.13707e-05	0.0137104	8.80358e-06	0.0351246	-0.539153	-0.500476	-0.446514	-0.528931	1.0171	-0.748389	0.79122	-0.617657	0.83156	-0.567573	5xFAD	AST
Adrb15	0.59036	0.215337	0.977319	0.0760465	0.0739518	0.364116	0.5933	0.00205515	0.952034	0.134623	-0.2369	0.266307	-0.0128371	0.344827	-0.377662	-0.222421	-0.136354	0.500392	-0.0260088	-0.327802	5xFAD	AST
Aldh1l17	0.879647	0.465527	0.701127	0.0235528	0.0526184	0.773895	0.63897	0.14733	0.892954	0.0535601	0.0328235	-0.10256	-0.0667304	-0.258494	0.182023	0.0432277	0.0592551	-0.155716	0.0222709	0.193352	5xFAD	AST
Aph1b4	0.941304	0.540233	0.983581	0.572804	0.183628	0.364116	0.294266	0.0581877	0.952034	0.645028	0.0583213	-0.232994	0.0136282	0.184437	-0.432727	0.279618	-0.397076	0.463355	0.0303639	-0.176807	5xFAD	AST
Apoe9	0.37851	0.039558	0.701127	0.83022	0.637821	0.122329	0.0826397	0.00486417	0.507314	0.0386477	0.154981	0.220946	0.0699595	0.0350769	-0.065095	-0.205433	-0.234049	0.261909	-0.0818682	-0.243547	5xFAD	AST
App9	0.975847	0.438929	0.450038	0.387288	0.956076	0.658552	0.861464	0.0466653	0.952034	0.0458221	-0.0127193	-0.517254	-0.596874	-0.476466	0.0329302	-0.276834	-0.104008	0.701156	-0.0442943	0.73759	5xFAD	AST
Aqp47	0.164782	0.557637	0.540157	0.833583	0.0324308	0.00454886	0.000971679	0.329739	9.18742e-06	3.17358e-05	-0.400312	-0.129333	0.162241	0.0440913	0.324846	-0.617945	0.544888	-0.181484	0.631972	-1.03411	5xFAD	AST
Bace16	0.37851	0.507895	0.688624	0.502373	0.694843	0.555223	0.530521	0.102529	0.176165	0.116231	0.225574	-0.13838	-0.120419	-0.132016	-0.0820865	0.114453	-0.126061	-0.279065	0.210525	0.239362	5xFAD	AST
Bcan9	0.772218	0.876868	0.567093	0.335659	0.829177	0.443507	0.5933	7.75876e-05	0.593137	0.863539	-0.100519	-0.0263056	0.123848	0.145154	0.0317762	0.128003	0.0918669	-0.633688	0.0843615	0.030797	5xFAD	AST
Bin19	0.579599	0.122691	0.17762	0.157257	0.0536829	0.184488	0.0903408	0.445377	0.00614033	0.703374	-0.236459	-0.355273	-0.368322	-0.319196	0.319684	-0.329867	0.345092	0.146405	0.438372	0.0908249	5xFAD	AST
C4b9	0.862628	0.066544	0.717216	0.0235528	0.0226334	0.122329	0.354089	0.00293445	0.631689	0.0198714	0.0616122	0.326938	0.100746	0.377082	-0.437714	-0.361149	-0.208665	0.440777	-0.101445	-0.493376	5xFAD	AST
Camk2a9	0.645509	0.00179682	9.78026e-05	2.51094e-05	1.19664e-05	0.437066	0.0022509	0.00190108	0.00225984	0.939598	-0.358176	0.898528	1.179	1.23236	-2.98725	0.29757	-1.92349	-1.52975	-1.4468	0.0313183	5xFAD	AST
Camk2g9	0.599596	0.00298914	9.78026e-05	2.51094e-05	7.11825e-06	0.0139189	1.23158e-05	0.00128536	8.80358e-06	0.0862377	-0.127957	-0.404581	-0.550719	-0.656172	0.714023	-0.33747	0.644131	-0.396724	0.617657	-0.213157	5xFAD	AST
Cars9	0.598886	0.465527	0.717216	0.141255	0.652152	0.345424	0.365719	0.754154	0.507314	0.827905	0.159953	0.137073	-0.0901963	0.232804	0.0843515	-0.178607	-0.172277	-0.0581971	-0.117743	-0.0515413	5xFAD	AST
Cass45	0.972337	0.588341	0.994381	0.83022	0.776333	0.860486	0.154988	0.798028	0.419139	0.0668623	0.0302716	0.191686	0.00177208	0.0912046	-0.106131	-0.0778107	-0.615865	0.0862955	-0.307118	0.492621	5xFAD	AST
Ccr62	0.849003	0.325698	0.949265	0.0972543	0.00142842	0.310483	0.0305072	0.00193711	0.076643	0.67891	0.107513	0.311477	0.03397	0.447827	-1.10617	0.311604	-0.879862	0.678582	-0.580843	-0.153595	5xFAD	AST
Cd2ap9	0.0246586	0.963703	0.162641	0.32635	0.217242	0.0950767	0.215066	0.329739	0.774666	0.223122	0.380511	-0.0068565	-0.315408	-0.162081	0.170488	-0.301833	0.203597	0.136452	-0.0527544	-0.187642	5xFAD	AST
Celsr12	0.475954	0.0958687	0.814019	0.32635	0.000318261	0.222856	0.00469434	0.015641	0.00189037	0.081119	0.41723	0.545481	-0.163365	0.339226	-1.8708	0.44035	-1.69794	0.652609	-1.51214	0.526332	5xFAD	AST
Clu9	0.772218	0.00298914	0.977319	0.305426	0.00013155	0.320697	0.00718267	1.95156e-05	0.0354103	0.67891	0.0975911	0.412646	0.0107682	0.159125	-0.607511	-0.182234	-0.504419	0.640011	-0.327147	-0.0803559	5xFAD	AST
Col5a22	0.972337	0.557637	0.313129	0.467428	0.803051	0.450771	0.702379	0.00192407	0.631689	0.863539	-0.0570774	-0.376678	-0.801868	-0.43975	0.117871	-0.481779	0.208868	1.03219	0.237122	-0.116206	5xFAD	AST
Cplx19	0.0185948	0.01979	0.820066	0.00470862	7.11825e-06	0.14706	0.0274174	0.00663147	5.89365e-05	0.293026	-0.967525	-0.757699	-0.103734	-0.840831	1.0556	-0.465378	0.513321	-0.728964	0.71506	0.245284	5xFAD	AST
Crebbp9	0.632261	0.540233	0.701127	0.845417	0.780614	0.937498	0.361105	0.451937	0.682676	0.863539	0.173761	-0.148457	-0.118332	-0.0370564	0.0543859	-0.0193557	-0.210595	0.13847	0.0871522	0.0403943	5xFAD	AST
Csf19	0.845409	0.0617659	0.717216	0.199355	0.00437389	0.276163	0.0744476	0.00205515	0.575799	0.863539	-0.0745885	0.309972	0.0933538	0.220933	-0.501824	-0.234187	-0.389723	0.428186	-0.110739	0.0358064	5xFAD	AST
Cspg59	0.00574626	0.0391844	0.198209	0.0041557	7.11825e-06	0.00175155	1.23158e-05	0.552185	8.80358e-06	0.0507207	0.549443	0.365953	0.275802	0.464055	-1.51438	0.526954	-1.45246	0.109894	-1.44854	0.332847	5xFAD	AST
Ctnnb19	0.969639	0.0391844	0.201971	0.330273	0.0275789	0.345424	0.0161206	0.232964	0.00199695	0.0055856	0.0118669	-0.195508	-0.140578	0.0872817	0.166784	-0.0963193	0.214907	-0.104704	0.227068	-0.246243	5xFAD	AST
Cux29	0.951915	0.465527	0.6315	0.23162	0.652152	0.0305764	0.442798	0.408866	0.260791	0.584062	0.0319069	-0.167803	0.136051	-0.249328	-0.103347	0.376372	-0.168349	0.146901	-0.224394	0.116886	5xFAD	AST
Ddit4l2	0.862628	0.836235	0.198209	0.236594	0.161801	0.991768	0.247938	0.232964	0.123035	0.827905	-0.126827	0.0870462	0.490523	0.393717	-0.561419	0.00290677	-0.559745	0.370125	-0.632525	0.107617	5xFAD	AST
Deptor2	0.247197	0.958318	0.831576	0.203055	0.261605	0.675836	0.41419	0.783938	0.202632	0.942315	0.355486	0.01405	0.0695063	0.281566	-0.267781	-0.120615	-0.227534	0.0672433	-0.314861	0.0173288	5xFAD	AST
Dkk39	0.0435495	0.00179682	0.927506	0.455792	7.11825e-06	0.0180054	1.23158e-05	1.95156e-05	8.80358e-06	0.000323919	0.469433	0.563407	0.032413	0.161623	-2.35747	0.437982	-2.60798	0.86562	-1.76705	0.587999	5xFAD	AST
Dlg49	0.972337	0.557637	0.994381	0.199355	0.145755	0.289265	0.17782	0.314567	0.176165	0.0532809	0.0153866	0.11278	0.00196749	0.216597	-0.254718	0.198034	-0.28335	-0.176822	-0.243615	0.29697	5xFAD	AST
Erbb22	0.972337	0.502576	0.831576	0.833583	0.304378	0.658552	0.17782	0.0058799	0.0125128	0.835669	0.0163387	0.144253	0.0632273	0.048935	-0.198836	0.100017	-0.314972	0.410973	-0.482349	0.054317	5xFAD	AST
Erbb46	0.769459	0.0208758	0.165419	0.00720547	7.11825e-06	0.0139189	1.23158e-05	0.00600461	8.80358e-06	0.00403216	-0.329568	-1.76342	-1.15999	-1.96133	1.67014	-1.79966	1.54635	-1.75656	1.33331	-2.16272	5xFAD	AST
Fermt26	0.0246586	0.702085	0.927506	0.139281	0.719719	0.160709	0.721331	0.364337	0.305615	0.67891	0.415098	-0.0755251	-0.0259486	-0.274688	-0.0703804	0.24355	-0.0698007	-0.152623	-0.182797	0.0838386	5xFAD	AST
Fezf26	0.217762	0.00204964	0.176319	2.51094e-05	7.11825e-06	0.186477	1.23158e-05	0.000700733	8.80358e-06	0.11364	0.417988	0.663754	0.420083	0.918516	-3.51335	0.340283	NA	0.65278	-3.20566	0.356513	5xFAD	AST
Fos2	0.845409	0.824365	0.539144	0.361354	0.0049738	0.823525	0.0161206	2.33183e-05	0.222839	0.000543847	0.142847	0.0987962	-0.382225	-0.388093	-1.26868	0.111894	-1.37667	1.07247	-0.51066	0.917923	5xFAD	AST
Gfap9	0.785134	0.292994	0.593106	0.240252	0.00444873	0.717255	0.0487198	0.000183067	0.476889	0.207557	0.164286	0.354671	0.24197	0.350519	-1.06782	-0.154448	-0.895184	0.851213	-0.266153	-0.441957	5xFAD	AST
Glp2r2	0.975847	0.427817	0.701127	0.83022	0.22529	0.495858	0.290497	0.232964	0.176165	0.874203	-0.00852809	0.285152	0.191922	0.0892293	-0.401043	0.226689	-0.416711	0.323654	-0.462793	-0.0527999	5xFAD	AST
Gphn9	0.598886	0.739904	0.155241	0.833583	0.185512	0.160709	0.766552	0.596305	0.975849	0.631612	0.10202	-0.0413639	-0.214092	0.0253505	0.125216	-0.172232	0.0359437	0.0544563	-0.00466194	0.0588273	5xFAD	AST
Gpr374	0.941304	0.0669245	0.48571	0.0235528	0.0272729	0.856517	0.326642	0.479437	0.952034	0.416625	0.0411494	-0.440164	0.199779	-0.536757	0.372771	-0.0540528	0.213813	-0.149966	-0.0214008	0.169629	5xFAD	AST
Grb29	0.862628	0.606119	0.150188	0.126974	0.0570575	0.345424	0.42188	0.763416	0.892954	0.515972	0.0460468	-0.0843718	-0.305139	-0.236904	0.225378	0.140757	0.121717	-0.0472459	-0.0293635	0.0988772	5xFAD	AST
Gria19	0.785134	0.0237454	0.0619393	0.0886067	7.11825e-06	0.0139189	0.000340654	0.00270397	0.00113735	0.0507207	-0.260465	-1.5285	-1.47063	-0.977782	1.93945	-1.65503	1.14972	-1.87723	0.94918	-1.09599	5xFAD	AST
Gria29	0.142628	0.870926	0.0243118	0.160674	0.00566683	0.345424	0.0341143	0.0672338	0.010841	0.0816647	0.516304	-0.0550619	0.633756	0.372113	-0.877747	0.280744	-0.827651	-0.566352	-0.82387	0.424302	5xFAD	AST
Grin2b7	0.00488163	0.781405	0.951925	0.126974	0.0773811	0.590339	0.119889	0.939979	0.00614033	0.817735	0.725928	0.0837785	0.0260266	0.363683	-0.458337	0.157046	-0.508802	-0.0149086	-0.762438	-0.0877865	5xFAD	AST
Grin2c2	0.629812	0.27389	0.565861	0.00423881	0.000486292	0.0139189	0.170612	0.303252	0.000269047	0.0116395	-0.24901	0.28239	0.198053	0.568661	-0.954202	0.523	-0.428865	-0.266443	-1.03914	0.513535	5xFAD	AST
Grin3a4	0.769459	0.107797	0.831576	0.810129	0.0194183	0.89437	0.119889	0.000944456	0.00113735	0.114112	-0.258887	-0.746195	0.105427	-0.133559	0.629592	0.0620156	0.538393	-1.66053	0.825389	-0.649832	5xFAD	AST
Grm39	0.162734	0.6081	0.540157	0.737307	0.00341217	0.000117533	0.119889	0.100682	0.00064469	0.00127358	0.372171	0.113161	-0.200362	0.0930413	-0.634869	0.657923	-0.407974	-0.351318	-0.780335	0.536137	5xFAD	AST
Id42	0.0468262	0.114224	0.835848	0.011982	7.11825e-06	0.174305	1.23158e-05	7.75876e-05	8.80358e-06	0.0326748	0.370884	0.250733	0.0457018	0.357908	-0.969781	0.234062	-1.03493	0.499302	-1.00933	0.313375	5xFAD	AST
Itga72	0.162734	0.0263657	0.361243	0.00074409	7.39533e-06	0.160709	1.23158e-05	0.00327779	8.80358e-06	0.0653706	-0.441223	-0.515607	-0.259779	-0.772257	0.677387	-0.341985	0.847056	-0.601041	0.795378	-0.387984	5xFAD	AST
Kcnd27	0.785134	0.000479879	0.07632	0.000293328	7.11825e-06	0.00454886	1.23158e-05	7.49711e-05	8.80358e-06	3.17358e-05	-0.158217	-1.70453	-0.827984	-1.53508	1.53443	-1.16603	1.39709	-1.65239	1.18673	-1.96963	5xFAD	AST
Lmna6	0.785134	0.80634	0.434809	0.361354	0.803051	0.345424	0.915613	0.00041515	0.774666	0.991363	0.171683	-0.108313	-0.440351	-0.368736	0.0835248	-0.408647	-0.0487524	0.864577	-0.126473	0.00295564	5xFAD	AST
Lrpprc9	0.586435	0.465527	0.0243118	0.894249	0.00416718	0.265357	0.003756	0.082644	0.952034	0.67891	0.155662	-0.137926	-0.438016	0.0169122	0.34151	-0.202079	0.4054	-0.258538	0.0183751	-0.0758496	5xFAD	AST
Lynx19	0.297846	0.465527	0.831576	0.758071	0.997011	0.186477	0.41513	0.520445	0.118225	0.0226225	-0.39479	-0.204207	0.0783707	-0.0955877	0.000646683	-0.358953	0.191411	-0.144692	0.307318	0.432042	5xFAD	AST
Map4k39	0.629812	0.702085	0.192438	0.833583	0.529451	0.658552	0.530521	0.176815	0.430877	0.732613	0.153632	-0.0757623	-0.291156	-0.0470939	0.113722	0.0885289	-0.126317	0.203279	-0.150625	0.0708185	5xFAD	AST
Mapk19	0.549533	0.671798	0.370511	0.845417	0.719719	0.310483	0.620229	0.87998	0.0090391	0.863539	0.206595	-0.0917769	0.210133	0.0374805	-0.0784181	0.198302	-0.110626	-0.0266207	-0.495234	0.0423054	5xFAD	AST
Mapt9	0.785134	0.295939	0.6315	0.852313	0.719719	0.823525	0.127504	0.839442	0.441975	0.863539	-0.0806627	-0.195005	-0.119748	-0.0266314	0.0645584	-0.0516477	0.246272	0.0320538	0.12438	-0.0339574	5xFAD	AST
Mink19	0.59036	0.418925	0.831576	0.0671211	0.88326	0.460807	0.530521	0.200825	0.982525	0.0571741	-0.120436	-0.116254	-0.0398942	0.195158	-0.0167608	0.090693	-0.0811658	-0.140423	-0.00190218	0.192027	5xFAD	AST
Mmp147	0.658611	0.0257984	0.309571	0.011982	7.11825e-06	0.224408	0.000181653	0.00293445	0.0129372	0.0584119	0.208216	-0.70368	-0.370627	-0.757614	0.952566	-0.379647	0.785146	-0.831295	0.489789	-0.529809	5xFAD	AST
Mtor9	0.568615	0.468048	0.831576	0.812888	0.271786	0.122329	0.837336	0.31309	0.123035	0.072433	0.105293	-0.0827432	-0.0287239	0.0331993	-0.104474	0.158897	-0.0256436	-0.0981127	-0.14807	0.158804	5xFAD	AST
Negr17	0.36881	0.588341	0.48667	0.240423	0.731629	0.823525	0.290497	0.679431	0.975849	0.0226225	0.368414	-0.185697	-0.3025	-0.366244	-0.108708	0.0869396	-0.368794	0.119796	-0.0120197	0.531362	5xFAD	AST
Nnat9	0.025241	0.876868	0.773098	0.000729085	7.11825e-06	0.186477	0.257121	0.408866	0.923315	0.000984274	0.759633	-0.0571944	-0.171649	-1.74623	1.27636	-0.574342	0.392075	-0.298947	-0.0580864	-1.60231	5xFAD	AST
Nptxr9	0.247197	0.557637	0.565861	0.833583	0.188563	0.00454886	0.311379	0.171494	0.123035	0.874203	0.702034	-0.377888	0.386202	0.124499	-0.772413	1.06865	-0.684009	-0.811988	-0.981297	0.0896497	5xFAD	AST
Nr2f29	0.000151809	0.325698	0.674381	0.00140536	0.721879	0.675836	0.315659	0.46553	0.0313774	3.17358e-05	1.03147	-0.3847	-0.227423	-1.31043	0.116846	0.148836	0.308508	0.204225	0.514784	-2.57722	5xFAD	AST
Nrg24	0.37851	0.765667	0.932556	0.845417	0.99584	0.186477	0.215066	0.0740287	0.31289	0.179114	-0.597863	0.126383	-0.0513749	-0.0685043	0.00500957	-0.618528	0.453417	0.51463	0.336427	-0.541601	5xFAD	AST
Ntng29	0.951915	0.0257984	0.17762	0.171651	1.19664e-05	0.823525	0.00533481	0.0154961	0.00536268	0.207557	-0.0335573	-0.542557	-0.378231	-0.310307	0.650288	-0.0643472	0.511244	-0.503516	0.447905	-0.264857	5xFAD	AST
Ntrk29	0.0246586	0.977789	0.565861	0.203525	0.688346	0.850664	0.290497	1.95156e-05	0.0629235	0.0194494	0.345649	0.00294666	-0.119699	-0.185268	0.0644898	-0.0380389	-0.170275	0.510574	-0.252842	-0.339472	5xFAD	AST
Olig19	0.689714	0.212391	0.17762	0.00291192	2.56038e-05	0.0370743	0.003756	0.0581877	0.0125128	0.0845041	-0.229896	-0.419051	0.403763	-1.00959	0.78817	-0.705258	0.675929	-0.547552	0.523578	-0.510435	5xFAD	AST
Pax64	0.845409	0.114224	0.701127	0.83022	7.11825e-06	0.0180054	0.0174413	7.49711e-05	0.00660788	0.00261523	-0.0807076	0.307042	-0.131307	0.0619097	-1.39724	0.425989	-0.608519	0.608798	-0.575271	0.495899	5xFAD	AST
Pdgfa9	0.741869	0.824571	0.831576	0.126974	0.0464674	0.593796	0.24776	1.95156e-05	0.982525	0.404587	-0.163092	-0.0573076	-0.0713365	0.310942	-0.425881	-0.140445	-0.307285	0.749942	0.00392568	-0.195968	5xFAD	AST
Pdgfrb2	0.785134	0.438929	0.701127	0.240252	3.31259e-05	0.0385867	0.00222369	0.00225144	0.000107646	0.000877943	-0.0923883	0.142238	0.0941282	0.17372	-0.646404	0.295175	-0.566717	0.370769	-0.605241	0.417909	5xFAD	AST
Prkcd5	0.921062	0.958318	0.48571	0.305426	0.39983	0.867576	0.948121	0.686986	2.75893e-05	0.207557	0.0604974	0.0180325	-0.268296	-0.284521	-0.224036	-0.0524029	-0.0144909	0.102859	0.736816	-0.326637	5xFAD	AST
Psen19	0.785134	0.53588	0.831576	0.845417	0.003294	0.186477	0.940742	0.314567	0.507314	0.348456	0.0468971	-0.0706417	-0.0289277	0.0182701	0.2244	-0.139046	-0.00857238	0.0879273	-0.0660639	-0.0918884	5xFAD	AST
Psen29	0.975847	0.465527	0.593106	0.011982	0.991716	0.658552	0.257121	0.015641	0.453202	0.874203	-0.0087862	-0.154795	-0.143935	0.370974	-0.00474033	-0.0942102	-0.232733	0.333917	-0.143177	-0.0297629	5xFAD	AST
Pten9	0.549533	0.781405	0.701127	0.126974	0.780614	0.160709	0.248108	0.87998	0.451517	0.859559	0.152689	-0.0463666	0.079045	0.207815	0.0393391	-0.230088	-0.190735	0.0189127	-0.116158	0.0356797	5xFAD	AST
Ptgds9	0.0633049	0.0384956	0.333318	0.594035	0.177202	0.896136	0.0273324	0.243647	8.80358e-06	0.416625	-0.931774	-0.804561	-0.430946	-0.195322	0.352967	-0.0448232	0.606774	-0.371124	1.08875	-0.275911	5xFAD	AST
Ptk2b9	0.785134	0.461779	0.249888	2.51094e-05	0.000146925	0.609062	0.000581668	0.314567	0.0240915	0.889658	-0.132853	0.197902	0.297549	0.937298	-0.960243	0.134477	-1.08169	0.206906	-0.539042	0.0323654	5xFAD	AST
Rims29	0.744021	0.114224	0.17762	0.53672	0.780614	0.290314	0.0498267	0.87998	0.00116858	0.324407	0.124341	-0.322335	-0.31774	-0.126194	0.0534358	-0.223963	0.346434	0.0232254	0.449056	-0.187214	5xFAD	AST
Robo16	0.845409	0.465527	0.48571	0.528995	0.780614	0.850664	0.158146	0.00276782	0.482298	0.00435637	0.0691118	0.147989	0.177282	0.122743	-0.0526732	0.0480418	0.267575	-0.557084	0.131029	-0.562246	5xFAD	AST
Rorb4	0.493785	0.6081	0.920571	0.515071	0.229926	0.0385867	0.0550791	0.783938	0.00650271	0.00130879	0.163261	0.0739247	-0.0246629	-0.101688	-0.162976	0.267973	-0.313214	-0.0408782	-0.366426	0.364309	5xFAD	AST
Rph3a9	0.689714	0.0299223	0.176319	0.875327	0.313941	0.495858	0.0865519	0.451937	0.125968	0.0554769	-0.341044	-1.16828	-0.862611	0.0527991	0.339109	-0.324651	0.615814	-0.305798	0.486832	0.597129	5xFAD	AST
S100b9	0.247197	0.846923	0.701127	0.142835	0.494564	0.437066	0.101977	0.0137104	0.0313774	0.0254926	-0.282914	0.0342174	-0.10127	-0.242592	0.108307	-0.142049	0.257558	0.304857	0.27418	-0.361196	5xFAD	AST
Sharpin9	0.785134	0.606119	0.539144	0.942884	0.257358	0.265357	0.942465	0.817991	0.774666	0.077074	0.0803335	-0.0805222	-0.130605	0.00756978	0.141756	-0.180826	-0.0102988	-0.0326156	-0.0477739	0.215958	5xFAD	AST
Slc17a79	0.845409	0.958318	0.176319	0.130918	0.000352765	0.00208809	0.003756	0.0756063	0.0281235	6.51142e-05	-0.209534	0.028655	0.705894	0.631906	-3.83275	1.10201	-3.5683	-1.05283	-1.42258	1.25833	5xFAD	AST
Slc29a24	0.689714	0.208892	0.867208	0.243514	0.00133991	0.896136	0.248108	0.0672338	0.584955	0.489056	-0.219898	-0.40567	-0.0648866	-0.334446	0.609765	-0.0390647	0.313492	-0.502118	0.147377	0.187194	5xFAD	AST
Sorl19	0.00574626	0.0486854	0.17762	0.126974	7.11825e-06	0.000117533	1.23158e-05	0.00041515	8.80358e-06	3.17358e-05	-0.332704	-0.193328	-0.161597	-0.150301	0.415956	-0.401843	0.619762	-0.312567	0.516587	-0.409389	5xFAD	AST
Sox86	0.677052	0.0237454	0.240418	0.0347199	0.000146925	0.991768	0.00178452	0.0120915	0.223069	0.203782	-0.244293	-0.791659	-0.44467	-0.680353	0.723375	0.005437	0.724555	-0.745058	0.296323	0.307752	5xFAD	AST
Src9	0.313257	0.461779	0.88615	0.3686	0.764438	0.0513903	0.710931	0.103672	0.774666	0.135071	0.192287	0.11737	-0.0289629	-0.125873	0.0438763	0.2465	-0.0573833	-0.20837	-0.0448175	-0.194923	5xFAD	AST
Sulf29	0.975847	0.350239	0.825048	0.706083	0.0345713	0.310483	0.914416	0.156352	0.132505	0.134621	0.0265247	-0.830728	-0.251815	-0.324084	0.891881	-0.862654	-0.0919812	0.665862	0.708024	-1.19612	5xFAD	AST
Syn19	0.247197	0.117205	0.820066	0.599618	0.707159	0.437066	0.85454	0.0531405	0.467556	3.17358e-05	-0.296362	-0.278201	0.0643178	-0.0979677	-0.0729723	0.135692	-0.0377035	-0.308222	0.120205	0.584965	5xFAD	AST
Syngap19	0.549533	0.465527	0.831576	0.744846	0.60565	0.860486	0.294321	0.87998	0.488816	0.960761	0.145996	0.110281	-0.0487154	0.057237	-0.0811447	0.0293516	-0.160216	0.0177841	-0.0997198	0.00630207	5xFAD	AST
Syp9	0.785134	0.131791	0.280671	0.0539799	0.652152	0.465829	0.0703935	0.108032	0.123035	0.0342922	-0.124733	-0.381626	-0.329585	-0.486944	0.114673	0.172353	0.395126	-0.359336	0.297504	0.404694	5xFAD	AST
Tmem150a9	0.785134	0.242103	0.804524	0.780771	0.185512	0.860486	0.658391	0.87998	0.952034	0.817735	-0.0894563	-0.233476	-0.07636	0.0647934	0.199652	0.0387303	0.083351	0.0211685	0.0141865	-0.0569816	5xFAD	AST
Trib24	0.128746	0.0541999	0.192438	0.0529151	0.0040571	0.956883	0.244451	0.0158058	0.82668	0.179114	0.537862	-0.697707	-0.538916	-0.695224	0.6194	0.0206172	0.359022	-0.773816	0.0808672	0.345498	5xFAD	AST
Tshz19	0.769459	0.857603	0.831576	0.83022	0.60565	0.823525	0.439025	0.817774	0.368802	0.396412	0.124573	0.039243	0.063012	0.0535803	0.111898	0.0607615	-0.171502	0.0461541	-0.187951	-0.177698	5xFAD	AST
Vcam12	0.297846	0.6081	0.701127	0.203525	0.0403452	0.521354	0.294321	0.143717	0.223069	0.111083	0.229618	0.0839659	0.0886022	-0.213024	0.263323	-0.118234	-0.19035	0.200617	-0.194327	-0.254101	5xFAD	AST
Wfs14	0.645509	0.0391844	0.17762	0.156779	0.000352765	0.290314	0.000303315	0.000251485	8.80358e-06	0.546957	-0.136239	-0.337549	-0.2726	-0.2266	0.400485	-0.183337	0.475245	-0.551989	0.567104	-0.102632	5xFAD	AST
Zbtb209	0.975847	0.226267	0.994381	0.0018897	0.00128329	0.289265	0.00222369	1.95156e-05	0.00132396	0.628009	0.00823004	0.194377	-0.00294068	0.402901	-0.490798	-0.195189	-0.572568	0.655439	-0.498005	0.0882341	5xFAD	AST
Adam1010	0.95538	0.106709	0.711388	0.0592845	0.00118405	0.244754	0.0519828	0.958454	0.173736	0.157375	0.0146422	-0.290897	0.0695	-0.361245	0.403834	-0.311344	0.293824	0.0112325	0.210366	-0.2225	5xFAD	OGC
Adam1710	0.925858	0.678003	0.542838	0.416288	0.485894	0.872471	0.325637	0.059861	0.853048	0.187811	-0.0495545	-0.0780614	-0.112831	-0.158693	0.112675	0.0664511	0.169963	0.246879	-0.0332678	-0.219997	5xFAD	OGC
Aldh1l18	0.919852	0.393308	0.739489	0.252111	0.994997	0.733741	0.799036	0.000352272	0.726722	0.635127	-0.0857522	-0.233287	-0.0901878	-0.316	-0.00137341	0.132318	-0.0599601	0.550026	0.0752176	-0.117514	5xFAD	OGC
Apoe10	0.527448	0.0807735	0.00447809	0.170781	0.493343	0.367312	0.454635	0.0346776	0.291584	0.0506164	0.210996	0.266972	-0.460291	-0.271488	0.0994664	-0.266535	0.128051	0.265682	0.161126	-0.323768	5xFAD	OGC
App10	0.93111	0.938303	0.143393	0.846772	0.626318	0.944318	0.43822	0.0155673	0.512162	0.15031	0.0487525	-0.0245262	-0.454078	-0.0830947	-0.134033	0.0412227	-0.269626	0.516209	-0.204301	0.355493	5xFAD	OGC
Bace17	0.569225	0.0527831	0.143393	0.0553027	0.0555295	0.698954	0.534406	0.0158684	0.620568	0.15031	0.1483	-0.308916	-0.213657	-0.333294	0.230247	0.110938	0.0980189	0.276193	0.0728569	-0.210667	5xFAD	OGC
Bcan10	0.925858	0.796901	0.112613	0.859006	0.110322	0.641793	0.278955	0.99374	0.552267	0.734461	-0.056153	-0.079736	-0.421	0.049169	0.326422	-0.272746	0.272889	0.00683678	0.147496	-0.104038	5xFAD	OGC
Bin110	0.93111	0.444453	0.112613	0.1253	0.0245778	0.697461	0.26282	0.521214	0.465227	0.528427	-0.0291945	-0.154735	-0.250469	-0.294417	0.286067	-0.135698	0.182969	0.0872206	0.110846	0.104074	5xFAD	OGC
C4b10	0.569225	0.00916128	0.0328274	0.00453897	1.82407e-05	0.936025	1.29898e-05	0.000129523	4.29044e-05	0.680408	0.3509	0.666786	0.531969	0.765364	-2.03655	0.0528973	-2.92615	0.811372	-1.81202	-0.155845	5xFAD	OGC
Camk2a10	0.925858	0.00950843	1.24913e-05	0.000183761	1.82407e-05	0.902605	0.000418537	0.00030611	0.000320074	0.954437	0.102593	0.737515	1.54504	1.03124	-2.89714	0.100748	-2.21631	-1.71247	-1.80302	-0.0153875	5xFAD	OGC
Camk2g10	0.925858	0.108673	1.24913e-05	0.00453897	0.00360348	0.37977	1.25301e-05	0.00615731	0.465227	2.38684e-05	-0.029558	-0.205761	-0.610137	-0.392008	0.277953	-0.179592	0.577163	-0.295999	0.0833318	0.420555	5xFAD	OGC
Cars10	0.527448	0.823914	0.428393	0.0221433	0.0448256	0.123061	0.144091	0.0633291	0.304591	0.125021	0.171268	-0.0356066	-0.111887	-0.350964	0.209929	-0.300788	0.187146	0.185791	0.124348	-0.194881	5xFAD	OGC
Cd2ap10	0.0683832	0.896306	0.219361	0.0198524	0.0282562	0.158073	0.289094	0.526356	0.187881	0.118444	0.422682	-0.0339784	-0.240233	-0.573619	0.333518	-0.438808	0.205718	0.102721	0.239025	-0.308465	5xFAD	OGC
Clu10	0.569225	0.447706	0.0198211	0.50873	0.0762021	0.65061	0.682889	1.55706e-05	0.465227	0.510283	0.21703	0.179046	-0.529565	0.154604	-0.369031	-0.219996	-0.10708	0.684865	-0.160944	-0.157779	5xFAD	OGC
Col11a14	0.919852	0.578564	0.106802	0.846772	0.283309	0.697461	0.0351816	0.0346776	0.222704	0.0339084	-0.0749803	-0.117558	0.252588	-0.0495964	0.166898	-0.16385	0.351984	-0.345331	0.20824	-0.38706	5xFAD	OGC
Cplx110	0.569225	0.00300033	0.0025291	0.408376	0.771337	0.971111	0.00144442	1.55706e-05	0.291584	0.00105341	-0.231092	-0.693462	0.457013	-0.191083	-0.0557947	0.0149385	0.531433	-1.26643	0.19463	0.494548	5xFAD	OGC
Creb17	0.550806	0.342027	0.670793	0.37758	0.994997	0.781656	0.534406	0.548048	0.399322	0.20845	0.343044	-0.344317	0.134156	-0.313055	-0.00132241	-0.170412	0.182169	0.139547	0.22248	-0.359981	5xFAD	OGC
Crebbp10	0.597033	0.318251	0.0299533	0.0508007	0.0282562	0.697461	0.454635	0.0190895	0.560161	0.954437	0.145289	-0.189106	-0.345176	-0.380039	0.276079	-0.135657	0.122792	0.283855	0.0884076	-0.00814519	5xFAD	OGC
Crtac14	0.0436386	0.791074	0.428393	0.140117	0.0161841	0.906106	0.0192428	0.0400299	0.0227237	0.734461	0.471203	0.0644043	0.16371	0.306489	-0.478023	-0.0489135	-0.566376	0.317341	-0.481363	-0.0829492	5xFAD	OGC
Csf110	0.569225	0.075518	0.973794	0.37758	0.00830407	0.733741	0.000255986	1.55706e-05	0.00370318	0.734461	0.212317	0.330353	0.0076249	0.19233	-0.536693	0.122061	-0.914748	0.699488	-0.608379	-0.0856931	5xFAD	OGC
Cspg510	0.290106	0.678003	0.0623194	0.0536525	0.122783	0.698954	0.39138	0.670262	0.0715763	0.20845	0.26009	-0.0701374	-0.282908	0.293992	-0.218145	0.106183	-0.14519	0.0539965	-0.281892	0.165526	5xFAD	OGC
Ctnna32	0.635728	0.454188	0.459585	0.0536525	0.0366522	0.585054	0.0687199	0.0227459	0.011598	0.0183654	-0.153625	-0.145501	-0.133608	-0.382023	0.278091	-0.197113	0.282033	0.289153	0.343945	-0.390859	5xFAD	OGC
Ctnnb110	0.569225	0.358989	0.121489	0.594187	0.0406363	0.650459	0.0494703	0.536955	0.0769435	0.000197643	0.0832544	-0.0819211	-0.111725	0.0472645	0.129164	-0.0750524	0.145527	-0.0404301	0.12155	-0.26045	5xFAD	OGC
Cux210	0.569225	0.447037	0.0925057	0.0508007	0.833654	0.439933	0.98038	0.0484543	0.692976	0.746407	0.237091	-0.226908	-0.408681	-0.592487	-0.0452238	0.283574	0.0054084	0.343154	0.0924908	0.0859446	5xFAD	OGC
Cx3cl17	0.925858	0.676675	0.461304	0.977994	0.175058	0.37977	0.795815	0.00829253	0.628558	3.17687e-05	-0.0858944	-0.184092	-0.299393	-0.00868679	-0.520925	0.458877	0.115457	-1.10013	-0.188176	1.02054	5xFAD	OGC
Dkk310	0.678799	0.0123072	0.00184528	0.37758	0.000104215	0.872471	0.00020988	0.437292	4.29044e-05	2.38684e-05	-0.256579	0.621541	0.680034	0.287134	-1.5104	0.133061	-1.75224	-0.216973	-2.33367	1.27152	5xFAD	OGC
Dlg410	0.919852	0.167868	0.112613	0.0880921	0.0807504	0.641776	0.43822	4.0283e-05	0.0655852	0.144732	0.0843227	0.279718	0.285312	0.350066	-0.350716	0.203852	-0.186739	-0.931621	-0.418645	0.269508	5xFAD	OGC
Erbb47	0.919852	0.871219	0.973794	0.343713	0.0135676	0.0521952	0.070025	0.367772	0.245282	0.15031	0.0584258	0.0292597	0.00397476	-0.167655	0.27949	-0.401063	0.241356	-0.113323	0.158233	-0.200262	5xFAD	OGC
Fermt27	0.925858	0.61234	0.192413	0.50873	0.00693783	0.872471	0.391222	0.28839	0.920498	0.0958163	0.0239411	-0.0629591	-0.135674	-0.0799352	0.231792	-0.0462552	0.0965144	0.0948098	0.0115352	-0.170804	5xFAD	OGC
Fezf27	0.93111	0.707984	0.443007	0.195468	0.198729	0.893128	0.257571	0.206294	0.195127	2.38684e-05	0.0803045	0.184479	-0.428837	-0.878108	-0.656544	0.154245	-0.697762	0.44654	-0.749291	1.31014	5xFAD	OGC
Gad24	0.527448	0.0386662	0.067814	0.252111	0.00128248	0.207746	1.25301e-05	0.161588	4.29044e-05	0.00128249	-0.440922	-0.680424	-0.544621	-0.407146	0.636569	-0.598027	1.19461	-0.357048	0.789669	-1.01764	5xFAD	OGC
Gfap10	0.554513	0.0936136	0.807562	0.0536525	0.00598686	0.936025	0.0227203	0.00229514	0.179542	0.144732	0.405346	0.530498	-0.117054	0.629882	-1.19819	0.060633	-1.12924	0.742407	-0.57061	-0.583028	5xFAD	OGC
Gphn10	0.95538	0.551682	0.461304	0.260429	0.485894	0.989062	0.799036	0.0414353	0.799965	0.774271	0.011779	-0.102765	-0.116548	-0.202548	0.0936602	-0.00172884	0.0392161	0.233482	-0.0400816	0.0482677	5xFAD	OGC
Gpr1584	0.653986	0.0224238	0.0171217	0.0665837	0.000820963	0.582929	1.25301e-05	0.00141128	4.29044e-05	0.952336	-0.209425	-0.645904	-0.620602	-0.553317	0.588778	-0.30006	0.857487	-0.791136	0.728697	-0.0182042	5xFAD	OGC
Gpr375	0.527448	0.504071	0.973794	0.859006	0.514678	0.698954	0.799036	0.01744	0.920498	0.954437	-0.307012	-0.148076	-0.00825167	0.036638	0.106105	-0.140757	0.0537301	0.341924	-0.019806	0.0107203	5xFAD	OGC
Grb210	0.894033	0.041799	0.0876783	0.19806	0.0142748	0.904614	0.0687199	0.662751	0.726722	0.198935	-0.05646	-0.212485	-0.166751	-0.150006	0.198306	-0.0254405	0.174597	0.0373737	0.0359516	0.113812	5xFAD	OGC
Gria110	0.748386	0.0175623	0.000847838	0.00453897	0.123065	0.37977	0.534406	0.00393323	0.076921	0.157375	0.244313	0.712118	0.845091	0.875929	-0.59786	-0.633498	-0.272451	-1.27761	-0.779095	-0.565514	5xFAD	OGC
Gria210	0.995311	0.454188	0.860797	0.343713	0.886353	0.698954	0.391222	0.000899796	0.279017	0.0615679	-0.00128594	0.200477	-0.0534257	0.266471	0.0341889	-0.189409	0.224664	-0.896824	-0.305756	0.396598	5xFAD	OGC
Gria44	0.919852	0.122421	0.59509	0.375254	0.0555295	0.936025	0.145739	0.473107	0.820247	0.61586	-0.111362	-0.437212	-0.14626	-0.278815	0.363988	0.0415996	0.339398	0.145561	0.0579695	-0.139262	5xFAD	OGC
Grin17	0.569225	0.358989	0.540823	0.905165	0.493343	0.904614	0.00327896	0.000139799	0.419733	0.000611132	-0.276251	-0.288531	-0.171267	0.0307594	-0.160573	-0.0639084	0.610314	-1.06443	0.189578	0.626198	5xFAD	OGC
Grm310	0.919852	0.551682	0.387987	0.271168	0.227242	0.698954	0.60719	0.0153103	0.553021	0.78193	-0.057558	-0.0984372	-0.132602	-0.186469	0.14588	-0.107858	0.0785021	0.264465	0.0808755	-0.0377644	5xFAD	OGC
Hs3st12	0.919852	0.676675	0.973794	0.37758	0.00518204	0.838701	0.00724147	1.55706e-05	0.0715763	0.774271	-0.0552961	0.0678582	0.0036038	0.141467	-0.403735	0.0739978	-0.444915	0.677591	-0.276512	-0.0471393	5xFAD	OGC
Kcnc17	0.64866	0.0382394	0.195304	0.29442	0.0104191	0.619176	1.25301e-05	0.00891944	0.0263785	0.270671	-0.431716	-1.39351	-0.680389	-0.669092	0.82075	-0.570563	1.60965	-1.51638	0.757247	-0.544815	5xFAD	OGC
Kctd44	0.241977	0.454188	0.357961	0.034815	0.209811	0.698954	0.278955	0.705515	0.222704	0.0506164	0.358313	-0.171375	-0.200254	-0.54033	0.211132	0.142227	0.215658	-0.0648117	0.230413	-0.402685	5xFAD	OGC
Lmna7	0.708357	0.90749	0.525709	0.844061	0.493343	0.904614	0.233836	0.000192773	0.279017	0.776803	0.264674	0.0582508	-0.278667	-0.136016	-0.252617	-0.0982552	-0.58175	0.917503	-0.475661	0.107283	5xFAD	OGC
Lrpprc10	0.569225	0.933957	0.0610966	0.878947	0.0135676	0.0521952	0.0227203	0.998003	0.361977	0.0618249	0.137832	-0.0142994	-0.263994	-0.0229852	0.277513	-0.415073	0.297142	0.000260216	0.123083	-0.258542	5xFAD	OGC
Lynx110	0.409854	0.00686683	8.49431e-05	0.846772	0.485894	0.641793	0.0494703	2.37754e-05	0.726722	0.00128249	-0.469811	-0.818528	0.682992	-0.0690512	0.157577	-0.26637	0.444803	-1.25784	0.087484	0.587951	5xFAD	OGC
Map4k310	0.924249	0.909012	0.807562	0.130406	0.833654	0.550023	0.57889	0.661026	0.289812	0.821233	0.0689094	0.0292527	0.0621766	0.315496	-0.0418245	-0.264848	-0.130546	0.0780342	-0.231746	0.0431658	5xFAD	OGC
Mapk110	0.95538	0.871219	0.461304	0.854435	0.981077	0.902605	0.98038	0.998003	0.382051	0.774271	0.0187427	-0.0441504	0.144576	0.044679	-0.00772298	-0.0590724	0.004193	0.000440711	-0.184366	0.0642541	5xFAD	OGC
Mapt10	0.597033	0.460489	0.651772	0.37758	0.224821	0.872471	0.0878942	0.0419481	0.187881	0.157375	0.168699	0.142398	0.0919994	0.174474	-0.212781	0.0827901	-0.349648	0.284043	-0.259218	-0.252231	5xFAD	OGC
Mink110	0.925858	0.871219	0.827204	0.353639	0.0502805	0.0521952	0.297552	0.0211444	0.394026	0.0511493	0.0180726	-0.0156744	-0.0207683	-0.0850428	0.124309	-0.195531	0.0813551	0.139695	0.0635954	-0.140843	5xFAD	OGC
Mtor10	0.919852	0.674703	0.57807	0.0815826	0.230398	0.550023	0.233836	0.067979	0.948961	0.250651	0.0469081	0.0544825	-0.0679792	-0.223197	0.114872	-0.137201	0.139492	0.159704	-0.00681728	-0.122005	5xFAD	OGC
Nnat10	0.00054691	0.379714	0.357961	0.0867832	0.0105234	0.698954	0.798245	0.0268104	0.990951	0.00291105	1.11468	-0.471191	0.351442	-0.975288	0.730718	0.259011	-0.12966	-0.964039	0.00338182	-1.62087	5xFAD	OGC
Nptx17	0.919852	0.16143	1.24913e-05	0.00207725	0.000650788	0.971111	0.010089	0.16033	0.00064684	0.0057404	-0.164534	-0.515894	1.26714	0.785287	-1.24392	0.0165259	-1.03111	-0.400273	-1.24462	0.623151	5xFAD	OGC
Nptxr10	0.00865473	0.788484	1.24913e-05	0.19806	0.0161841	0.971111	0.0687199	0.000831185	0.0172088	0.774271	1.01129	-0.15034	1.43541	0.536153	-1.25016	0.0373162	-1.06204	-2.08969	-1.36299	-0.136172	5xFAD	OGC
Nr2f210	0.000420525	0.55381	0.807562	0.0375735	0.718221	0.971111	0.0519828	0.355564	0.419733	0.00843918	1.04151	-0.250624	-0.111953	-1.08898	-0.124574	0.020248	0.58698	-0.304817	0.25929	-1.11231	5xFAD	OGC
Ntng210	0.924249	0.188285	1.24913e-05	0.44254	0.485894	0.698954	0.0494703	0.00710547	0.0202755	0.00187323	0.0413253	0.169343	0.55897	-0.111621	-0.0861065	-0.0979295	-0.277011	0.267036	-0.293794	-0.382141	5xFAD	OGC
Ntrk210	0.554513	0.674703	0.0439039	0.846772	0.503294	0.665638	0.945657	0.0303106	0.395652	0.0782886	0.231375	-0.0986806	-0.403243	0.0573884	0.111809	-0.186885	0.0157183	0.31905	0.156755	-0.345849	5xFAD	OGC
Olig110	0.93111	0.674703	0.973794	0.81729	0.474947	0.271905	0.799036	0.123616	0.43816	0.0851067	0.0160644	0.0488301	-0.00590009	-0.0381823	0.067538	-0.170128	0.0261911	0.120758	0.072696	-0.16094	5xFAD	OGC
Pdgfa10	0.569225	0.617373	0.143393	0.854435	0.574293	0.607585	0.00622212	1.55706e-05	0.076921	0.774271	0.156374	-0.0816997	-0.199816	0.0305594	-0.0708644	0.14556	-0.424678	0.556806	-0.250467	-0.0456341	5xFAD	OGC
Plagl12	0.803697	0.00378637	0.0814053	2.19634e-05	5.3062e-05	0.133642	1.25301e-05	0.349225	4.29044e-05	0.574394	0.0914256	-0.463289	-0.255825	-0.926705	0.44337	-0.337557	0.647442	-0.123077	0.451431	-0.0918279	5xFAD	OGC
Prox14	0.957212	0.676675	0.791024	0.0536525	0.392316	0.367312	0.702477	0.28839	0.750239	0.00866445	0.00862373	-0.0719993	-0.0533616	0.29037	0.117522	-0.243885	0.0664145	0.132812	0.0476863	-0.386688	5xFAD	OGC
Psen110	0.925858	0.494935	0.807912	0.37758	0.182313	0.264578	0.297552	0.0430623	0.233562	0.236444	-0.0289847	-0.0819891	-0.0315097	-0.110539	0.121659	-0.187938	0.111436	0.166331	0.120784	-0.11789	5xFAD	OGC
Psen210	0.635728	0.447706	0.000847838	0.974951	0.0744669	0.874114	0.236182	0.42596	0.076921	0.808396	-0.15771	-0.160448	-0.573239	0.00663079	0.248582	-0.0669196	0.207302	0.114346	0.268089	-0.0404599	5xFAD	OGC
Pten10	0.527448	0.447706	0.913838	0.408376	0.304973	0.985019	0.932568	0.315897	0.552267	0.578417	0.303116	-0.222283	-0.0325941	-0.22449	0.204847	0.00651166	-0.0249301	0.191298	-0.14448	-0.144515	5xFAD	OGC
Ptgds10	0.569225	0.447706	0.930721	0.170781	0.000650788	0.0521952	1.25301e-05	0.000208266	0.00160953	0.077753	-0.248337	-0.191428	-0.0243882	-0.360967	0.534717	-0.697112	0.892055	-0.808361	0.501667	-0.386496	5xFAD	OGC
Ptk2b10	0.925858	0.00300033	1.24913e-05	2.19634e-05	1.82407e-05	0.936025	1.25301e-05	0.00891944	4.29044e-05	0.157375	0.0601157	0.55247	1.12578	1.09306	-2.24608	-0.0358144	-2.17385	-0.558295	-1.54776	0.265499	5xFAD	OGC
Rims17	0.569225	0.126727	0.453379	0.713503	0.00660199	0.0426815	0.0545448	0.059861	0.0227237	0.0183654	0.336152	-0.689135	0.267273	-0.192304	-1.19395	0.857995	-0.90642	0.493273	-0.994096	0.644011	5xFAD	OGC
Rims210	0.353383	0.423428	0.00513051	0.0536525	0.728164	0.893128	0.795815	0.110581	0.948961	0.0243261	0.29054	-0.182157	-0.505403	-0.428755	0.0575963	0.0627202	-0.0610706	0.225372	0.0103486	0.333635	5xFAD	OGC
Robo17	0.0719619	0.284715	0.86167	0.0014708	1.82407e-05	0.0521952	0.000155158	0.00138809	4.29044e-05	2.38684e-05	0.431203	-0.265335	-0.0399669	-0.850188	0.723984	-0.588276	0.623547	-0.638397	0.618652	-1.16937	5xFAD	OGC
Rph3a10	0.919852	0.00300033	0.0217862	0.0379591	0.833654	0.872471	0.0501459	0.0225119	0.573699	0.00954231	-0.149191	-1.29865	-0.819741	0.607541	-0.0614564	0.123742	0.539454	-0.727846	0.166183	0.606846	5xFAD	OGC
S100b10	0.95538	0.284715	0.000601568	2.19634e-05	1.82407e-05	0.665638	0.000934516	0.421025	0.00402765	0.15031	0.0157958	-0.292441	-0.825993	-1.74548	0.854189	-0.21937	0.604518	0.150003	0.489415	-0.330784	5xFAD	OGC
Sharpin10	0.569225	0.284715	0.000847838	0.844061	0.00155559	0.697461	0.271897	0.132416	0.291584	0.78193	-0.103734	0.115196	-0.307107	-0.0341361	0.249402	-0.0831389	0.113446	0.120286	-0.106416	-0.026571	5xFAD	OGC
Slc17a710	0.95538	0.922438	1.24913e-05	0.010932	1.82407e-05	0.158073	6.7224e-05	0.0106583	6.45644e-05	0.000130379	-0.0350055	0.0490021	1.42749	0.869115	-4.78682	0.663635	-5.4592	-1.20477	-2.97811	1.02271	5xFAD	OGC
Slc32a14	0.527448	0.280161	0.0713776	0.170781	0.0328233	0.899843	1.25301e-05	0.0779452	0.247118	0.362577	-0.515039	-0.463519	-0.659072	-0.588971	0.523475	0.0994901	1.15667	-0.554888	0.344142	-0.310996	5xFAD	OGC
Snca7	0.554513	0.447706	0.0328274	0.382832	0.0142748	0.37977	0.000875605	0.841806	0.000252892	0.0511493	0.270606	0.187504	0.398661	0.209141	-0.564098	0.301237	-0.962687	0.0417914	-0.920956	0.370098	5xFAD	OGC
Sorl110	0.251474	0.961024	0.217891	0.846772	0.485894	0.158073	0.233836	0.206294	0.159631	0.887473	-0.317873	-0.00544681	0.168473	0.0452543	0.0967863	-0.321315	0.185838	-0.168101	0.200477	0.0213921	5xFAD	OGC
Sox104	0.425554	0.0527831	0.82968	0.846772	0.0555295	0.727805	0.00533592	1.55706e-05	0.131629	0.362577	0.141958	0.166108	-0.024032	0.0284364	-0.158366	-0.0608859	-0.272307	0.322544	-0.141093	-0.0811855	5xFAD	OGC
Sox87	0.919852	0.594377	0.673012	0.390687	0.485894	0.898913	0.161705	1.55706e-05	0.324394	0.61586	0.0691543	0.0825596	-0.0674675	-0.136694	-0.0931239	-0.0456507	-0.216901	0.513752	-0.138384	-0.0773578	5xFAD	OGC
Src10	0.569225	0.945081	0.426589	2.19634e-05	0.0105788	0.698954	0.0200141	0.315897	0.307391	0.774271	-0.174274	0.00960368	0.130758	0.757117	-0.386504	-0.129281	-0.416479	0.131264	-0.163604	-0.0479126	5xFAD	OGC
Sulf210	0.919852	0.447706	0.834425	0.0536525	0.112686	0.872471	0.0425357	0.000339089	0.0967884	0.270671	0.110243	0.251497	0.0713573	0.545379	-0.488915	-0.134106	-0.797694	0.737064	-0.567927	-0.340949	5xFAD	OGC
Syn110	0.924249	0.0425893	0.192413	0.47899	0.230398	0.0521952	0.775473	2.37754e-05	0.233562	0.000197643	-0.05952	-0.381291	0.202457	0.132099	-0.193922	0.397561	0.0620116	-0.760464	-0.219216	0.481684	5xFAD	OGC
Syngap110	0.919852	0.0295996	2.57426e-05	0.00677529	1.82407e-05	0.37977	0.00162385	0.000139799	0.00128623	0.00732925	0.104067	0.441977	0.688646	0.565644	-1.24503	0.299743	-0.914872	-0.9561	-0.807191	0.483246	5xFAD	OGC
Syp10	0.635728	0.29224	0.443007	0.854435	0.522779	0.698954	0.251165	0.00016405	0.899227	0.0782886	0.177228	-0.277085	0.168235	-0.0531348	-0.125696	0.147905	0.251826	-0.859031	-0.0312076	0.322455	5xFAD	OGC
Tmem150a10	0.934659	0.167868	0.833978	0.271168	0.209811	0.965387	0.0479823	0.00088814	0.281359	0.19747	-0.028387	0.252314	0.0456832	0.220691	-0.224488	-0.0203418	-0.429415	0.45229	-0.213707	-0.236871	5xFAD	OGC
Tshz110	0.607902	0.551682	0.0605835	0.854435	0.349576	0.697461	0.458886	0.0050185	0.633753	0.561579	0.159196	-0.127713	-0.344407	-0.0401521	0.148114	-0.155521	-0.146542	0.375482	-0.0857981	0.108928	5xFAD	OGC
Zbtb2010	0.635728	0.938303	0.0932239	0.37758	0.490686	0.872471	0.848508	0.00829253	0.853048	0.34695	-0.127916	-0.0110201	-0.236083	0.134859	0.0883032	-0.0586422	-0.0294147	0.28842	0.0273462	-0.132764	5xFAD	OGC
Acan5	0.936077	0.505994	0.437951	NA	0.989374	0.679439	0.627549	0.90592	0.282336	0.588232	0.051848	-0.321576	-0.532684	NA	0.159297	0.144597	0.222681	-0.17629	0.44659	-0.194563	5xFAD	OPC
Ace2	0.864777	0.699381	0.84891	NA	0.989374	0.862514	6.82224e-05	0.687339	0.618276	0.127196	-0.195996	-0.252948	-0.241786	NA	-0.217044	-0.0805213	1.15609	-0.503627	0.300124	-0.604246	5xFAD	OPC
Adam1011	0.571975	0.997723	0.100297	NA	0.256801	0.366327	0.892441	0.784171	0.285874	0.624997	0.222652	0.00895817	-0.486011	NA	0.504331	-0.168337	-0.0434045	0.142741	-0.276595	-0.0859567	5xFAD	OPC
Adam1711	0.95815	0.869538	0.460844	NA	0.0486873	0.0081704	0.319548	0.93415	0.533514	0.0723623	0.0150174	0.0367848	-0.182228	NA	0.50358	-0.346687	0.142969	0.0299569	-0.128329	-0.204847	5xFAD	OPC
Adarb22	0.0164871	0.869538	0.0033905	NA	0.483841	0.592863	6.82224e-05	0.931789	0.00992716	0.00462317	-0.767763	-0.05614	-0.814189	NA	0.403064	-0.107034	0.599447	0.0701205	0.53218	-0.451715	5xFAD	OPC
Adgra15	0.0925093	0.737448	0.162154	NA	0.989374	0.349588	0.0754681	0.687339	0.0311799	0.643376	-0.491913	-0.0818103	-0.375331	NA	-0.0173502	-0.169359	0.287539	0.172408	0.414446	0.0732195	5xFAD	OPC
Aph1b5	0.436116	0.877211	0.511561	NA	0.982789	0.862514	0.487604	0.931789	0.826977	0.65754	0.498896	-0.0928232	-0.45448	NA	0.370581	-0.0685185	-0.330128	-0.11503	-0.151301	0.134392	5xFAD	OPC
Apoe11	0.95815	0.699381	0.861934	NA	0.989374	0.233028	0.97797	0.931789	0.0863566	0.806891	0.0204392	-0.107826	-0.0853607	NA	0.0797243	-0.219962	-0.00646183	-0.0560051	0.362326	-0.0447268	5xFAD	OPC
App11	0.983349	0.699381	0.908407	NA	0.989374	0.800898	0.642018	0.912343	0.991216	0.0723623	-0.0129162	-0.300349	-0.193596	NA	0.0543	-0.127785	-0.34589	0.194246	-0.0285521	0.582878	5xFAD	OPC
Aqp48	0.580107	0.920726	0.908407	NA	0.585937	0.262669	0.0176752	0.300851	0.245683	0.0723623	-0.877463	-0.0870073	-0.182199	NA	0.948219	-0.746112	0.956683	-1.31966	0.706837	-1.08338	5xFAD	OPC
Bace18	0.864777	0.940186	0.236372	NA	0.989374	0.831768	0.113932	0.818657	0.999271	0.83707	0.141782	-0.0387204	-0.695594	NA	-0.319914	0.0724968	0.448017	0.223204	0.00199297	-0.057924	5xFAD	OPC
Bcan11	0.830906	0.58752	0.908407	NA	0.989374	0.958481	0.724891	0.311231	0.119022	0.47532	0.0924306	-0.117974	-0.0597645	NA	0.0340619	0.0110942	0.0770687	-0.281198	0.297002	-0.11008	5xFAD	OPC
Bcl11b2	0.77779	0.0142333	0.560958	NA	0.306175	0.985866	0.0361507	0.891872	0.335287	0.83707	0.394982	0.93527	-0.68299	NA	NA	0.00645543	0.881031	0.280304	-0.949095	-0.104222	5xFAD	OPC
Bdnf2	0.767734	0.505994	0.861934	NA	0.989374	0.592863	0.925087	0.931789	0.89186	0.192306	0.370016	-0.45686	0.207034	NA	-0.303429	-0.301549	0.065383	-0.138508	-0.130265	0.465044	5xFAD	OPC
Bin111	0.830906	0.203305	0.415588	NA	0.886696	0.775189	0.81281	0.757162	0.724002	0.882904	-0.0918321	-0.221177	-0.236352	NA	0.231607	-0.0463405	0.0530136	0.142861	0.0950941	0.0190716	5xFAD	OPC
C4b11	0.513819	4.47087e-05	0.000293923	NA	0.989374	0.284817	6.82224e-05	0.218174	0.335287	0.0367083	-0.593859	1.07798	1.11019	NA	-0.269697	-0.40439	-2.9068	0.567867	-0.535399	-0.734768	5xFAD	OPC
Cacng52	0.837194	0.997723	0.120713	NA	0.66432	0.091917	0.0176752	0.931789	0.89186	0.0628507	-0.166536	0.00246723	0.572897	NA	-0.795698	0.45907	-0.917718	-0.0791279	-0.0789745	0.431113	5xFAD	OPC
Calb22	0.978704	0.234816	0.236502	NA	0.585937	0.632863	0.00297906	0.669881	0.690176	0.270499	-0.0179233	-0.661015	-1.01945	NA	0.808399	-0.254115	0.93224	-0.56272	0.27453	-0.478179	5xFAD	OPC
Camk2a11	0.580107	4.47087e-05	0.000134	NA	0.00110974	0.0842306	0.000673744	0.0304018	0.00992716	0.306155	0.378585	1.04012	1.63293	NA	NA	0.494789	-1.68257	-1.41332	-1.89309	0.279858	5xFAD	OPC
Camk2g11	0.864777	0.0545541	0.0712727	NA	0.886696	0.425258	0.154337	0.944491	0.504974	0.0277348	-0.0522733	-0.28944	-0.438055	NA	0.212231	-0.125153	0.203579	-0.0257422	0.138691	0.25339	5xFAD	OPC
Cars11	0.671431	0.707487	0.0486314	NA	0.989374	0.412178	0.867596	0.766578	0.0423972	0.882904	-0.197166	0.0934841	-0.56198	NA	0.085969	-0.148292	0.0464443	0.154737	0.396324	-0.020762	5xFAD	OPC
Cck5	0.879242	0.150201	0.925334	NA	0.873003	0.0352133	0.00308793	0.818657	0.34006	2.31859e-05	-0.14839	0.651907	-0.139656	NA	-1.33036	0.833779	-2.99705	-0.447587	-0.864666	1.33237	5xFAD	OPC
Cd2ap11	0.487463	0.565319	0.925334	NA	0.989374	0.776798	0.805617	0.891872	0.197244	0.113012	0.366638	-0.216379	-0.0675946	NA	-0.124452	-0.0800646	0.0930311	-0.146581	0.408473	-0.383057	5xFAD	OPC
Chrna72	0.77779	0.920726	0.95311	NA	0.930405	0.722377	0.528104	0.931789	0.755409	0.0504469	-0.279844	0.0565378	0.0348088	NA	0.429294	-0.133593	0.255882	-0.116044	0.182573	-0.641021	5xFAD	OPC
Clu11	0.864777	0.920726	0.95311	NA	0.886696	0.650691	0.831445	0.90592	0.356467	3.43095e-05	0.0590417	0.0256241	0.0207259	NA	0.214437	-0.0773363	-0.0465382	0.0705585	0.174724	-0.540651	5xFAD	OPC
Cnr12	0.864777	0.737448	0.416666	NA	0.989374	0.354613	0.91839	0.421328	0.100541	0.407324	-0.2086	0.21314	0.563259	NA	-0.287798	-0.503595	0.0857571	-0.891743	0.804369	-0.398944	5xFAD	OPC
Col11a15	0.165909	0.770704	0.705963	NA	0.989374	0.13584	0.0836346	0.0326168	0.765443	0.195592	-0.685933	0.104995	0.190863	NA	-0.095245	-0.415048	0.392652	0.595149	-0.135539	-0.301387	5xFAD	OPC
Cplx111	0.580107	0.271951	0.274285	NA	0.886696	0.553295	0.0361507	0.644519	0.761135	0.0504469	-0.556248	-0.507056	0.535873	NA	-0.681126	-0.254172	0.628839	-0.507422	0.1901	0.52649	5xFAD	OPC
Creb18	0.830906	0.622125	0.908407	NA	0.989374	0.735027	0.648963	0.784171	0.839067	0.663932	0.287083	0.333152	-0.222118	NA	-0.194288	-0.200612	0.316551	-0.508323	-0.201866	0.189039	5xFAD	OPC
Crebbp11	0.794862	0.0339071	0.936921	NA	0.989374	0.0558271	0.487604	0.644519	0.0301098	0.505509	0.101591	-0.300062	-0.0270166	NA	0.118617	-0.287874	-0.131119	0.16082	0.357696	-0.0944169	5xFAD	OPC
Crtac15	0.699955	0.920726	0.103888	NA	0.989374	0.755911	0.00297906	0.0326168	0.0256828	0.83707	0.214439	-0.0350318	0.466638	NA	0.0293051	-0.0730772	-0.766114	0.538177	-0.786378	-0.0415898	5xFAD	OPC
Csf111	0.346005	0.103756	0.560958	NA	0.989374	0.673603	0.0906643	0.0527283	0.89186	0.437978	-0.510652	0.345186	0.228327	NA	-0.0328051	-0.112841	-0.452571	0.518715	-0.0610267	-0.178089	5xFAD	OPC
Cspg42	0.77779	0.997723	0.95311	NA	0.989374	0.318821	0.93642	0.885568	0.138295	0.0367083	-0.133119	-0.00499712	-0.0201018	NA	0.158352	-0.166448	0.0195818	0.0979429	0.285264	-0.30503	5xFAD	OPC
Cspg511	0.794862	0.699381	0.936921	NA	0.989374	0.237851	0.920802	0.687339	0.249392	0.0641158	-0.128179	0.0932983	0.0310937	NA	-0.0214688	-0.202007	0.0288105	0.169216	0.241607	-0.274069	5xFAD	OPC
Ctnnb111	0.563018	0.997723	0.48844	NA	0.989374	0.0081704	0.146741	0.19193	0.0239501	0.0161597	-0.114598	-0.00438154	-0.100984	NA	0.0547352	-0.2197	0.118113	0.15476	0.226908	-0.166503	5xFAD	OPC
Cux211	0.864777	0.8053	0.0865589	NA	0.989374	0.527625	0.324897	0.931789	0.834563	0.650828	0.101219	0.0807516	-0.668131	NA	-0.138781	0.144237	0.226817	-0.0644051	0.084343	0.0887527	5xFAD	OPC
Cx3cl18	0.864777	0.880037	0.761981	NA	0.886696	0.11903	0.91164	0.931789	0.282336	0.00285221	0.118749	-0.102483	-0.31926	NA	-0.767284	0.52964	0.082977	-0.156328	-0.688735	0.754234	5xFAD	OPC
Dkk311	0.830906	0.200518	0.925334	NA	0.982789	0.964668	0.0906643	0.943511	0.190809	2.31859e-05	-0.44243	0.798519	0.195731	NA	-1.2345	0.03801	-2.03082	-0.149048	-2.28598	1.72065	5xFAD	OPC
Dlg411	0.812807	0.682387	0.908407	NA	0.982789	0.233028	0.169929	0.891872	0.578562	0.120358	0.13397	0.124972	0.0674369	NA	-0.259389	0.227679	-0.323838	-0.129666	-0.186808	0.245755	5xFAD	OPC
Elfn12	0.864777	0.271951	0.981953	NA	0.989374	0.650691	0.652315	0.884287	0.0589708	0.0503317	0.0800935	-0.237329	-0.00717729	NA	0.0961874	-0.099833	-0.124993	0.118211	0.406906	-0.33798	5xFAD	OPC
Epha75	0.459105	0.424207	0.970149	NA	0.654712	0.223658	0.91839	0.78409	0.414589	0.843403	0.737483	0.468014	0.0334141	NA	-2.11105	0.574203	0.111268	-0.58322	-0.770757	0.0902985	5xFAD	OPC
Erbb48	0.864777	0.424207	0.761981	NA	0.989374	0.673603	0.93642	0.982785	0.391759	0.0550729	-0.0970063	0.223203	-0.197093	NA	0.230663	-0.123355	0.0280644	-0.0132945	0.279571	-0.449517	5xFAD	OPC
Fermt28	0.753197	0.563006	0.925334	NA	0.886696	0.592863	0.00297906	0.90592	0.826977	0.000152788	-0.172562	-0.14215	-0.0417944	NA	0.283672	-0.105846	0.439819	0.0820701	0.0763074	-0.609389	5xFAD	OPC
Fezf28	0.830906	0.737448	0.856151	NA	0.989374	0.722377	0.199494	0.784171	0.282336	4.52936e-05	0.36332	0.300091	-0.407897	NA	-0.324511	0.249266	-1.33086	-0.716487	-1.56141	1.515	5xFAD	OPC
Fibcd12	0.912364	4.47087e-05	0.583091	NA	0.989374	0.552651	0.613586	0.693676	0.649554	0.658638	-0.226948	2.45925	-1.35229	NA	0.229457	-0.768524	-0.857687	-1.49965	-0.926365	-0.433876	5xFAD	OPC
Gad12	0.436116	0.924475	0.986407	NA	0.585937	0.133425	0.00111288	0.883594	0.999271	0.000408729	-0.481993	-0.0369244	0.00612329	NA	0.502206	-0.416525	0.646622	0.163202	-0.000208746	-0.867438	5xFAD	OPC
Gad25	0.558509	0.326055	0.197444	NA	0.0886487	0.11903	0.0325375	0.267712	0.839067	0.00910676	-0.877377	-0.657529	-1.36108	NA	1.34867	-1.03363	0.836621	0.744772	0.17366	-1.65442	5xFAD	OPC
Gfap11	0.669268	0.37638	0.81787	NA	0.989374	0.404311	0.547461	0.0326168	0.954544	0.100993	-0.746136	0.490055	0.323649	NA	-0.106437	-0.539592	-0.505439	1.12878	-0.0729144	-0.944305	5xFAD	OPC
Gng25	0.688662	0.58752	0.0486314	NA	0.989374	0.673603	0.625977	0.0157762	0.983662	0.647481	0.252263	-0.198747	-0.924944	NA	-0.00876669	-0.128915	-0.191796	0.686796	0.0205709	0.106903	5xFAD	OPC
Gphn11	0.763616	0.7922	0.925334	NA	0.989374	0.679439	0.0848967	0.975906	0.903926	0.250778	-0.172706	-0.0733998	0.0389437	NA	0.160838	-0.0821749	0.294599	0.0124252	-0.0400244	-0.191463	5xFAD	OPC
Gpr1585	0.613948	0.699381	0.115995	NA	0.989374	0.122477	0.487604	0.931789	0.0221093	0.287931	-0.225319	-0.106534	-0.44854	NA	0.0539583	-0.290977	0.149821	0.0632515	0.475681	0.159686	5xFAD	OPC
Grb211	0.912364	0.150201	0.861934	NA	0.989374	0.39949	0.169929	0.931789	0.741587	0.939225	0.0504978	-0.384846	-0.109228	NA	0.0828934	-0.211839	0.306283	0.0577548	0.136455	-0.0157976	5xFAD	OPC
Gria111	0.346005	0.150201	0.616329	NA	0.969169	0.553295	0.0902868	0.987017	0.243473	0.805486	0.582143	0.472468	0.31003	NA	-0.589726	0.218888	-0.769875	0.01167	-0.694002	-0.0952132	5xFAD	OPC
Gria211	0.800372	0.761093	0.473757	NA	0.989374	0.800898	0.77607	0.891872	0.724002	0.611128	-0.101285	0.0590318	-0.183085	NA	0.0291108	0.0360775	0.055319	0.0714744	0.0843695	-0.0695562	5xFAD	OPC
Gria32	0.697564	0.233217	0.48844	NA	0.886696	0.921261	0.91839	0.944491	0.07614	0.550542	-0.120285	-0.152854	-0.144666	NA	0.176335	-0.0127791	0.02168	0.0149902	0.243451	-0.0678996	5xFAD	OPC
Gria45	0.767734	0.267524	0.0442695	NA	0.138538	0.0746495	0.000934013	0.912343	0.100541	0.00149948	-0.190367	-0.267596	-0.731799	NA	0.625838	-0.400244	0.550835	0.086922	0.394549	-0.606419	5xFAD	OPC
Grin18	0.92491	0.682387	0.415305	NA	0.989374	0.592863	0.95289	0.931789	0.53519	0.00957913	0.0506323	-0.195779	-0.492509	NA	-0.0188881	0.166026	-0.022069	0.0851545	-0.293753	0.534909	5xFAD	OPC
Grin2a5	0.77779	0.0376974	0.958074	NA	0.483841	0.0084179	0.00501451	0.0527283	0.134875	2.31859e-05	0.279092	0.601607	-0.0306298	NA	-1.26296	0.711241	-1.35835	-1.32603	-0.908349	1.20762	5xFAD	OPC
Grin2b8	0.0247568	0.997723	0.810953	NA	0.483841	0.0746495	0.0361507	0.944491	0.121788	0.00285221	1.04534	0.00532874	-0.308968	NA	-1.67612	0.623756	-1.1683	-0.0569221	-1.15353	0.807329	5xFAD	OPC
Grin3a5	0.794862	0.869538	0.538629	NA	0.989374	0.281346	0.0906643	0.54005	0.0881091	0.0155085	-0.155097	-0.0590955	-0.237886	NA	-0.00628766	-0.229194	0.313832	0.244651	0.401708	-0.449675	5xFAD	OPC
Grm311	0.563018	0.550122	0.854526	NA	0.989374	0.679439	0.77607	0.699274	0.89186	0.000408729	-0.918399	-0.475348	-0.310407	NA	-0.51945	0.219432	-0.234742	0.480589	-0.138318	1.08954	5xFAD	OPC
Grm42	0.864777	0.203305	0.236502	NA	0.989374	0.505627	0.940354	0.78409	0.0362044	0.650828	-0.222226	-0.780254	-1.14271	NA	0.258022	0.307953	0.0463171	-0.45705	0.959953	0.184259	5xFAD	OPC
Hcn12	0.217456	0.277978	0.511561	NA	0.989374	0.983454	0.00268167	0.0450645	0.11974	0.663932	0.41272	0.232143	-0.265662	NA	-0.0656404	-0.00456523	-0.736786	0.491916	-0.491572	0.0799669	5xFAD	OPC
Htr5a2	0.741161	0.997723	0.84891	NA	0.989374	0.552651	0.831445	0.975906	0.469776	0.588232	0.496386	0.00736118	-0.362598	NA	-0.695319	0.359106	0.177863	0.0413328	-0.761797	0.301915	5xFAD	OPC
Kcnc18	0.875102	0.0431157	0.908407	NA	0.989374	0.650691	0.0873821	0.962326	0.48007	0.583694	-0.127113	-1.05527	-0.145591	NA	0.358492	-0.23247	0.620073	-0.042969	0.386467	-0.253085	5xFAD	OPC
Kcnd28	0.864777	0.869538	0.925334	NA	0.989374	0.14161	0.924454	0.10312	0.408839	0.00910676	-0.0746673	0.0530188	-0.0418574	NA	0.05552	-0.259439	0.0262313	0.349255	0.182004	-0.394681	5xFAD	OPC
Kctd45	0.34037	0.00835364	0.958074	NA	0.0886487	0.201647	0.755776	0.944491	0.853529	0.00180704	0.309664	-0.451775	0.0139306	NA	0.573161	-0.223005	-0.0790611	0.0282679	0.0571213	-0.474406	5xFAD	OPC
Lgals35	0.765149	0.997723	0.589199	NA	0.989374	0.673603	0.920802	0.931789	0.946937	0.43644	-0.869594	0.00575594	-0.959924	NA	0.263128	0.330388	0.129632	0.189154	-0.1201	0.49331	5xFAD	OPC
Lmna8	0.972359	0.668881	0.910495	NA	0.989374	0.921261	0.657844	0.987017	0.912501	0.0504469	-0.0417521	-0.405541	-0.186911	NA	0.069144	0.0669786	-0.377575	-0.0178394	-0.117322	0.75122	5xFAD	OPC
Lratd22	0.832408	0.7922	0.95311	NA	0.989374	0.755911	0.829168	0.757162	0.861488	0.624997	-0.237618	-0.172906	0.0625754	NA	0.233382	-0.142236	0.132927	0.364835	-0.137492	-0.20607	5xFAD	OPC
Lrpprc11	0.864777	0.699381	0.925334	NA	0.989374	0.943245	0.892441	0.931789	0.682951	0.263504	-0.102315	-0.175994	0.0605428	NA	0.216663	0.0247259	-0.0702684	0.0978504	0.184867	-0.297503	5xFAD	OPC
Lynx111	0.345518	0.622125	0.416666	NA	0.989374	0.207631	0.654377	0.818657	0.754004	0.0757413	-0.948865	-0.28193	0.476876	NA	0.189382	-0.532933	0.220538	-0.307676	0.209829	0.478479	5xFAD	OPC
Map4k311	0.688662	0.869538	0.832918	NA	0.989374	0.920318	0.652315	0.668784	0.761135	0.643376	0.16417	-0.0470259	-0.101907	NA	0.0318049	0.0218882	-0.10958	0.17963	-0.0930563	-0.0728979	5xFAD	OPC
Mapk111	0.0575637	0.134203	0.155547	NA	0.989374	0.755911	0.0848967	0.931789	0.649554	0.511147	0.436838	-0.298323	0.33581	NA	-0.0357689	0.0566783	-0.344078	-0.0430577	-0.140445	-0.117599	5xFAD	OPC
Mapt11	0.436116	0.0123441	0.108258	NA	0.368836	0.262669	0.0848967	0.891872	0.024112	0.440187	-0.235719	-0.330291	-0.342225	NA	0.345965	-0.154763	0.222322	0.0710595	0.35622	-0.0987655	5xFAD	OPC
Mink111	0.580107	0.725079	0.861934	NA	0.989374	0.155278	0.0317769	0.669131	0.991645	0.535584	0.281275	-0.133184	0.107221	NA	-0.237829	0.307665	-0.604556	0.254246	-0.00840522	-0.152865	5xFAD	OPC
Mmp148	0.864777	0.737448	0.560958	NA	0.886696	0.862514	0.236926	0.990723	0.946937	0.044895	-0.0795416	0.117336	0.242307	NA	-0.462085	0.0459221	-0.346553	-0.00355578	-0.0373875	0.375845	5xFAD	OPC
Mtor11	0.832408	0.997723	0.100297	NA	0.989374	0.552651	0.93642	0.0257498	0.761135	0.265786	-0.0482967	-0.00108969	-0.225411	NA	0.081155	-0.057622	0.00978098	0.246481	0.0465507	-0.0876929	5xFAD	OPC
Negr18	0.0570899	0.0325986	0.856151	NA	0.911852	0.517775	0.0848967	0.884287	0.356467	0.83707	0.642734	-0.619899	-0.143081	NA	0.360668	0.177817	-0.543223	0.164744	-0.37381	-0.0500339	5xFAD	OPC
Neto15	0.767734	0.920726	0.115995	NA	0.989374	0.191254	0.0308919	0.0157762	0.826977	0.0774992	-0.127751	0.0233239	0.297906	NA	-0.0461155	-0.189217	-0.33524	0.404913	0.0593649	-0.214831	5xFAD	OPC
Nnat11	0.611193	0.920726	0.560958	NA	0.989374	0.159416	0.755716	0.276204	0.47563	2.31859e-05	0.220678	-0.0369133	0.196239	NA	0.14649	-0.278931	-0.0915623	0.317867	0.188982	-0.982271	5xFAD	OPC
Nos12	0.160507	0.737448	0.84891	NA	0.989374	0.386282	0.000708596	0.437373	0.861488	0.293436	0.56521	0.126717	-0.163715	NA	-0.0401401	0.232024	-1.26965	0.375586	-0.0923096	-0.281439	5xFAD	OPC
Npas12	0.864777	0.000114373	0.25489	NA	0.989374	0.505627	0.294917	0.258037	0.408839	0.66279	-0.203403	1.13357	0.698775	NA	-0.38451	0.322826	-0.665386	-1.23574	-0.647242	-0.19891	5xFAD	OPC
Nptx18	0.811969	0.0705146	0.100297	NA	0.989374	0.14794	0.190169	0.457239	0.407433	0.0723623	0.27954	-0.957025	0.8339	NA	-0.142198	0.528031	-0.709926	-0.758236	-0.582475	0.544901	5xFAD	OPC
Nptx22	0.864777	0.510629	0.952957	NA	0.969169	0.122477	0.0361507	0.669131	0.0429916	2.31859e-05	0.145236	-0.46482	-0.08095	NA	-0.846882	0.631698	-1.46716	0.482591	-2.24327	1.37565	5xFAD	OPC
Nptxr11	0.0575637	0.505994	0.616329	NA	0.982789	0.0084179	0.0951767	0.771238	0.282336	0.843403	1.18413	-0.59847	0.478703	NA	-0.930356	1.0513	-1.44186	-0.660001	-1.1946	0.0952728	5xFAD	OPC
Nr2f211	0.0575637	0.355876	0.861934	NA	0.989374	0.679439	0.190169	0.931789	0.999271	0.000152788	0.82573	-0.446948	-0.183638	NA	-0.125221	0.16335	0.453245	0.0889207	-0.00598822	-1.75603	5xFAD	OPC
Nrg12	0.92491	0.869538	0.95311	NA	0.989374	0.354613	0.0343221	0.78409	0.991645	0.0185489	-0.0738576	-0.119899	-0.0481316	NA	0.195359	-0.402817	0.680095	0.312539	-0.0162845	-0.9697	5xFAD	OPC
Nrg25	0.830906	0.732488	0.583091	NA	0.989374	0.832902	0.654377	0.990723	0.53519	0.962301	0.205809	-0.190925	-0.399089	NA	-0.346161	0.0796969	0.208006	-0.00377753	0.302809	0.0112677	5xFAD	OPC
Nrg32	0.580107	0.920726	0.361544	NA	0.989374	0.722377	0.681028	0.10024	0.826977	0.624993	-0.266438	-0.0331357	-0.326147	NA	-0.00556801	0.0744333	-0.113095	0.399686	0.079975	0.0900185	5xFAD	OPC
Ntng211	0.812807	0.940186	0.908407	NA	0.989374	0.722377	0.652315	0.78409	0.903926	0.0371228	0.216024	-0.0427599	0.118824	NA	-0.0215923	0.127548	-0.221054	0.276312	0.0715803	-0.704199	5xFAD	OPC
Ntrk211	0.830906	0.869538	0.416666	NA	0.407158	0.0081704	0.000673744	0.90592	0.242239	2.45302e-05	-0.057895	-0.0297829	-0.148187	NA	0.258785	-0.265774	0.305054	0.0474473	0.154743	-0.378324	5xFAD	OPC
Olig111	0.669268	0.725079	0.925334	NA	0.989374	0.0746495	0.244043	0.891872	0.0463814	0.0384845	-0.190309	0.0835444	-0.0414698	NA	0.00637979	-0.315066	0.192992	0.0862602	0.368539	-0.302792	5xFAD	OPC
Pax65	0.812807	0.57474	0.637918	NA	0.992786	0.921261	0.779755	0.19193	0.89186	0.821573	-0.472108	-0.534267	-0.64565	NA	0.0070485	-0.0711803	0.228357	0.953707	0.145847	-0.140944	5xFAD	OPC
Pcp42	0.968764	0.277978	0.583091	NA	0.989374	0.722377	0.924454	0.943511	0.0611767	0.705226	-0.0948813	-1.90497	-1.41488	NA	-0.584066	0.345205	-0.160347	-0.209563	1.57843	0.30982	5xFAD	OPC
Pdgfa11	0.830906	0.271065	0.560958	NA	0.886696	0.180688	0.279828	0.818657	0.682951	0.118003	0.169549	-0.411648	-0.345419	NA	0.434632	-0.446444	0.329358	0.218175	0.202369	-0.441419	5xFAD	OPC
Pdgfra2	0.59836	0.150201	0.48844	NA	0.982789	0.0746495	0.000934013	0.818657	0.392121	0.0723623	0.116283	-0.149154	-0.122582	NA	0.110428	-0.181457	0.282078	-0.0765307	0.113248	-0.151176	5xFAD	OPC
Prox15	0.990679	0.975158	0.925334	NA	0.982789	0.318821	0.951485	0.931789	0.407433	0.309194	0.00478876	-0.0372356	-0.114067	NA	0.484088	-0.512017	0.0368098	-0.12339	0.460506	-0.453124	5xFAD	OPC
Psen111	0.864777	0.355876	0.997141	NA	0.989374	0.31639	0.146741	0.78409	0.78587	0.83707	-0.0743547	-0.205959	0.000618277	NA	0.0706922	-0.19938	0.259702	0.155102	-0.0943304	0.0354173	5xFAD	OPC
Psen211	0.830628	0.869538	0.274285	NA	0.989374	0.155278	0.642018	0.891872	0.100541	0.624997	0.14253	-0.0737272	-0.452655	NA	0.0642503	-0.347277	-0.16643	0.120658	0.444235	0.106652	5xFAD	OPC
Pten11	0.346005	0.528805	0.478314	NA	0.989374	0.965512	0.76027	0.943511	0.834563	0.812635	0.325733	-0.164731	-0.260523	NA	0.0505205	0.00903795	-0.0877222	0.0369731	0.0762358	-0.0453718	5xFAD	OPC
Ptgds11	0.558509	0.0578141	0.95311	NA	0.886696	0.104061	0.0014517	0.891872	0.11974	0.0853863	-0.782852	-1.09691	0.0465792	NA	0.653585	-0.961923	1.02429	-0.276679	0.7559	-0.786902	5xFAD	OPC
Ptk2b11	0.487463	0.888548	0.361544	NA	0.585937	0.155278	0.00297906	0.931789	0.330297	0.0145062	0.681085	0.127376	0.694067	NA	-2.10446	0.637029	-3.85261	-0.177892	-0.960348	0.863117	5xFAD	OPC
Ptpru2	0.830906	0.737448	0.115995	NA	0.989374	0.155278	0.789447	0.490138	0.543189	0.939225	0.0788819	-0.0682795	-0.358314	NA	0.124699	-0.205471	0.0548629	0.18951	0.125896	-0.00822833	5xFAD	OPC
Rims18	0.972028	0.0256401	0.162154	NA	0.982789	0.0746495	0.700599	0.944491	0.408839	0.133094	-0.024478	-0.745131	0.521884	NA	-0.439383	0.455238	-0.168273	0.0423758	-0.371024	0.332531	5xFAD	OPC
Rims211	0.978704	0.0124737	0.813158	NA	0.982789	0.155278	0.294917	0.519267	0.839067	0.808396	-0.00664871	-0.360558	-0.100245	NA	0.166309	-0.209184	0.162825	0.185097	0.0542351	0.0350408	5xFAD	OPC
Robo18	0.864777	0.415067	0.810953	NA	0.982789	0.155278	0.18576	0.885568	0.0256828	0.0723623	-0.0666757	-0.17978	-0.124198	NA	0.205158	-0.259398	0.231868	-0.114885	0.448939	-0.279992	5xFAD	OPC
Rorb5	0.346005	0.877211	0.0355329	NA	0.329214	0.552651	0.755716	0.183599	0.0178232	0.939225	-0.35343	-0.0467426	-0.627824	NA	0.454002	0.110379	0.0793246	-0.398346	0.489691	-0.0103962	5xFAD	OPC
Rph3a11	0.812807	0.000176725	0.120713	NA	0.886696	0.354613	0.00017917	0.306039	0.0463814	0.320222	-0.21882	-1.3558	-0.848268	NA	0.429102	-0.314372	0.878147	-0.616246	0.652374	0.253533	5xFAD	OPC
S100b11	0.436116	0.737448	0.162154	NA	0.306175	0.0284401	0.0352071	0.818657	0.154819	0.0612046	-0.281901	-0.0744499	-0.343388	NA	0.422775	-0.356202	0.299736	0.120132	0.271119	-0.260927	5xFAD	OPC
Sema5b2	0.77779	0.997723	0.416666	NA	0.989374	0.673603	0.925087	0.299219	0.359131	0.611128	-0.164302	-0.0003857	-0.311006	NA	0.0102782	-0.0978856	0.028746	0.318978	0.238112	-0.104637	5xFAD	OPC
Sharpin11	0.978704	0.970338	0.538629	NA	0.982789	0.191254	0.654377	0.299219	0.130557	0.588232	0.0109971	-0.0247558	-0.325199	NA	-0.348956	-0.372226	-0.175307	0.414467	0.464546	0.138583	5xFAD	OPC
Slc17a711	0.741161	0.869538	0.444	NA	0.66432	0.000158886	7.97292e-05	0.51491	0.119022	2.31859e-05	0.403834	-0.142448	0.541991	NA	-1.43855	1.19874	NA	-0.776826	-1.40422	1.27801	5xFAD	OPC
Slc29a15	0.837194	0.7922	0.415305	NA	0.873003	0.983454	0.400581	0.0024897	0.231513	0.207838	-0.188296	0.13099	-0.593423	NA	-0.773008	-0.00690792	-0.385587	1.02678	0.489596	-0.413213	5xFAD	OPC
Slc29a25	0.864777	0.920726	0.832918	NA	0.982789	0.505627	0.460205	0.931789	0.991645	0.0646514	-0.172516	0.0825066	-0.278596	NA	-0.581199	-0.33908	0.361793	0.110534	-0.0216613	0.562906	5xFAD	OPC
Slc30a32	0.0332216	0.550122	0.511561	NA	0.989374	0.0081704	0.413137	0.461049	0.190809	0.0723623	1.84595	-0.972899	-1.69729	NA	-1.11892	1.54484	-1.30398	-2.67792	NA	1.05789	5xFAD	OPC
Slc32a15	0.459105	0.220833	0.48844	NA	0.718124	0.318821	0.0255485	0.183599	0.954544	0.309194	-1.213	-0.966035	-0.81759	NA	0.862346	-0.668812	0.934678	0.894999	-0.0707501	-0.591897	5xFAD	OPC
Snca8	0.77779	0.725079	0.100297	NA	0.989374	0.11903	0.00080945	0.909292	0.407433	0.0723623	0.281078	-0.209356	0.764265	NA	-0.411927	0.515504	-2.0755	-0.185157	-0.503968	0.487286	5xFAD	OPC
Sorl111	0.652479	0.920726	0.908407	NA	0.989374	0.505627	0.569948	0.931789	0.356227	0.00180704	-0.587709	-0.0860323	-0.162549	NA	0.108444	0.2982	-0.36409	0.114453	-0.684664	0.865923	5xFAD	OPC
Sox105	0.91275	0.997723	0.95311	NA	0.989374	0.386282	0.989262	0.891872	0.0311799	0.0853863	-0.0263517	-0.00195287	-0.0145727	NA	-0.0877982	-0.111846	0.00131449	0.069671	0.309519	-0.180264	5xFAD	OPC
Sox88	0.487463	0.355876	0.460844	NA	0.989374	0.155278	0.000356143	0.944491	0.0178232	0.0824214	-0.333122	-0.219566	-0.27849	NA	-0.014544	-0.292701	0.580907	0.0305625	0.541164	-0.303026	5xFAD	OPC
Src11	0.912364	0.303618	0.856151	NA	0.989374	0.735027	0.487604	0.90592	0.197447	0.611128	-0.0430863	-0.218406	-0.0963451	NA	0.110105	-0.0659209	0.155151	-0.0913513	0.289091	-0.0936662	5xFAD	OPC
Sulf211	0.77779	0.00835364	0.908407	NA	0.989374	0.136876	0.686698	0.931789	0.595336	0.049329	-0.0941975	0.256047	0.038118	NA	0.0737762	-0.177318	-0.0664835	0.0329457	0.0941987	-0.202499	5xFAD	OPC
Syn111	0.864777	0.0304196	0.81787	NA	0.989374	0.0081704	0.0293312	0.885735	0.190809	2.31859e-05	0.0630132	-0.429838	0.119387	NA	-0.0679657	0.421575	-0.472795	-0.122007	-0.374217	0.569395	5xFAD	OPC
Syngap111	0.77779	0.920726	0.861934	NA	0.985346	0.281346	0.0906643	0.931789	0.756746	0.0641158	0.191544	-0.0414692	0.108081	NA	-0.301958	0.246291	-0.470139	-0.0810139	-0.144439	0.342535	5xFAD	OPC
Syp11	0.830628	0.382409	0.925334	NA	0.989374	0.122477	0.713466	0.883594	0.197244	0.000366426	0.177937	-0.320537	-0.0706738	NA	-0.251086	0.401101	-0.157369	-0.206476	-0.588225	0.678815	5xFAD	OPC
Syt62	0.436116	0.505994	0.120713	NA	0.989374	0.281346	0.77607	0.0157762	0.197244	0.0962568	-0.53826	0.229014	0.527297	NA	-0.0309715	-0.33172	-0.118401	0.763038	-0.566154	-0.431386	5xFAD	OPC
Tmem150a11	0.92491	0.623513	0.423705	NA	0.989374	0.961932	0.564034	0.347632	0.356467	0.0371228	0.0493982	0.187224	-0.44545	NA	0.0303105	0.0178096	-0.236882	0.411748	0.333203	-0.58895	5xFAD	OPC
Trib25	0.864777	0.233217	0.908407	NA	0.989374	0.735027	0.0906643	0.126463	0.834563	0.00380955	-0.0434495	-0.1886	-0.0483249	NA	-0.0566972	0.0484159	0.221157	0.284322	0.0536546	-0.351105	5xFAD	OPC
Tshz111	0.727926	0.234816	0.115995	NA	0.989374	0.673603	0.989262	0.944491	0.231513	0.407324	0.174241	-0.25369	-0.470216	NA	0.0806858	-0.0882801	0.00281987	0.0235763	0.280697	0.137716	5xFAD	OPC
Tshz22	0.864777	0.267524	0.832918	NA	0.989374	0.456019	0.713466	0.944491	0.983662	0.398918	-0.0833482	0.289413	-0.163784	NA	0.0823931	-0.213438	-0.138053	-0.0464387	0.0197365	0.191568	5xFAD	OPC
Vipr22	0.676269	0.720075	0.780733	NA	0.989374	0.920318	0.969071	0.845482	0.761135	0.611128	-0.523058	-0.245443	-0.331527	NA	0.1616	0.0542307	0.0216971	0.279793	0.211783	0.203983	5xFAD	OPC
Wfs15	0.864777	0.725079	0.616329	NA	0.989374	0.354613	0.681028	0.0326168	0.682951	0.643376	0.191516	-0.31023	-0.577019	NA	-0.620124	0.4512	-0.332579	1.13422	-0.426553	-0.263162	5xFAD	OPC
Zbtb2011	0.558509	0.920726	0.84891	NA	0.989374	0.047567	0.0226195	0.911544	0.356227	0.530237	-0.375543	0.0402551	-0.143681	NA	0.0835414	-0.537396	0.47928	0.10561	0.288219	-0.154946	5xFAD	OPC
Abi33	0.858513	0.954188	0.406647	0.690144	0.176758	0.306157	0.696073	0.216696	0.507056	0.164272	0.0250922	0.0109194	-0.107977	0.0441791	0.130733	0.110828	-0.119215	0.119228	-0.0899037	-0.152512	Trem2-5xFAD	Mic
Adam1012	0.143789	0.998329	0.518405	0.0642256	0.0555054	0.0337216	0.579666	0.91919	0.881504	0.0628021	-0.30463	-0.000304617	0.144824	0.307649	0.310648	-0.450875	0.234999	-0.0198938	-0.0429386	-0.370866	Trem2-5xFAD	Mic
Adam1712	0.0063511	0.855337	0.389455	0.0765307	0.00148432	0.0907805	0.492339	0.886751	0.725652	0.0010126	-0.362572	-0.0651853	0.125423	0.204713	0.332817	-0.232406	0.17838	0.022912	0.0611498	-0.420515	Trem2-5xFAD	Mic
Adrb16	0.88541	0.46678	0.809391	0.0331408	0.345142	0.73498	0.986856	0.216696	0.638657	0.537753	0.0365221	-0.259675	-0.0705954	0.370743	0.174865	-0.0755865	-0.0124075	-0.252128	0.116313	-0.123054	Trem2-5xFAD	Mic
Aldh1l19	0.0782997	0.815616	0.476198	0.643869	3.23679e-05	0.0335943	0.515716	0.193269	0.895607	0.75752	-0.599335	-0.16662	0.2323	-0.143804	0.902313	-0.7548	0.367109	-0.405551	0.0513945	-0.0814293	Trem2-5xFAD	Mic
Apoe12	0.309328	0.577526	0.179353	0.0243173	0.757607	0.667762	0.745994	0.0023173	0.210682	0.666272	-0.385731	0.27872	-0.623915	-0.937251	-0.124007	-0.173411	0.24401	0.781452	0.438701	-0.150405	Trem2-5xFAD	Mic
App12	0.142545	0.551281	0.389455	0.084016	0.803559	0.00463922	0.809168	0.274585	0.969324	0.195307	0.444496	-0.360601	-0.380728	-0.666178	-0.0971561	0.734489	-0.157323	-0.386599	-0.0216522	0.391674	Trem2-5xFAD	Mic
Aqp49	0.0970317	0.537354	0.549725	0.395483	0.00717976	0.0539296	0.0751176	0.128891	0.27996	0.0143246	-0.86247	-0.488035	0.273828	0.311459	0.806397	-1.05013	0.946628	-0.712498	0.459618	-1.29406	Trem2-5xFAD	Mic
Bcan12	0.89963	0.40445	0.228617	0.943903	3.23679e-05	0.170731	0.387955	0.00815052	0.534998	0.418723	-0.0482979	-0.610825	0.406532	0.0393576	0.974106	-0.53863	0.490073	-1.06998	-0.258161	-0.280481	Trem2-5xFAD	Mic
Bin112	0.996062	0.912809	0.549725	0.127136	0.211498	0.642828	0.788455	0.876317	0.288121	0.0687955	0.00111907	-0.0273055	0.0943054	0.180544	0.148082	0.0715439	-0.0776682	-0.0279762	-0.169685	-0.237345	Trem2-5xFAD	Mic
C1qa3	0.0063511	0.436178	0.693169	0.00731449	0.136863	0.0258755	0.941938	0.0534744	0.747301	0.000215402	-0.239979	0.112466	0.0424467	0.206101	0.119468	-0.206801	0.0139802	0.150554	0.0344807	-0.312649	Trem2-5xFAD	Mic
C4b12	0.0453791	0.447854	0.173454	0.0103468	0.260127	0.0675113	0.836572	0.0149471	0.652736	0.100151	-1.05067	0.436359	0.546968	0.768853	-0.486183	-0.949562	-0.164368	0.724286	-0.244151	-0.784909	Trem2-5xFAD	Mic
Camk2a12	0.299199	0.0786147	0.000109	4.56179e-05	3.23679e-05	0.241882	0.000141592	0.000370791	5.48151e-05	0.755328	0.245162	0.524191	1.00544	1.38415	-3.15625	0.280224	-2.86475	-1.15843	-1.39836	0.0718163	Trem2-5xFAD	Mic
Camk2g12	0.147334	0.203438	0.00210065	0.613422	0.000118132	0.727841	0.0832209	0.0791604	0.215259	2.43612e-05	-0.191011	-0.267707	-0.445961	-0.0685948	0.387192	-0.0503408	0.340011	-0.219228	-0.187082	0.458525	Trem2-5xFAD	Mic
Cars12	0.934115	0.948991	0.877234	0.296762	0.0602844	0.495764	0.745994	0.706061	0.148222	0.321811	0.01587	-0.0240304	-0.0301099	-0.168113	0.248097	-0.120292	-0.123795	0.0672044	0.230221	-0.15159	Trem2-5xFAD	Mic
Casp83	0.858513	0.577526	0.694209	0.244157	0.0940751	0.91868	0.809168	0.909717	0.27996	0.245148	-0.0476176	0.166445	-0.0972006	0.211977	0.282039	-0.0192606	-0.101217	0.0279319	-0.270164	-0.237439	Trem2-5xFAD	Mic
Cass46	0.370501	0.972997	0.877234	0.643228	0.360865	0.667762	0.941938	0.103952	0.817606	0.373476	-0.529253	0.0329495	-0.114784	-0.273199	0.403239	-0.280632	0.0884418	0.663694	0.152375	-0.517833	Trem2-5xFAD	Mic
Cbln43	0.186227	0.436178	0.57311	0.228595	0.459503	0.390688	0.959931	0.000476753	0.27996	0.372452	-0.660427	0.476193	-0.308721	-0.593403	-0.335212	-0.434948	-0.0528625	1.03579	0.464005	-0.404212	Trem2-5xFAD	Mic
Cck6	0.0148801	0.514801	0.277051	0.00402923	3.23679e-05	3.28057e-05	0.00267115	0.0998663	0.519037	2.43612e-05	0.538157	0.27275	-0.365746	-0.930226	-2.41065	1.16649	-1.93759	-0.474912	-0.221398	1.16023	Trem2-5xFAD	Mic
Ccl33	0.299993	0.898083	0.149676	0.00126172	0.972733	0.105557	0.130129	0.91919	0.127857	0.755328	-0.28747	-0.110896	-0.484253	-0.978314	-0.00730159	0.370954	0.57156	-0.0260271	0.380101	0.0733124	Trem2-5xFAD	Mic
Ccl63	0.530833	0.912809	0.693169	0.7885	0.00547263	0.667762	0.990765	0.834921	0.534998	0.441673	0.131093	0.0738879	0.106633	0.0655445	-0.680896	0.104826	0.00547585	0.0599006	0.154392	-0.166933	Trem2-5xFAD	Mic
Cd2ap12	0.760956	0.948991	0.90839	0.994968	0.00722306	0.727841	0.809168	0.6338	0.534998	0.0789672	-0.0639195	-0.0202123	-0.0238665	-0.00133317	0.382498	-0.0731388	0.0744328	0.0883171	-0.128639	-0.314042	Trem2-5xFAD	Mic
Cd743	0.0218268	0.537354	0.234229	4.56179e-05	0.0282759	0.174934	0.188605	0.0299802	0.749309	0.441673	-1.16371	0.357866	0.451675	1.26603	-1.00299	-0.637313	-1.23768	0.634414	-0.14944	-0.296577	Trem2-5xFAD	Mic
Clu12	0.186227	0.855337	0.788838	0.793631	0.279938	0.0337216	0.622902	0.00511697	0.7387	0.0128522	-0.238481	0.0835829	-0.0644044	0.0462825	0.165801	-0.402137	0.198174	0.400236	0.0724222	-0.440729	Trem2-5xFAD	Mic
Cplx112	0.0162606	0.205009	0.42059	0.00188332	0.0270034	0.398774	0.211248	0.0023173	0.000886206	0.00819982	-0.719261	-0.558443	0.227407	-0.955986	0.461271	-0.248897	0.497335	-0.946583	0.672459	0.53442	Trem2-5xFAD	Mic
Creb19	0.213384	0.948991	0.478183	0.390548	0.245465	0.0988302	0.712678	0.756357	0.503647	0.200082	-0.256987	-0.0273266	0.156472	0.159514	0.206364	-0.356527	0.178676	-0.0758489	0.163701	-0.262409	Trem2-5xFAD	Mic
Crebbp12	0.203119	0.912809	0.877234	0.392241	0.149725	0.348015	0.693243	0.602269	0.962324	0.926914	-0.218502	0.0515258	-0.0409489	-0.143824	0.210028	-0.171554	0.171991	0.0916229	0.0128216	-0.0142298	Trem2-5xFAD	Mic
Csf112	0.0162606	0.912809	0.0216247	0.000625222	0.616957	0.744466	0.380796	0.00619911	0.000251058	0.75752	-0.458561	-0.0387366	-0.524952	-0.663211	0.0882582	-0.0607358	0.290287	0.403624	0.522451	0.0477251	Trem2-5xFAD	Mic
Csf1r3	0.687776	0.96789	0.352095	0.000544431	0.0933025	0.580399	0.76101	0.347669	0.534998	0.0111371	-0.0556829	-0.0101562	0.128598	0.357789	0.183384	-0.0823648	-0.0858851	-0.116386	-0.0942201	-0.313437	Trem2-5xFAD	Mic
Cspg512	0.0147528	0.912809	0.219963	0.770619	0.0555054	0.473879	0.438509	0.101702	0.114838	0.00267692	0.471503	-0.0618408	0.298001	-0.0793539	-0.464926	0.174476	-0.408189	-0.393573	-0.443079	0.529641	Trem2-5xFAD	Mic
Cst73	0.0588444	0.912809	0.462979	0.0954677	0.0270034	0.91868	0.461106	0.0316898	0.189199	0.281987	-0.504634	0.0506708	-0.220578	-0.415597	-0.565363	0.0241512	0.330455	0.409863	0.327854	0.229394	Trem2-5xFAD	Mic
Ctnnb112	0.21901	0.563602	0.133443	0.0480076	0.851421	0.91868	0.231024	0.261547	0.058753	0.0208309	0.111427	-0.0901016	-0.173378	-0.188566	0.0193891	0.00890479	0.191549	0.0977185	0.179215	-0.214358	Trem2-5xFAD	Mic
Ctss3	0.00320864	0.652454	0.183762	0.0658422	0.18717	0.0771177	0.622902	0.725324	0.496056	0.000307701	-0.261652	0.0620831	0.124929	0.143872	0.103824	-0.158676	0.101451	0.0360108	0.0759458	-0.295404	Trem2-5xFAD	Mic
Cux212	0.186227	0.427091	0.128704	0.102288	0.96857	0.208772	0.75901	0.617182	0.10072	0.00104141	-0.427585	-0.490049	-0.621785	-0.517241	-0.0140684	0.347082	0.195701	-0.166315	0.455595	0.699239	Trem2-5xFAD	Mic
Cx3cl19	0.186227	0.514801	0.234386	0.554011	0.0579966	0.0509046	0.712678	0.020237	0.848995	2.43612e-05	0.487594	-0.539749	-0.669001	-0.279102	-0.966618	0.684218	-0.442746	-1.26594	-0.113592	1.40089	Trem2-5xFAD	Mic
Cxcr43	0.0538946	0.898083	0.0929595	0.00731449	0.565262	0.605755	0.358093	0.000114033	0.886765	0.730398	-0.638825	0.11203	-0.727321	-0.896923	0.156108	-0.184132	0.460357	0.838795	0.0547362	0.0917953	Trem2-5xFAD	Mic
Dkk312	0.41923	0.427091	0.453305	0.178561	0.0111602	0.605755	0.438509	0.756357	0.00742223	2.43612e-05	-0.398051	0.575301	0.361849	-0.720621	-1.59249	0.255103	-0.920514	-0.18161	-1.99469	1.71792	Trem2-5xFAD	Mic
Dlg412	0.123083	0.912809	0.877234	0.060129	0.0267792	0.00463922	0.386081	0.0230669	0.0634401	0.19602	0.373982	0.0828999	0.0534281	0.421447	-0.648575	0.591345	-0.529001	-0.654823	-0.605118	0.306974	Trem2-5xFAD	Mic
Epha76	0.126965	0.537354	0.549725	0.136971	0.360865	0.272198	0.941938	0.0833902	0.507056	0.423122	-0.68368	0.333017	-0.28799	0.459333	-0.349542	-0.471272	0.0608548	0.514183	0.277164	-0.301596	Trem2-5xFAD	Mic
Flt13	0.199046	0.650736	0.316085	0.643228	0.265352	0.0842425	0.712678	0.0230669	0.838213	0.590488	-0.582098	0.276408	-0.518385	-0.200416	0.367581	-0.858411	0.356056	0.670907	0.105726	-0.214356	Trem2-5xFAD	Mic
Gfap12	0.004848	0.0381889	0.877234	0.690144	0.0131696	0.0539296	0.686615	0.000109	0.725652	0.114464	-0.912434	0.60613	0.0604057	0.107954	-0.722108	-0.593776	-0.325062	1.24401	-0.129065	-0.452506	Trem2-5xFAD	Mic
Gng26	0.387392	0.898083	0.704532	0.994968	0.0622754	0.623693	0.76101	0.198216	0.989033	0.19602	0.127816	-0.0654989	0.071096	0.00366817	0.248218	0.0896622	-0.111412	-0.204198	-0.00253352	-0.210496	Trem2-5xFAD	Mic
Gphn12	0.835433	0.537354	0.183762	0.523631	0.360865	0.875706	0.693243	0.613354	0.950905	0.313409	-0.0415054	-0.160841	-0.24098	0.0971048	0.125215	-0.0239635	0.159842	-0.0853912	-0.0146767	0.140061	Trem2-5xFAD	Mic
Grb212	0.445735	0.650736	0.173454	0.643228	0.757607	0.642828	0.809168	0.77213	0.897018	0.910894	-0.114553	-0.112281	0.217335	0.0709441	0.0504837	-0.0818696	-0.0673187	0.0517155	-0.0250887	-0.0160603	Trem2-5xFAD	Mic
Gria112	0.00242287	0.432722	0.71884	0.087928	0.260127	0.511058	0.438509	0.155814	0.0483465	0.245148	0.847091	0.454023	0.151975	0.506856	-0.436033	0.244933	-0.690361	-0.57135	-0.961005	-0.457871	Trem2-5xFAD	Mic
Gria212	0.00278844	0.912809	0.549725	0.597185	0.0270034	0.212853	0.115237	0.0230669	0.00742223	3.38386e-05	0.727111	0.066652	0.212668	0.165287	-0.761999	0.359848	-1.15318	-0.785186	-1.06769	0.890213	Trem2-5xFAD	Mic
Grin19	0.0275296	0.587061	0.306678	0.244157	0.260127	0.00263012	0.809168	0.000505335	0.507056	2.43612e-05	0.576853	-0.295629	-0.425335	-0.408729	-0.382996	0.732573	-0.163862	-1.59428	-0.285778	0.958209	Trem2-5xFAD	Mic
Grin2a6	0.703555	0.133599	0.177138	0.000180019	0.00174309	0.954237	0.231024	0.00115773	0.0114857	0.00172198	0.133053	0.597122	0.448782	0.882152	-1.30807	0.0142941	-0.874608	-1.49024	-1.08703	0.746275	Trem2-5xFAD	Mic
Grin2b9	0.0258311	0.650736	0.42059	0.613422	0.0274846	0.00463922	0.0986928	0.157543	0.48807	0.0369047	0.637344	0.255095	-0.367124	0.179996	-0.909736	0.764993	-1.50727	-0.552403	-0.379897	0.587366	Trem2-5xFAD	Mic
Grm312	0.306148	0.912809	0.976379	0.0480076	0.507496	0.127668	0.762854	0.886751	0.503647	2.43612e-05	-0.288573	-0.0945474	0.0124241	-0.575022	-0.182694	0.362931	-0.169939	-0.048919	-0.246556	0.835531	Trem2-5xFAD	Mic
Icam13	0.160987	0.912809	0.976379	0.339987	0.0270034	0.390688	0.809168	0.216696	0.514458	0.0407785	-0.26889	0.0590686	-0.00407435	0.167158	0.331219	-0.175111	0.0904709	0.200982	-0.147783	-0.378812	Trem2-5xFAD	Mic
Inpp5d3	0.487822	0.89708	0.682493	0.0642256	0.844976	0.80649	0.715629	0.363528	0.257437	0.23791	-0.0855279	0.0520081	0.0643423	0.201316	0.0271114	0.0295213	-0.113872	0.102535	-0.167959	-0.145254	Trem2-5xFAD	Mic
Itgax3	0.0063511	0.4827	0.00274864	0.00630232	0.791184	0.272198	0.00267115	0.00456819	5.48151e-05	0.692059	-0.518209	-0.216481	-0.632795	-0.518596	-0.0557407	-0.21405	0.628903	0.417078	0.624679	-0.0685664	Trem2-5xFAD	Mic
Kcnc19	0.327707	0.205009	0.234229	0.039275	3.88718e-05	0.458921	0.130129	0.00995432	0.0483465	0.307387	-0.36603	-0.813265	-0.529685	-0.836537	0.966049	-0.301863	0.726883	-1.05283	0.588651	0.305723	Trem2-5xFAD	Mic
Kcnd29	0.512	0.912809	0.247827	0.381822	0.5314	0.442762	0.941938	0.216696	0.590766	0.187918	0.156644	0.0670573	-0.366837	0.219225	-0.170053	-0.231478	0.0476866	-0.332768	0.15757	0.30881	Trem2-5xFAD	Mic
Kcnq13	0.395718	0.551281	0.90839	0.0320839	0.5314	0.503578	0.622902	0.0299802	0.257437	0.245148	-0.302262	0.29857	-0.0469488	-0.863461	-0.223413	-0.266086	0.36952	0.561734	0.399217	-0.41886	Trem2-5xFAD	Mic
Lgals36	0.147334	0.912809	0.976379	0.390548	0.260127	0.390688	0.730887	0.00993042	0.881504	0.23791	-0.937543	0.109006	-0.0233771	-0.48492	-0.629227	-0.538029	0.372426	0.912971	-0.11146	0.501588	Trem2-5xFAD	Mic
Lrpprc12	0.160987	0.85658	0.71884	0.228595	0.490208	0.272198	0.730887	0.814528	0.7387	0.129318	0.154212	0.0544189	0.0497893	0.133112	0.0783149	-0.135218	-0.102139	-0.0367566	-0.0500164	-0.178166	Trem2-5xFAD	Mic
Ly93	0.271612	0.551281	0.877234	0.390548	0.565505	0.642828	0.797019	0.00456819	0.534998	0.348258	-0.302694	0.223848	0.0601341	-0.237208	-0.149878	-0.145825	-0.145586	0.573876	0.172952	-0.244687	Trem2-5xFAD	Mic
Lynx112	0.004848	0.514801	0.107143	0.0903349	0.107296	0.0675113	0.712678	0.00995432	0.114838	0.000101444	-1.19249	-0.3918	0.534314	-0.596573	0.423161	-0.70665	0.288777	-0.967068	0.476421	0.860855	Trem2-5xFAD	Mic
Map4k312	0.996062	0.912809	0.935015	0.54836	0.655489	0.80649	0.712678	0.00776601	0.48807	0.421011	-0.00327422	-0.039143	-0.0203827	-0.126852	-0.0922849	-0.0491815	0.173454	0.427691	-0.198645	-0.158889	Trem2-5xFAD	Mic
Mapk112	0.050943	0.998329	0.682493	0.0167572	0.155205	0.241882	0.178385	0.222708	0.210682	0.657729	0.248023	-0.000988555	0.072035	0.285325	-0.194839	0.158725	-0.366757	-0.163991	-0.212616	0.0592918	Trem2-5xFAD	Mic
Mapt12	0.996062	0.205009	0.170214	0.00602163	0.0994825	0.0675113	0.809168	0.0125548	0.507056	3.38386e-05	0.00162458	-0.414806	-0.35139	-0.602092	0.278778	0.33255	0.087497	-0.515909	0.156329	0.612809	Trem2-5xFAD	Mic
Mink112	3.78115e-05	0.650736	0.121249	0.965696	0.0131696	4.16107e-05	0.0878707	0.0023173	0.00742223	0.873652	0.408008	0.0823621	0.192911	-0.00916253	-0.264895	0.369002	-0.349676	-0.34079	-0.312926	0.0165534	Trem2-5xFAD	Mic
Mmp149	0.327707	0.948991	0.149676	0.54836	0.000450474	0.398713	0.872065	0.917295	0.950905	0.0407785	-0.269718	0.0377962	0.386489	-0.169685	0.669427	-0.249835	-0.083753	-0.0318315	-0.0262981	-0.571416	Trem2-5xFAD	Mic
Mrc23	0.186227	0.432722	0.103371	0.7885	0.625784	0.217201	0.76101	0.216696	0.0114857	0.195307	-0.356194	0.313637	-0.586072	-0.0774503	0.118864	-0.34763	0.157356	0.265683	0.531578	-0.350532	Trem2-5xFAD	Mic
Mtor12	0.623468	0.650736	0.316085	0.344701	0.161471	0.651832	0.747088	0.926043	0.745349	0.284978	0.0765297	-0.118135	-0.184517	0.141206	0.191161	0.0788233	-0.115956	-0.0108753	0.0610674	-0.163736	Trem2-5xFAD	Mic
Negr19	0.0063511	0.518166	0.219963	0.249407	0.0611352	0.000477964	0.358093	0.216696	0.749309	0.513897	0.71521	-0.400484	-0.547514	-0.420233	-0.687909	0.830743	-0.752835	0.353267	-0.129599	0.195534	Trem2-5xFAD	Mic
Neto16	0.789621	0.537354	0.117048	0.24257	0.00753416	0.875706	0.492339	0.00815052	0.48807	0.646638	0.102727	0.299823	0.527453	-0.417924	-1.03944	-0.0519993	-0.53945	0.650444	-0.323651	0.14039	Trem2-5xFAD	Mic
Nnat12	0.126965	0.808085	0.661774	0.084016	0.000375847	0.73498	0.965574	0.816339	0.554733	0.0138299	0.668839	-0.321084	0.278293	-1.18304	1.20052	-0.202157	-0.0558775	0.152397	-0.40056	-1.99151	Trem2-5xFAD	Mic
Nptx19	0.33578	0.436178	0.175131	0.0228467	0.0607169	0.141557	0.712678	0.126061	0.0695375	0.245148	0.566413	-1.22948	0.856763	1.09937	-2.07377	0.823292	-0.811072	-1.50955	-2.59454	0.650043	Trem2-5xFAD	Mic
Nptxr12	3.78115e-05	0.283918	0.261396	0.772824	0.0105159	3.28057e-05	0.171786	0.00912507	0.00541795	0.972072	1.7057	-0.95105	0.469066	-0.144883	-1.4775	1.31505	-1.59051	-1.52177	-1.95106	-0.011341	Trem2-5xFAD	Mic
Nr2f212	3.78115e-05	0.447854	0.128704	0.146187	0.85156	0.113851	0.994667	0.136706	0.48807	0.00605938	1.7139	-0.474794	-0.760354	-0.555834	-0.0682572	0.474688	-0.00238618	-0.560314	-0.344911	-1.16964	Trem2-5xFAD	Mic
Ntng212	0.996062	0.72122	0.549725	0.00057534	0.972733	0.804618	0.712678	0.475755	0.48807	0.533097	0.00179739	-0.253158	-0.286085	0.890749	-0.00941608	0.0947144	-0.378838	-0.277826	-0.378477	0.202665	Trem2-5xFAD	Mic
Ntrk212	0.240426	0.436178	0.877234	0.518085	3.23679e-05	0.157495	0.730887	0.921246	0.507056	0.281987	-0.316134	-0.351592	-0.0477118	-0.177359	0.797864	-0.401747	0.207353	0.0207451	0.200313	-0.281724	Trem2-5xFAD	Mic
Olig112	0.494518	0.436178	0.90839	0.0480076	0.0169568	0.0362708	0.178385	0.0127895	0.97706	0.423122	-0.158374	-0.325512	-0.0308466	-0.478256	0.435205	-0.536446	0.462509	0.447158	0.0106807	-0.180654	Trem2-5xFAD	Mic
P2ry123	0.36784	0.948991	0.562707	0.0226581	0.0270034	0.496688	0.785347	0.216696	0.507056	0.0369047	-0.20189	0.0261143	0.14342	0.411762	0.389646	-0.169162	0.123991	-0.269439	-0.189861	-0.475241	Trem2-5xFAD	Mic
Pdgfa12	0.465885	0.912809	0.128704	0.966907	0.814727	0.241882	0.712678	0.0299802	0.507056	0.673493	-0.123191	-0.0541359	-0.316936	0.012051	-0.04302	-0.208625	0.161907	0.296067	0.128227	0.0652553	Trem2-5xFAD	Mic
Pilra3	0.487822	0.788099	0.35723	0.317405	0.279938	0.80649	0.924325	0.00752243	0.398936	0.704019	-0.355688	0.256384	-0.584762	-0.55401	-0.54806	-0.124603	0.109036	0.906031	0.450132	-0.179298	Trem2-5xFAD	Mic
Plcg23	0.0970317	0.912809	0.682493	0.390548	0.0711289	0.654426	0.745994	0.0972923	0.725652	0.00615595	-0.189362	0.0233348	0.055886	0.0927198	0.170705	0.0550035	-0.083957	0.161832	-0.0510301	-0.289821	Trem2-5xFAD	Mic
Prkcd6	0.116251	0.85658	0.688844	0.994968	0.260127	0.322959	0.745994	0.917295	5.48151e-05	0.122093	-0.305661	-0.0853191	-0.0915764	-0.000846208	0.178589	-0.191918	-0.147286	0.0209374	0.688353	-0.283874	Trem2-5xFAD	Mic
Psen112	0.0782997	0.912809	0.0929595	0.390548	0.198012	0.157495	0.929333	0.474311	0.554733	0.281987	-0.292386	-0.0346882	0.298275	0.128852	0.17745	-0.236484	0.0335941	0.10742	-0.107621	-0.165983	Trem2-5xFAD	Mic
Psen212	0.894765	0.693671	0.976379	0.084016	0.803559	0.73498	0.579666	0.386706	0.749309	0.441531	-0.0467343	0.184808	-0.00909977	-0.52956	-0.0797545	-0.104801	0.332142	0.218798	0.102159	-0.216416	Trem2-5xFAD	Mic
Pten12	0.353394	0.912809	0.562707	0.820065	0.0278908	0.272198	0.990765	0.154888	0.985008	0.423122	-0.130983	-0.0450192	0.0935803	0.0326885	0.253779	-0.163391	0.00376485	-0.196336	0.00432847	0.100643	Trem2-5xFAD	Mic
Ptgds12	0.142545	0.551281	0.478183	0.483591	0.00174309	0.0771177	0.387955	0.921246	0.48807	0.75752	-0.808054	-0.466427	-0.412171	-0.344124	0.941362	-1.02089	0.61862	0.0372509	0.364505	0.114102	Trem2-5xFAD	Mic
Ptk2b12	0.361218	0.912809	0.133443	0.00752628	0.0176844	0.139902	0.188605	0.837341	0.0321116	0.955887	0.158684	0.0458233	0.293145	0.401841	-0.449027	0.256455	-0.477302	-0.0489147	-0.454583	0.00924293	Trem2-5xFAD	Mic
Rims19	0.370501	0.427091	0.877234	0.087928	0.00148432	3.28057e-05	0.00890022	0.00474743	0.0722937	0.0196648	0.305376	-0.66729	0.0800462	-0.746902	-1.76145	1.47926	-3.44929	0.800546	-0.914327	0.673528	Trem2-5xFAD	Mic
Rims212	0.875643	0.537354	0.682493	0.390548	0.848008	0.0335928	0.712678	0.386706	0.381503	0.00189922	0.0413707	-0.221707	-0.118251	-0.189035	0.0445265	0.399782	-0.212995	-0.184269	-0.250748	0.503752	Trem2-5xFAD	Mic
Rph3a12	0.21901	0.133599	0.0938465	0.201763	0.17231	0.0939544	0.712678	0.0230342	0.725652	0.00238851	-0.500056	-1.02751	-0.972289	0.406954	0.414124	0.52487	0.336737	-0.985755	-0.174477	0.786863	Trem2-5xFAD	Mic
S100b12	0.0102042	0.972997	0.183762	0.0412576	0.00148432	0.215539	0.00890022	0.274585	0.343411	0.0639441	-0.543899	0.00985381	-0.312268	-0.418362	0.481652	-0.264845	0.613686	0.18594	0.211365	-0.369224	Trem2-5xFAD	Mic
Sharpin12	0.89963	0.432722	0.420018	0.200286	0.396451	0.91868	0.730887	0.216696	0.507056	0.187918	0.0219086	0.195753	-0.150472	-0.202112	0.118055	0.0128767	-0.130238	0.166321	0.116707	-0.209048	Trem2-5xFAD	Mic
Siglech3	0.833878	0.631547	0.42059	0.00731449	0.260127	0.857925	0.386081	0.0683381	0.48807	0.150268	0.0495462	0.138381	0.161643	0.396043	0.18072	0.0335947	-0.340051	-0.333738	-0.172324	-0.270317	Trem2-5xFAD	Mic
Slc17a712	0.304669	0.855337	0.107143	0.994968	0.00392584	0.000169183	0.285	0.126061	0.0483465	0.0128522	0.525287	-0.316737	0.899148	-0.00644468	-4.75696	1.36764	-2.00076	-1.17493	-2.1404	1.01684	Trem2-5xFAD	Mic
Slc29a16	0.13446	0.912809	0.222239	0.339987	0.00148432	0.683343	0.730887	0.84474	0.745349	0.251782	-0.236681	-0.0571558	-0.216703	0.137485	0.376805	-0.0687274	0.121658	-0.0367933	0.0585671	-0.168144	Trem2-5xFAD	Mic
Snca9	0.0530374	0.982204	0.661774	0.981671	0.0874397	5.06202e-05	0.215134	0.359218	0.0286288	0.393754	0.8133	-0.0183835	0.287414	-0.0279831	-1.16535	1.35529	-1.95854	-0.548704	-2.07973	0.395965	Trem2-5xFAD	Mic
Sorl112	0.0919494	0.40445	0.332387	0.390548	0.317734	0.727841	0.797019	0.359218	0.212917	0.414042	-0.268762	0.2196	-0.172189	0.121724	0.13381	0.0566918	0.0793161	-0.134766	-0.224001	0.113522	Trem2-5xFAD	Mic
Spi13	0.996062	0.738033	0.809391	0.24257	0.265352	0.744466	0.745994	0.886751	0.989033	0.206955	0.000504769	0.0829991	-0.0454321	0.149166	0.134308	-0.0451967	-0.105862	-0.0253183	0.00140526	-0.172301	Trem2-5xFAD	Mic
Src12	0.871691	0.436178	0.307388	0.0134101	0.959778	0.495764	0.747088	0.193269	0.950905	0.441673	-0.0419594	-0.266262	0.211168	0.393542	0.0151033	0.140921	-0.146198	-0.256291	-0.0209834	-0.14094	Trem2-5xFAD	Mic
Sulf212	0.495856	0.432722	0.234229	0.00114821	0.959778	0.233905	0.762854	0.0264606	0.526966	0.0558368	-0.151922	-0.335961	-0.318016	-0.815354	-0.015851	0.25187	0.1354	0.394781	0.158898	0.355972	Trem2-5xFAD	Mic
Syn112	0.160987	0.584166	0.877234	0.791245	0.0607169	0.0189982	0.461106	0.0791604	0.507056	0.0010126	0.375077	-0.27972	0.0588652	-0.0873441	-0.613175	0.588956	-0.523687	-0.577514	-0.25804	0.721138	Trem2-5xFAD	Mic
Syngap112	8.35035e-05	0.912809	0.976379	0.0480076	0.000124083	7.24025e-05	0.171786	0.00815052	0.00193979	0.0377433	0.814554	0.0744718	0.00852005	0.462308	-1.40252	0.798039	-0.888643	-0.860993	-1.13483	0.475556	Trem2-5xFAD	Mic
Syp12	0.0063511	0.564411	0.682493	0.0787562	0.149725	3.28057e-05	0.374881	0.00115773	0.725652	0.000222418	0.610475	-0.276255	-0.152868	-0.548094	-0.429863	0.877646	-0.59467	-1.17407	-0.144023	0.74377	Trem2-5xFAD	Mic
Tlr43	0.507913	0.972997	0.128704	0.791245	0.798321	0.105557	0.178385	0.483783	0.725652	0.0639441	-0.161719	0.0133991	0.381296	-0.0687085	0.0698775	-0.438192	0.496326	-0.175269	0.111617	-0.47369	Trem2-5xFAD	Mic
Tmem1193	0.339523	0.948991	0.818647	0.000162805	0.00902602	0.309249	0.809168	0.0789322	0.48807	0.202113	-0.228588	0.0297993	0.0709069	0.659215	0.473439	-0.258319	-0.103807	-0.422934	-0.232846	-0.306345	Trem2-5xFAD	Mic
Tmem150a12	0.875643	0.713139	0.628077	0.965696	0.871266	0.205513	0.872065	0.226844	0.48807	0.556798	-0.0531501	0.169302	-0.172678	0.0229265	0.0445257	-0.389987	-0.0897896	0.27506	0.242866	-0.15399	Trem2-5xFAD	Mic
Trem23	0.156094	0.912809	0.333911	0.446151	0.5314	0.727841	0.762854	0.00752243	0.24482	0.23264	-0.140971	0.0208206	-0.108981	-0.0747767	-0.0605225	0.0372814	0.0597892	0.222529	0.125765	-0.115893	Trem2-5xFAD	Mic
Trpm43	0.240426	0.912809	0.874443	0.228595	0.143088	0.738344	0.809168	0.902558	0.886765	0.345126	-0.379138	0.0578993	-0.0795483	0.323407	0.369511	0.101465	-0.136381	-0.0472035	-0.059987	-0.292866	Trem2-5xFAD	Mic
Tshz112	0.0351645	0.447854	0.234229	0.00654887	0.96857	0.642828	0.872065	0.826539	0.7387	0.100333	0.431524	-0.315873	-0.351154	0.522036	0.0111675	0.124525	-0.0768101	-0.0700225	-0.106531	-0.419742	Trem2-5xFAD	Mic
Zbtb2012	0.465885	0.912809	0.0676241	4.56179e-05	0.55693	0.0335928	0.986856	0.234188	0.210682	0.0238039	-0.173442	-0.0584092	0.453904	0.733331	-0.139798	-0.571426	-0.0123831	0.235593	-0.367592	-0.550847	Trem2-5xFAD	Mic
Acan6	0.646543	0.457567	0.978868	0.0230811	0.2041	0.33944	0.475268	0.457994	0.42616	0.2111	-0.22983	0.308484	0.0229452	0.666031	-0.507025	0.343839	-0.364642	0.253461	-0.354112	-0.590971	Trem2-5xFAD	AST
Adam1013	0.0544774	0.275801	0.503461	0.729819	1.31235e-05	0.00624522	7.52529e-05	0.178386	0.374648	0.873011	-0.28421	-0.174657	-0.113871	-0.0624308	0.439758	-0.396043	0.468658	-0.175014	0.118573	-0.0301817	Trem2-5xFAD	AST
Adam1713	0.635463	0.522428	0.655722	0.738466	0.111364	0.448123	0.821287	0.20418	0.655663	0.8699	-0.0894757	-0.113257	-0.08134	-0.0634786	0.20471	0.113503	-0.0476672	0.166544	-0.0813487	-0.043182	Trem2-5xFAD	AST
Adgra16	0.0245992	0.0649623	0.0468493	0.502653	5.20566e-06	7.83143e-05	1.2973e-05	0.0622448	7.97639e-06	0.0159763	-0.601425	-0.492605	-0.590344	-0.190601	0.932976	-1.15887	0.809096	-0.424556	0.910377	-0.640338	Trem2-5xFAD	AST
Adrb17	0.277857	0.0696643	0.0226656	0.655751	0.374385	0.0398579	0.966482	0.706733	0.845922	0.208168	-0.320163	0.403962	0.526907	0.130446	-0.210693	-0.595924	-0.0148358	0.0901588	0.0454017	-0.356157	Trem2-5xFAD	AST
Aldh1l110	0.263272	0.503552	0.259132	0.00396772	0.000438585	0.642823	0.682144	0.00158862	0.470615	0.00891099	0.109228	-0.0738459	-0.120534	-0.259096	0.252148	0.0453591	-0.0461979	-0.272211	0.0664808	0.217927	Trem2-5xFAD	AST
Aph1b6	0.294953	0.516158	0.826811	0.777862	0.851869	0.342272	0.910237	0.00471469	0.374648	0.838363	-0.370036	0.20918	-0.0935339	0.106068	0.0575469	-0.310384	-0.0424148	0.619739	-0.2906	-0.107344	Trem2-5xFAD	AST
Apoe13	0.266203	0.783292	0.995838	0.364225	0.558839	0.732296	0.150617	0.0103479	0.338803	0.000377744	0.138275	0.0424079	0.00163901	0.11268	0.0638578	0.0402275	-0.19344	0.24951	-0.1186	-0.427088	Trem2-5xFAD	AST
App13	0.981175	0.12019	0.0796207	0.0119234	0.137766	0.336317	0.821287	0.00283936	0.202451	0.193876	-0.0180524	-0.495997	-0.617824	-0.760062	0.333439	-0.292079	0.0813631	0.595737	0.313658	0.3319	Trem2-5xFAD	AST
Aqp410	5.29668e-05	0.584718	0.483488	0.219579	8.16312e-06	0.000120085	1.17254e-05	0.0641811	7.97639e-06	2.04264e-05	-0.715518	-0.0932245	0.120202	0.168389	0.481034	-0.586796	0.559584	-0.250796	0.526111	-0.896389	Trem2-5xFAD	AST
Bace19	0.217697	0.894766	0.97862	0.738466	0.0503546	0.336317	0.502738	0.77778	0.795043	0.871701	-0.261029	0.0251723	0.017496	0.0740513	0.291392	-0.190639	0.132669	-0.0496681	-0.0528618	-0.0479249	Trem2-5xFAD	AST
Bcan13	0.338732	0.00607689	0.864299	0.00783311	0.0923892	0.846851	0.0503518	1.18926e-05	0.875999	0.58836	0.106305	-0.296792	-0.0262325	0.241253	0.152581	-0.0222983	0.203201	-0.556185	-0.0142964	0.0696846	Trem2-5xFAD	AST
Bin113	0.160059	0.33435	0.501836	0.0918248	0.00242804	0.086527	0.15053	0.578081	0.0285487	0.240638	-0.349413	-0.250346	-0.181828	-0.363923	0.471849	-0.408234	0.300501	-0.120989	0.377867	0.235005	Trem2-5xFAD	AST
C4b13	0.0628257	5.55225e-05	0.1802	0.0113583	1.7314e-05	0.300272	0.0174225	1.18926e-05	0.29605	0.0577382	-0.397969	0.598451	0.25695	0.393605	-0.866399	-0.223748	-0.539426	0.711719	-0.221568	-0.406602	Trem2-5xFAD	AST
Camk2a13	0.435129	0.12019	9.49086e-05	3.35935e-05	5.20566e-06	0.649394	0.000418868	0.00181847	0.000275829	0.838363	0.262045	0.454319	1.10849	1.29117	-2.93048	0.150078	-1.88686	-1.23553	-1.516	0.116252	Trem2-5xFAD	AST
Camk2g13	0.0696171	0.00182361	0.00191391	3.35935e-05	5.20566e-06	0.0970771	1.15381e-05	0.0134119	7.97639e-06	0.275761	-0.286528	-0.47555	-0.511075	-0.656985	0.809051	-0.261001	0.635144	-0.346439	0.541552	-0.171466	Trem2-5xFAD	AST
Cars13	0.665963	0.798169	0.0747922	0.947549	0.973136	0.837631	0.475268	0.0145955	0.851529	0.916068	0.0697197	0.0437959	-0.296363	0.0133505	0.00358314	-0.0319226	-0.119472	0.273546	-0.0236047	0.016134	Trem2-5xFAD	AST
Cass47	0.851225	0.720397	0.97862	0.788386	0.526314	0.0110174	0.291589	0.824521	0.42616	0.8699	0.0864879	-0.171838	0.0237287	0.115965	-0.215208	0.700294	-0.454749	0.066407	-0.304996	-0.103509	Trem2-5xFAD	AST
Ccr63	0.338732	0.00760933	0.373171	0.854477	0.00603915	0.726883	0.00597757	8.96183e-05	0.303875	0.879898	-0.38087	0.695958	0.317525	-0.0878543	-1.02722	0.118034	-1.3632	0.885867	-0.401384	0.061635	Trem2-5xFAD	AST
Cd2ap13	0.749459	0.744563	0.590278	0.538729	0.0518131	0.177598	0.859374	0.418046	0.845922	0.893782	-0.110967	-0.110232	0.148633	-0.187123	0.387531	-0.407391	0.0591527	0.189347	-0.0508314	-0.0401015	Trem2-5xFAD	AST
Celsr13	0.646543	0.279581	0.116367	0.0131718	0.000309473	0.324264	0.0246966	0.000140716	0.000250079	0.0665554	0.195048	0.406552	-0.790016	0.701672	-1.90457	0.362034	-1.22122	0.951081	-2.03138	0.584202	Trem2-5xFAD	AST
Clu13	0.278543	3.59746e-05	0.826811	0.0230811	5.20566e-06	0.336317	1.25764e-05	1.18926e-05	5.62074e-05	0.318439	-0.133075	0.407048	-0.0329517	0.212204	-0.577046	0.106782	-0.572191	0.696655	-0.423688	-0.119785	Trem2-5xFAD	AST
Col5a23	0.0115968	0.783292	0.205647	0.0174422	0.00427944	0.430419	0.0946544	0.005973	0.714739	0.873011	-0.845469	-0.101537	-0.415585	-0.707296	0.556571	-0.235842	0.42426	0.555493	0.107898	0.0562702	Trem2-5xFAD	AST
Cplx113	0.0388261	0.0600621	0.946017	0.0131718	8.2947e-05	0.0835856	0.0674807	0.00471615	1.28037e-05	0.216151	-0.797524	-0.72808	0.05085	-0.895857	0.816675	-0.667334	0.516458	-1.01514	0.92804	0.358051	Trem2-5xFAD	AST
Crebbp13	0.784326	0.453373	0.545511	0.863981	0.161784	0.330499	0.650573	0.418046	0.714739	0.433468	-0.0573452	-0.138372	-0.11636	0.0359479	0.181179	-0.16526	-0.0844869	0.115884	0.0612134	0.129211	Trem2-5xFAD	AST
Csf113	0.0189102	5.11121e-05	0.130885	3.35935e-05	3.16699e-05	0.000103358	1.63845e-05	1.18926e-05	0.338764	0.8004	-0.228693	0.320748	0.142071	0.323493	-0.353161	-0.365706	-0.451484	0.476976	-0.0952594	-0.0399691	Trem2-5xFAD	AST
Cspg513	5.29668e-05	0.183147	0.483488	3.35935e-05	5.20566e-06	0.00472763	1.15381e-05	0.611766	7.97639e-06	0.0203385	0.575825	0.228237	0.150374	0.566952	-1.29877	0.420596	-1.1036	0.0876148	-1.41055	0.350314	Trem2-5xFAD	AST
Ctnnb113	0.359027	0.0444326	0.151457	0.869176	0.158108	0.330499	0.183201	0.444544	0.353945	0.368446	0.123095	-0.287353	-0.210812	0.0272974	0.159949	-0.138936	0.176284	0.0918563	0.118381	-0.130497	Trem2-5xFAD	AST
Cux213	0.294953	0.744563	0.585534	0.512593	0.667768	0.935868	0.859374	0.32419	0.678959	0.170626	-0.305473	0.108339	-0.170335	-0.202726	-0.104899	-0.0227367	-0.0614377	0.224449	0.111673	0.323711	Trem2-5xFAD	AST
Ddit4l3	0.408732	0.385447	0.0468493	0.0646736	0.00813534	0.94744	0.0174225	0.0284375	0.00778379	0.318439	-0.248962	0.239256	0.486865	0.392638	-0.696406	0.0178418	-0.782675	0.444051	-0.73841	0.251405	Trem2-5xFAD	AST
Deptor3	0.285079	0.428438	0.668354	0.00705284	0.27641	0.544319	0.0201519	0.187149	0.265637	0.671412	0.185388	-0.160933	0.0841159	0.379858	-0.172268	0.106025	-0.458538	0.193484	-0.205943	-0.102862	Trem2-5xFAD	AST
Dkk313	0.185431	0.000122462	0.97862	0.947549	5.20566e-06	0.00254582	1.15381e-05	1.18926e-05	7.97639e-06	2.04264e-05	0.25111	0.563962	0.0146997	0.0166967	-2.16777	0.475518	-2.28872	0.941318	-2.00606	0.747466	Trem2-5xFAD	AST
Dlg413	0.507802	0.886679	0.563703	0.0322902	0.274138	0.232308	0.183201	0.00317199	0.220742	0.0736917	0.125647	-0.0281871	0.121906	0.31493	-0.183243	0.208762	-0.273884	-0.526374	-0.231733	0.284076	Trem2-5xFAD	AST
Erbb23	0.859872	0.533163	0.483488	0.00870364	0.274138	0.532585	0.179794	0.00282408	0.00731733	0.766546	-0.0473664	0.13607	-0.185016	0.427804	-0.208149	0.130029	-0.319442	0.461812	-0.554505	-0.0976973	Trem2-5xFAD	AST
Erbb49	0.312151	0.0585284	0.151457	0.0110658	5.20566e-06	0.0123366	1.15381e-05	0.0413063	7.44623e-05	0.0163134	-0.693278	-1.55853	-1.08186	-2.20239	1.73919	-2.35196	1.65134	-1.40576	1.26088	-2.12863	Trem2-5xFAD	AST
Fermt29	0.0232573	0.886679	0.99956	0.947549	0.257626	0.0509481	0.532701	0.152969	0.150715	0.871701	0.318375	-0.0240908	6.63527e-05	0.0147459	-0.16459	0.279511	-0.112394	-0.211921	-0.229147	0.040031	Trem2-5xFAD	AST
Fezf29	0.0532672	0.0592845	0.130885	3.35935e-05	5.20566e-06	0.108926	1.15381e-05	1.18926e-05	7.97639e-06	0.240638	0.436527	0.430639	0.364802	0.826628	-3.25431	0.371776	-3.78436	0.835481	-2.4635	0.279282	Trem2-5xFAD	AST
Fos3	0.268129	0.139962	0.0747922	0.570516	0.0284308	0.92103	0.246983	0.00953296	0.678959	0.873011	-0.720661	0.627296	0.785169	-0.342157	-1.35221	-0.0566614	-0.764922	0.882607	-0.241017	-0.107511	Trem2-5xFAD	AST
Gfap13	0.0918545	0.000147209	0.294358	0.277798	0.00179937	0.438242	0.0074329	1.18926e-05	0.0855654	0.400947	-0.573717	0.776943	0.310128	0.29105	-0.967796	-0.240961	-1.02402	1.00941	-0.523955	-0.280458	Trem2-5xFAD	AST
Glp2r3	0.173396	0.516158	0.749845	0.12484	0.410498	0.0605201	0.246983	0.892586	0.0762565	0.195304	0.35216	0.1884	-0.110325	0.353123	-0.209759	0.44501	-0.372602	-0.0330469	-0.516878	-0.399287	Trem2-5xFAD	AST
Gphn13	0.757768	0.419706	0.369744	0.188647	0.158948	0.337842	0.458049	0.426006	0.743245	0.318439	-0.0526881	-0.122492	-0.140241	0.157177	0.155064	-0.128352	0.108542	-0.0991418	-0.0458297	0.128249	Trem2-5xFAD	AST
Gpr376	0.476992	0.0854152	0.78247	0.55624	0.000754065	0.356607	0.0354179	0.0269186	0.155576	0.921814	-0.200387	-0.467931	-0.0880114	-0.168295	0.572503	-0.231329	0.45405	-0.544086	0.299152	0.022213	Trem2-5xFAD	AST
Grb213	0.820321	0.221021	0.1802	0.852449	0.0122138	0.696155	0.491902	0.990606	0.673039	0.502804	-0.0449607	-0.198332	-0.219213	0.039944	0.280659	-0.0604259	0.108938	0.00130041	-0.0719052	0.107767	Trem2-5xFAD	AST
Gria113	0.0379885	0.00175182	0.00641273	0.0023559	5.20566e-06	0.000120085	1.15381e-05	0.00013754	7.97639e-06	0.0577382	-0.952287	-1.58528	-1.47774	-1.44955	2.05192	-2.26255	1.24137	-1.95695	1.17214	-0.841724	Trem2-5xFAD	AST
Gria213	0.000126409	0.802849	0.000714396	0.738466	8.79647e-06	0.19268	0.0174225	0.0503173	0.000114131	0.000986662	0.594485	-0.0637671	0.570372	0.0815892	-1.01072	0.258927	-0.580894	-0.391817	-0.832259	0.524929	Trem2-5xFAD	AST
Grin2b10	0.338732	0.793312	0.613113	0.0495977	0.169788	0.212318	0.174405	0.117122	0.0837517	0.8699	0.317264	-0.121081	-0.210218	0.530084	-0.474178	0.402709	-0.589876	0.425275	-0.666765	-0.104308	Trem2-5xFAD	AST
Grin2c3	0.99863	0.0696643	0.528521	0.00056069	8.16312e-06	0.0555218	0.0954895	0.0415909	4.96832e-05	0.000372478	0.00469921	0.340078	0.151208	0.547017	-1.04721	0.355442	-0.40191	-0.414953	-0.910428	0.564165	Trem2-5xFAD	AST
Grin3a6	0.196889	0.00106599	0.979906	0.738466	1.07542e-05	0.232308	0.0410555	6.75467e-05	7.44623e-05	0.00938222	0.316717	-0.989804	0.012024	-0.105254	0.754109	-0.341435	0.462271	-1.19276	0.692282	-0.766627	Trem2-5xFAD	AST
Grm313	0.00756556	0.533163	0.528521	0.0230811	1.1389e-05	0.00254582	0.0109908	0.0746679	0.000246042	0.000107499	0.414071	0.119526	-0.141408	0.330695	-0.816566	0.44606	-0.534073	-0.3008	-0.661437	0.536112	Trem2-5xFAD	AST
Id43	0.0628257	0.59984	0.952364	7.5271e-05	0.000295808	0.085075	1.15381e-05	1.3624e-05	7.97639e-06	0.460075	0.275908	0.0935969	-0.0240369	0.494732	-0.562945	0.260388	-1.03003	0.540255	-0.930091	0.128925	Trem2-5xFAD	AST
Itga73	0.105918	0.0696643	0.115355	0.0857624	5.20566e-06	0.0143159	0.000257991	9.75014e-05	7.97639e-06	0.108323	-0.397778	-0.437795	-0.400493	-0.376435	0.768809	-0.573646	0.644129	-0.912212	0.968241	-0.373264	Trem2-5xFAD	AST
Kcnd210	0.850052	3.59746e-05	9.49086e-05	3.35935e-05	5.20566e-06	6.8333e-05	1.15381e-05	1.18926e-05	7.97639e-06	2.04264e-05	0.0457916	-1.8809	-0.828671	-2.34709	1.6367	-1.19005	1.32856	-1.50562	1.20783	-2.15854	Trem2-5xFAD	AST
Lmna9	0.338732	0.886679	0.97862	0.017475	0.896602	0.557685	0.728232	0.00370461	0.875999	0.893782	-0.265135	0.0453295	0.0254659	-0.613901	0.0305046	0.142558	-0.106147	0.527368	-0.0315818	0.0378949	Trem2-5xFAD	AST
Lrpprc13	0.391638	0.385447	0.340508	0.00173644	5.20566e-06	0.330499	0.0109908	0.798116	0.743105	0.790946	-0.114255	-0.122686	-0.138496	-0.377005	0.481649	-0.125866	0.2868	-0.0276384	0.0428214	-0.0534821	Trem2-5xFAD	AST
Lynx113	0.0343365	0.463683	0.0472055	0.355825	0.637639	0.0121515	0.408789	0.346966	0.118981	0.0182439	-0.751412	-0.263124	0.535798	-0.315965	0.124346	-0.896173	0.25759	-0.286912	0.387029	0.559455	Trem2-5xFAD	AST
Map4k313	0.975628	0.534611	0.97862	0.678752	0.069944	0.885435	0.502655	0.418046	0.642149	0.581745	0.012258	-0.0960361	0.00929565	0.0671525	0.204718	-0.0224187	-0.105571	-0.110458	-0.0756499	0.0905349	Trem2-5xFAD	AST
Mapk113	0.981175	0.744563	0.480317	0.512593	0.973136	0.701171	0.910237	0.679013	0.470615	0.170626	0.00987882	-0.0643433	-0.13968	0.107336	-0.00407605	-0.0603537	-0.0194609	0.0614287	-0.111746	0.19492	Trem2-5xFAD	AST
Mapt13	0.0304058	0.335789	0.483488	0.854477	0.335621	0.120832	0.0125191	0.740163	0.0609878	0.675749	-0.484393	-0.228865	-0.176281	0.0495142	0.162845	-0.344455	0.446671	-0.0656336	0.31571	0.110052	Trem2-5xFAD	AST
Mink113	0.99863	0.886679	0.0747922	0.0809103	0.374385	0.611314	0.350799	0.786959	0.812771	0.0158872	-0.00288256	-0.0180768	-0.216115	0.16122	-0.084166	0.0549217	-0.112401	-0.0260948	-0.0269935	0.228961	Trem2-5xFAD	AST
Mmp1410	0.503502	0.0024638	0.115355	0.528131	5.20566e-06	0.279215	0.000925881	0.0133757	0.0855232	0.170626	0.188127	-0.966101	-0.525665	-0.202629	0.894633	-0.337548	0.720414	-0.704331	0.385695	-0.418687	Trem2-5xFAD	AST
Mtor13	0.0115968	0.0248586	0.0861867	0.307286	0.637639	0.180481	0.867254	0.0320466	0.642149	0.200964	0.25316	-0.262193	-0.213833	0.113328	0.0482226	0.147981	-0.021912	-0.220843	-0.0617228	0.138562	Trem2-5xFAD	AST
Negr110	0.516295	0.850667	0.585534	0.528131	0.843288	0.726883	0.477653	0.418046	0.721533	0.873011	0.161604	-0.05761	-0.15732	-0.179227	-0.0508375	-0.0867238	0.185847	0.181005	-0.0950221	0.0495227	Trem2-5xFAD	AST
Nnat13	0.615646	0.918739	0.826811	0.00324845	5.20566e-06	0.249531	0.0706753	0.457994	0.66701	0.000338369	0.190021	0.0338041	0.0980166	-1.24708	1.09364	-0.454651	0.537631	-0.246628	0.160985	-1.71723	Trem2-5xFAD	AST
Nptxr13	5.97243e-05	0.279581	0.0799691	0.98312	0.155157	0.085075	0.0617897	0.424989	0.0167726	0.982152	1.26997	-0.713556	0.753128	0.00792898	-0.784903	0.699514	-1.37253	-0.417628	-1.61168	0.00838264	Trem2-5xFAD	AST
Nr2f213	5.29668e-05	0.0434128	0.130885	0.000545406	0.522413	0.207501	0.501328	0.706733	0.0470098	2.04264e-05	1.2691	-0.725064	-0.539648	-1.28011	0.16547	0.3505	0.206768	0.102936	0.464664	-2.24381	Trem2-5xFAD	AST
Nrg26	0.0189102	0.14605	0.483488	0.869176	0.158948	0.0125422	0.8647	0.135668	0.338764	0.0736917	-1.15522	0.474877	0.293577	0.0734226	0.411303	-1.18612	0.0780632	0.432436	0.333573	-0.782109	Trem2-5xFAD	AST
Ntng213	0.99863	3.59746e-05	0.545511	0.00230193	5.20566e-06	0.356607	0.241396	0.0708331	1.84824e-05	0.0160057	0.00226152	-0.712398	-0.0952447	-0.38888	0.804952	-0.118809	0.154746	-0.211433	0.413686	-0.315586	Trem2-5xFAD	AST
Ntrk213	0.503502	0.918739	0.201	0.364225	0.73111	0.336317	0.311844	2.37481e-05	0.150715	0.480725	0.094635	-0.0127001	-0.190644	-0.131248	0.0432163	0.124583	-0.152681	0.429588	-0.191612	-0.108615	Trem2-5xFAD	AST
Olig113	0.160059	0.00189533	0.0132792	0.000908524	5.20566e-06	6.8333e-05	1.15381e-05	0.000323796	0.00166593	0.0608793	-0.287402	-0.592098	0.408375	-0.627877	0.738157	-0.883873	0.818456	-0.650573	0.422269	-0.361099	Trem2-5xFAD	AST
Pax66	0.217697	0.155246	0.0839002	0.248022	5.20566e-06	0.00578288	0.0179599	0.00126165	0.000717256	0.00174477	0.206482	0.225717	-0.339013	0.183418	-1.14976	0.390832	-0.451168	0.411174	-0.554024	0.420867	Trem2-5xFAD	AST
Pdgfa13	0.0115968	0.798169	0.115355	0.947549	0.336639	0.544319	0.00425092	0.000114775	0.824324	0.937195	-0.467496	-0.0550746	-0.308247	0.0180696	-0.148221	-0.111195	0.428719	0.480578	-0.0401123	-0.0117016	Trem2-5xFAD	AST
Pdgfrb3	0.757768	0.344409	0.483488	0.0023559	0.0030388	0.589994	0.000769422	0.0579833	0.000449701	0.0160057	-0.0635044	0.159376	0.127412	0.38639	-0.438027	0.0860199	-0.620319	0.243781	-0.53908	0.328538	Trem2-5xFAD	AST
Prkcd7	0.254583	0.663554	0.18035	0.563155	0.588773	0.177598	0.844741	0.771131	7.97639e-06	0.0692333	-0.325199	0.123536	-0.380936	-0.16552	-0.125695	-0.385438	-0.0663385	-0.0683977	1.22219	-0.488674	Trem2-5xFAD	AST
Psen113	0.99863	0.754099	0.585534	0.512593	0.155513	0.488325	0.00226725	0.194719	0.317082	0.838363	-0.00093862	-0.0574839	-0.0920412	-0.108519	0.172926	-0.104241	0.38765	-0.173189	-0.152997	0.0519238	Trem2-5xFAD	AST
Psen213	0.99863	0.516158	0.585534	0.430364	0.204007	0.837631	0.867254	0.0965431	0.845922	0.921814	-0.000262934	-0.152716	-0.139264	-0.182718	0.210827	-0.045329	0.0397302	0.270787	-0.0372449	-0.0196696	Trem2-5xFAD	AST
Pten13	0.646543	0.516158	0.97862	0.570516	0.178716	0.0121515	0.555878	0.682813	0.795043	0.0736917	-0.0878907	-0.123803	0.0112166	-0.103429	0.178867	-0.428761	0.101958	0.0627529	0.0439723	0.255461	Trem2-5xFAD	AST
Ptgds13	0.211302	0.385447	0.104125	0.854477	0.182362	0.213794	0.0174225	0.619745	0.00166593	0.916068	-0.513914	-0.356441	-0.71216	-0.0892543	0.353563	-0.495954	0.6627	-0.169915	0.72848	-0.0394756	Trem2-5xFAD	AST
Ptk2b13	0.555459	0.886679	0.585534	0.000262877	0.00790706	0.726883	0.00339433	0.377544	0.338803	0.879898	0.232153	0.0619384	0.220012	0.943956	-1.13218	0.126895	-1.7737	0.295214	-0.399393	0.06814	Trem2-5xFAD	AST
Rims213	0.743365	0.12019	0.115355	0.0276619	0.00183865	0.0125422	9.56901e-05	0.619745	0.000964337	0.5318	-0.0795168	-0.304595	-0.329777	-0.39214	0.413683	-0.474836	0.582051	-0.0903937	0.442084	-0.136369	Trem2-5xFAD	AST
Robo19	0.00327549	0.934238	0.125458	0.952549	0.287467	0.0125422	0.350799	6.75467e-05	0.966861	0.00013069	0.418824	-0.0122032	0.254311	0.0123011	-0.164121	0.357994	0.166071	-0.698121	-0.0053612	-0.696598	Trem2-5xFAD	AST
Rorb6	0.105918	0.744563	0.276852	0.0112477	0.00271217	0.0348575	0.10619	0.117523	4.44314e-05	2.04264e-05	0.166651	-0.0445449	-0.133506	0.22682	-0.285343	0.204804	-0.187861	-0.152279	-0.408251	0.436518	Trem2-5xFAD	AST
Rph3a13	0.134423	0.0585284	0.0839002	0.975314	0.00335076	0.557685	0.183201	0.0579833	0.462843	0.06299	-0.661642	-0.856142	-0.810563	-0.0135935	0.706371	0.204018	0.438042	-0.705818	0.246391	0.548606	Trem2-5xFAD	AST
S100b13	0.0189102	0.845309	0.369744	0.0903569	0.00158989	0.292182	0.000215749	0.434785	0.0376648	0.0803558	-0.345686	0.0342303	-0.149003	-0.228203	0.330225	-0.159432	0.44209	-0.10383	0.241876	-0.245881	Trem2-5xFAD	AST
Sharpin13	0.476992	0.33316	0.749845	0.673801	0.860657	0.589994	0.489371	0.750659	0.845922	0.744379	-0.121483	0.15805	-0.0611512	0.0747807	0.0261989	0.082601	-0.121735	0.04497	-0.0292124	-0.0752075	Trem2-5xFAD	AST
Slc17a713	0.820321	0.886679	0.0273525	0.975314	0.0415511	0.22414	0.0617897	0.418046	0.338764	0.0803558	0.246915	-0.164839	1.38559	0.0281271	-4.19331	0.854061	NA	-0.838702	-1.13812	1.06973	Trem2-5xFAD	AST
Slc29a26	0.913377	0.0854152	0.36622	0.938813	0.00143148	0.180481	0.0289481	0.0413063	0.459908	0.838363	-0.0362474	-0.447023	-0.266398	0.0303421	0.531459	-0.355361	0.452779	-0.473281	0.168071	0.0787822	Trem2-5xFAD	AST
Sorl113	5.97243e-05	0.131624	0.590059	0.0174422	5.20566e-06	7.83143e-05	1.15381e-05	0.0305151	7.97639e-06	0.170626	-0.54261	-0.204893	-0.0796266	-0.293394	0.56554	-0.54403	0.571105	-0.258798	0.49531	-0.188647	Trem2-5xFAD	AST
Sox89	0.90565	7.08131e-05	0.247453	0.00707959	5.20566e-06	0.0902172	1.25764e-05	7.92856e-05	0.0883921	0.0736917	-0.0294633	-0.748846	-0.233134	-0.476232	0.682084	-0.315202	0.632615	-0.697912	0.250577	0.273201	Trem2-5xFAD	AST
Src13	0.0001093	0.469926	0.854613	0.418806	0.891519	0.215454	0.61691	0.0427991	0.76701	0.744379	0.473655	-0.131884	0.0399869	-0.143711	-0.0217792	0.18916	-0.0923609	-0.298637	-0.0507077	-0.0793715	Trem2-5xFAD	AST
Sulf213	0.167605	0.335789	0.318394	0.0581397	1.44744e-05	0.324264	0.979715	0.000760982	0.0372677	0.0577382	-0.741543	-0.520265	-0.553197	-0.924429	1.10236	-0.495812	-0.00930285	0.927024	0.655118	-1.02768	Trem2-5xFAD	AST
Syn113	0.856163	0.584718	0.655722	0.157556	0.837592	0.89099	0.979715	0.682813	0.678959	0.224871	-0.075062	-0.198847	0.153136	-0.467518	-0.0694826	-0.0458396	-0.00815467	0.120193	0.133804	0.337975	Trem2-5xFAD	AST
Syngap113	0.796573	0.820292	0.983023	0.49202	0.158948	0.438242	0.0288891	0.0231706	0.338764	0.8699	0.0346208	0.0283079	-0.0035804	0.0788272	-0.131042	0.0776789	-0.240549	0.191497	-0.100873	0.0274966	Trem2-5xFAD	AST
Syp13	0.476992	0.428438	0.483488	0.0184198	0.160699	0.649394	0.243232	0.0579833	0.0172581	0.0215069	-0.222154	-0.252255	-0.236718	-0.6599	0.298992	-0.128057	0.30342	-0.497966	0.483264	0.494059	Trem2-5xFAD	AST
Tmem150a13	0.482548	0.954838	0.0468493	0.868871	0.0522226	0.975337	0.489371	0.984801	0.678959	0.838363	-0.124002	-0.006723	-0.374573	-0.0346132	0.242704	-0.00366707	0.118939	-0.003739	0.0685379	0.052708	Trem2-5xFAD	AST
Trib26	0.900469	0.0428114	0.67413	0.00788654	5.20566e-06	0.289892	0.00884905	0.000760982	0.0833668	0.873011	0.0504476	-0.688159	-0.140492	-0.83672	0.914881	-0.341299	0.620938	-1.06791	0.401563	0.0639764	Trem2-5xFAD	AST
Tshz113	0.167605	0.0696643	0.369744	0.0415514	0.973136	0.177598	0.112969	0.0548633	0.409229	0.8699	0.193315	-0.269907	0.139947	0.241168	-0.00589687	-0.210408	-0.248881	0.222309	-0.121813	-0.0392191	Trem2-5xFAD	AST
Vcam13	0.825107	0.12019	0.585534	0.566149	0.225035	0.352026	0.684694	0.029855	0.338764	0.0577382	-0.0464873	0.229662	0.0979322	-0.103111	0.158804	-0.149859	-0.075954	0.275251	-0.15996	-0.317909	Trem2-5xFAD	AST
Wfs16	0.231188	0.385447	0.749845	0.0602876	0.00383851	0.970411	0.0405055	6.75467e-05	7.97639e-06	0.344934	-0.198035	-0.148524	-0.0592936	-0.270823	0.322893	-0.00556619	0.284296	-0.594001	0.545788	-0.152068	Trem2-5xFAD	AST
Zbtb2013	0.338732	0.345664	0.585534	0.00030336	4.87619e-05	0.681979	0.000769422	1.18926e-05	2.41672e-05	0.223102	-0.125621	0.122904	0.0747909	0.353943	-0.458649	-0.0533165	-0.456772	0.573677	-0.498991	0.143436	Trem2-5xFAD	AST
Adam1014	0.0492029	0.496786	0.423984	0.298027	0.00192264	0.469537	0.101111	0.404546	0.119619	0.264572	-0.420113	-0.142982	-0.150723	-0.283271	0.441269	-0.167037	0.315339	0.15458	0.252975	-0.209684	Trem2-5xFAD	OGC
Adam1714	0.305248	0.285701	0.127206	0.686178	0.00442526	0.583961	0.400455	0.0261574	0.81492	0.392552	-0.165867	-0.206524	-0.238257	-0.0971527	0.338689	-0.107191	0.145776	0.30549	0.0420286	-0.128009	Trem2-5xFAD	OGC
Aldh1l111	0.27239	0.707111	0.280175	0.686178	0.186815	0.668416	0.708306	0.0705547	0.394422	0.478525	-0.244667	-0.0871177	-0.215453	0.112183	0.203742	-0.103147	-0.0880544	0.309457	0.160709	-0.138875	Trem2-5xFAD	OGC
Apoe14	0.207002	0.119683	0.163659	0.466941	0.832175	0.70135	0.440757	0.0427764	0.348784	0.00628077	0.247146	0.314883	-0.29283	-0.212094	0.0361588	-0.0791885	-0.195097	0.357896	0.183479	-0.58925	Trem2-5xFAD	OGC
App14	0.936424	0.629829	0.368756	0.186485	0.193237	0.70135	0.529109	0.0142955	0.668776	0.681984	-0.0177984	-0.130129	-0.205453	-0.430601	0.230815	0.0910982	-0.178354	0.475492	0.102949	-0.101053	Trem2-5xFAD	OGC
Bace110	0.489265	0.721915	0.889795	0.133703	0.0212639	0.982763	0.992834	0.206359	0.81492	0.702075	-0.119604	-0.0664295	0.0213165	-0.354147	0.273963	-0.00412298	0.00118941	0.191783	0.0420294	-0.057783	Trem2-5xFAD	OGC
Bcan14	0.33849	0.452706	0.244052	0.0401762	0.590168	0.0408642	0.44174	0.875255	0.926379	0.195397	0.235284	-0.250364	-0.319183	0.541414	0.111159	-0.564675	0.218155	0.0666508	0.0263026	-0.342695	Trem2-5xFAD	OGC
Bin114	0.295192	0.219092	0.221738	0.322498	0.010425	0.617145	0.974671	0.0141383	0.147001	0.681984	-0.128637	-0.162163	-0.136853	-0.154781	0.226969	-0.0684376	0.0089249	0.250841	0.145336	-0.0450136	Trem2-5xFAD	OGC
C4b14	0.440456	0.0091149	0.105691	0.595986	0.000135955	0.668416	0.00198161	9.85344e-05	0.00427656	0.333486	0.311348	0.876017	0.555932	0.302262	-2.7966	0.207751	-2.80635	1.1494	-1.87539	-0.427529	Trem2-5xFAD	OGC
Camk2a14	0.153952	0.146252	5.00935e-05	7.47257e-05	2.10867e-05	0.224485	0.000125988	3.59834e-05	0.000131185	0.681984	0.426205	0.440449	1.20019	1.36265	-3.32453	0.354435	-2.34723	-2.57227	-1.84697	0.130467	Trem2-5xFAD	OGC
Camk2g14	0.10402	0.485551	0.000582348	0.790896	0.12944	0.70135	0.0166868	0.284592	0.849429	0.000348989	-0.342972	-0.14609	-0.694719	0.0622787	0.220744	-0.0692491	0.418559	-0.218611	-0.0429474	0.499928	Trem2-5xFAD	OGC
Cars14	0.10402	0.830936	0.700505	0.819935	0.176234	0.0102929	0.38635	0.0881349	0.348784	0.681984	-0.267944	0.0400124	-0.0601758	-0.0413909	0.1644	-0.395591	0.151139	0.232888	0.139249	-0.0609056	Trem2-5xFAD	OGC
Cd2ap14	0.642928	0.516974	0.244052	0.595986	0.00615181	0.0824302	0.497867	0.961517	0.350759	0.24512	-0.0998515	-0.150371	-0.248837	0.153375	0.422775	-0.36808	0.160922	0.0299843	0.186167	-0.238976	Trem2-5xFAD	OGC
Clu14	0.853916	0.0171445	0.000966741	0.178074	0.00524042	0.698654	0.0455907	2.29073e-05	0.0989895	0.0288758	0.0307773	0.368077	-0.595795	0.276773	-0.457943	-0.0839276	-0.417303	0.955592	-0.29087	-0.384453	Trem2-5xFAD	OGC
Col11a16	0.10402	0.95693	0.700505	0.414685	0.0424883	0.585586	0.381815	0.983646	0.00859355	0.140986	-0.426005	0.0134938	-0.0949605	-0.275616	0.347179	-0.15677	0.233206	-0.00718344	0.484006	-0.345369	Trem2-5xFAD	OGC
Cplx114	0.185237	0.276799	0.0415019	0.172057	0.333079	0.431817	0.0494812	0.00313219	0.668776	0.0014511	-0.432378	-0.405121	0.465779	-0.587389	0.218237	-0.271105	0.514325	-1.05095	0.12937	0.663067	Trem2-5xFAD	OGC
Creb110	0.642928	0.452706	0.105691	0.750947	0.00466576	0.582393	0.207244	0.301797	0.408761	0.0646467	-0.115642	-0.215747	-0.406259	-0.108541	0.495983	-0.17441	0.313668	0.238985	0.189307	-0.474189	Trem2-5xFAD	OGC
Crebbp14	0.10402	0.452706	0.556843	0.90514	0.0155251	0.0268794	0.498096	0.819537	0.607682	0.818157	-0.313157	0.139909	-0.102423	-0.0247076	0.311385	-0.377285	0.13193	0.0602595	0.0969854	-0.0318246	Trem2-5xFAD	OGC
Crtac16	0.0016239	0.701836	0.542076	0.924339	0.00905895	0.0240803	0.0880282	0.0259024	0.0117174	0.330051	0.508808	-0.0982442	0.123053	0.0234958	-0.531008	0.382269	-0.449617	0.407492	-0.555669	-0.200662	Trem2-5xFAD	OGC
Csf114	0.265894	0.303983	0.349242	0.509256	0.0175218	0.231982	0.000125988	2.29073e-05	0.0694435	0.127155	0.165003	0.168243	0.123804	-0.139311	-0.303451	0.160859	-0.681644	0.65106	-0.262644	-0.214412	Trem2-5xFAD	OGC
Cspg514	0.375399	0.534877	0.00835983	0.330476	0.36925	0.0575689	0.989531	0.98032	0.0502022	0.681984	0.153641	0.114844	-0.473477	0.214251	-0.141687	0.28514	0.00791904	-0.0143148	-0.361633	0.0688481	Trem2-5xFAD	OGC
Ctnna33	0.299437	0.42669	0.00987898	0.197804	0.000135955	0.450799	0.101111	0.206359	0.0110257	0.0646467	-0.18209	-0.170679	-0.416942	-0.287932	0.457604	-0.147932	0.271991	0.198301	0.344792	-0.311779	Trem2-5xFAD	OGC
Ctnnb114	0.10402	0.0315979	0.00656378	0.778735	0.0140214	0.733586	0.38635	0.352435	0.119619	0.0047736	0.136015	-0.188809	-0.211779	-0.0313418	0.160972	0.0271602	0.0848654	0.0775156	0.114807	-0.225212	Trem2-5xFAD	OGC
Cux214	0.10402	0.452706	0.207177	0.686178	0.431576	0.821053	0.591533	0.214887	0.237466	0.644123	-0.526666	-0.258877	-0.361174	-0.169936	0.170771	0.05735	0.164192	0.307146	0.28563	0.127759	Trem2-5xFAD	OGC
Cx3cl110	0.10402	0.886941	0.00879534	0.723049	0.193237	0.0240803	0.708306	8.27171e-05	0.668776	5.99448e-05	0.506123	-0.0644483	-1.02585	-0.17659	-0.412692	0.58053	0.145999	-2.34005	-0.164608	1.03764	Trem2-5xFAD	OGC
Dkk314	0.723996	0.0183558	0.0494235	0.887206	0.013466	0.668416	0.0308635	0.983646	0.00685565	5.99448e-05	-0.186528	0.899601	0.741834	-0.0879192	-1.56619	-0.272865	-1.90055	0.00871218	-2.1983	1.29768	Trem2-5xFAD	OGC
Dlg414	0.185237	0.95693	0.0904733	0.154432	0.0467838	0.0215749	0.236322	3.73633e-05	0.119619	0.152154	0.295055	0.0107142	0.34306	0.399049	-0.421446	0.431032	-0.347118	-1.32581	-0.366369	0.281983	Trem2-5xFAD	OGC
Erbb410	0.968076	0.496786	0.742172	0.750947	0.0265744	0.219378	0.675084	0.98032	0.639119	0.24512	-0.00782957	-0.150269	-0.0672455	0.0881344	0.327839	-0.263313	0.10062	0.0171231	0.104377	-0.228686	Trem2-5xFAD	OGC
Fermt210	0.385804	0.452706	0.902016	0.23566	0.00403412	0.322043	0.675084	0.0396305	0.905769	0.681984	-0.111731	-0.109586	-0.012233	-0.194685	0.27822	-0.131868	0.0615259	0.230223	-0.0165782	-0.0543287	Trem2-5xFAD	OGC
Fezf210	0.609366	0.131096	0.087529	0.390284	0.193237	0.585586	0.301533	0.983646	0.271108	8.13368e-05	0.206108	0.561225	-0.862161	-0.562294	-0.514895	0.246938	-0.588792	0.0150599	-0.517558	1.05481	Trem2-5xFAD	OGC
Gad26	0.805356	0.452706	0.73835	0.330476	0.0127475	0.167426	0.01439	0.126921	0.0288626	0.0769851	0.124769	-0.483098	-0.168043	-0.719944	0.785841	-0.78891	0.940704	-0.891374	0.762586	-0.988856	Trem2-5xFAD	OGC
Gfap14	0.998507	0.000123551	0.700505	0.600694	0.00142733	0.70135	0.01097	2.29073e-05	0.0564942	0.374609	-0.000523987	1.06228	-0.154951	0.266964	-1.60081	-0.161335	-1.65162	1.2212	-0.864706	-0.355471	Trem2-5xFAD	OGC
Gphn14	0.490237	0.85968	0.20971	0.197843	0.0181612	0.70135	0.757998	0.0642822	0.871209	0.766494	-0.110111	-0.0330671	-0.188529	-0.250521	0.265589	0.0667294	-0.0559851	0.248034	0.029674	-0.0425627	Trem2-5xFAD	OGC
Gpr1586	0.10402	0.11942	0.651808	0.172057	0.000504982	0.0289338	0.00133976	0.0739672	0.000349128	0.898815	-0.526519	-0.562407	-0.131719	-0.589053	0.678832	-0.65744	0.752402	-0.562698	0.721633	-0.0283162	Trem2-5xFAD	OGC
Gpr377	0.0016239	0.219092	0.985448	0.330476	0.0143259	0.0568138	0.708306	0.0177829	0.380828	0.285011	-0.367636	-0.172949	-0.00157068	0.143017	0.224852	-0.219704	0.053316	0.25386	0.103816	-0.12017	Trem2-5xFAD	OGC
Grb214	0.609366	0.452706	0.127723	0.197804	0.0187688	0.997314	0.555069	0.823043	0.473363	0.766553	0.055523	-0.0833048	-0.151591	-0.170773	0.183844	0.000247998	0.0696557	-0.0343581	0.0743691	0.0264524	Trem2-5xFAD	OGC
Gria114	0.00820585	0.0491485	0.0119022	0.0198993	0.0803789	0.70135	0.440925	0.000683482	0.0516565	0.0769851	0.677911	0.577702	0.627218	0.745977	-0.563033	-0.130972	-0.334247	-1.71548	-0.752738	-0.66188	Trem2-5xFAD	OGC
Gria214	0.609366	0.122242	0.561123	0.466941	0.0755458	0.70135	0.890026	0.0287902	0.383561	0.0792028	0.188239	0.502714	-0.208598	0.312918	-0.591353	0.13025	-0.0673668	-0.941884	-0.337198	0.479142	Trem2-5xFAD	OGC
Gria46	0.162066	0.122242	0.0907885	0.195193	0.000126025	0.224485	0.0297669	0.70213	0.0403764	0.681984	-0.304065	-0.349501	-0.343676	-0.349879	0.537367	-0.249887	0.404388	0.0909701	0.337403	-0.0807845	Trem2-5xFAD	OGC
Grin110	0.909598	0.95693	0.287115	0.795278	0.728551	0.70135	0.101111	0.000563024	0.873644	0.0124974	0.0375533	0.0347282	-0.385705	-0.109275	-0.0998146	0.126814	0.524025	-1.80176	0.0575386	0.658892	Trem2-5xFAD	OGC
Grm314	0.0209583	0.303983	0.137026	0.440105	0.0196968	0.0215749	0.400455	0.01561	0.348784	0.706891	-0.251388	-0.13415	-0.155729	0.109917	0.190657	-0.23774	0.102604	0.233604	0.100328	-0.0371904	Trem2-5xFAD	OGC
Hs3st13	0.33849	0.328632	0.891846	0.723049	0.399012	0.583961	0.219095	0.000108383	0.300565	0.301777	-0.201812	0.218154	0.0230538	-0.102591	-0.146667	0.127704	-0.298146	0.602709	-0.218013	-0.19801	Trem2-5xFAD	OGC
Kcnc110	0.605456	0.0109414	0.423984	0.172057	2.10867e-05	0.178287	9.14665e-05	0.0269604	0.0965819	0.285011	-0.266348	-1.61907	-0.350533	-0.97185	1.19397	-0.665465	1.33483	-1.26382	0.56674	-0.472437	Trem2-5xFAD	OGC
Kctd46	0.135828	0.00637357	0.315272	0.571035	0.00240438	0.598708	0.131339	0.930958	0.246888	0.0965581	0.250664	-0.563811	-0.17838	-0.153094	0.401351	-0.112054	0.269504	-0.0328982	0.187816	-0.287187	Trem2-5xFAD	OGC
Lmna10	0.498928	0.721915	0.48876	0.00873013	0.517613	0.0176837	0.101111	0.00285853	0.976196	0.195397	0.148407	0.0878972	-0.156323	-0.813617	0.113248	0.423732	-0.438531	0.537244	-0.00752933	-0.287247	Trem2-5xFAD	OGC
Lrpprc14	0.609366	0.452706	0.772076	0.15254	8.49397e-05	0.0240803	0.160096	0.915939	0.103939	0.0288758	0.0734384	-0.123014	-0.0403997	-0.285316	0.400775	-0.298799	0.199908	0.0283932	0.193575	-0.291958	Trem2-5xFAD	OGC
Lynx114	0.185237	0.452706	0.00187142	0.330476	0.486223	0.0845653	0.264616	0.0459983	0.703843	0.0323497	-0.666178	-0.374044	0.876718	-0.601546	0.217988	-0.798501	0.459832	-1.03157	0.157832	0.656372	Trem2-5xFAD	OGC
Map4k314	0.885942	0.130795	0.349242	0.314941	0.456628	0.585586	0.264616	0.105338	0.165071	0.780938	0.0185261	-0.224393	0.114492	0.16803	-0.0851699	0.0831292	-0.179712	0.195708	-0.179088	0.0306473	Trem2-5xFAD	OGC
Mapk114	0.708337	0.452706	0.00639522	0.795278	0.928146	0.70135	0.529109	0.456812	0.872977	0.766553	0.0489868	-0.116727	0.290542	0.039033	0.00963553	-0.0496624	-0.0973503	-0.10198	-0.024673	-0.0335385	Trem2-5xFAD	OGC
Mapt14	0.623582	0.146252	0.536412	0.600694	0.581975	0.108397	0.429291	0.00207168	0.424095	0.0769851	-0.0584168	0.167348	0.0700114	0.0829265	-0.0529447	-0.179939	-0.11023	0.305658	-0.0950731	-0.193945	Trem2-5xFAD	OGC
Mink114	0.454171	0.452706	0.889795	0.750947	0.0175218	0.668416	0.989531	0.983646	0.520685	0.232856	-0.0783017	-0.0834208	0.0151396	0.0454346	0.183113	-0.0530717	-0.00345107	0.00170206	0.0672535	-0.113725	Trem2-5xFAD	OGC
Mtor14	0.144747	0.830936	0.260028	0.750947	0.0184334	0.17987	0.318412	0.384148	0.119619	0.140986	-0.16643	0.0276578	-0.118628	-0.0451827	0.192085	-0.143409	0.120584	0.091824	0.144749	-0.14995	Trem2-5xFAD	OGC
Nnat14	0.000358786	0.73658	0.371569	0.197843	0.20713	0.821053	0.974671	0.30072	0.976196	0.0186273	1.19906	-0.217654	0.393577	-1.13961	0.480211	0.113998	-0.0391298	-0.68833	0.0167402	-1.87113	Trem2-5xFAD	OGC
Nptx110	0.836081	0.452706	0.000582348	0.185092	0.175134	0.947269	0.160096	0.352435	0.0999306	0.270206	0.106481	-0.511084	1.19068	0.741702	-0.763361	0.0465442	-1.16041	-0.620777	-1.12162	0.47942	Trem2-5xFAD	OGC
Nptxr14	0.000105709	0.534877	0.00661164	0.881023	0.0332471	0.00323747	0.101111	0.0261574	0.0548208	0.453381	1.4668	-0.464591	1.09875	0.119001	-1.69991	1.21161	-1.74231	-2.63239	-1.79105	-0.517313	Trem2-5xFAD	OGC
Nr2f214	0.000105709	0.629829	0.349242	0.595986	0.631829	0.170178	0.613952	0.206359	0.873644	0.0319355	1.20776	-0.265873	-0.462131	-0.392465	-0.184393	0.51859	0.251749	-0.682334	0.0782851	-1.21991	Trem2-5xFAD	OGC
Ntng214	0.609366	0.701836	0.00198821	0.0063232	0.881801	0.231982	0.321771	0.863053	0.639119	0.0217634	-0.104353	-0.0928474	0.461704	0.515657	-0.0246031	-0.242524	-0.239752	0.0539268	-0.105925	-0.457731	Trem2-5xFAD	OGC
Ntrk214	0.293672	0.88746	0.190499	0.720405	0.268166	0.381426	0.561277	0.352435	0.607682	0.152154	0.273684	-0.0479125	-0.369184	-0.146956	0.2296	-0.272848	0.171907	0.23525	0.147907	-0.390879	Trem2-5xFAD	OGC
Olig114	0.300717	0.842934	0.639018	0.795278	0.0755458	0.0521603	0.883519	0.0396305	0.124711	0.195397	-0.0986493	-0.0227072	-0.0442631	-0.0297825	0.129793	-0.172335	0.0191902	0.174584	0.125238	-0.114183	Trem2-5xFAD	OGC
Pdgfa14	0.10402	0.830936	0.024286	0.686178	0.473982	0.562986	0.1917	2.29073e-05	0.668776	0.689156	-0.253956	0.0391435	-0.317694	-0.0935189	0.0839707	0.102821	-0.227344	0.531121	-0.0696185	0.0536091	Trem2-5xFAD	OGC
Plagl13	0.809404	0.122242	0.0666622	0.0401762	0.000763558	0.902264	0.101111	0.823043	0.00685565	0.270206	0.0432478	-0.334119	-0.353728	-0.517681	0.460486	-0.0254859	0.298478	-0.0623609	0.408682	-0.198496	Trem2-5xFAD	OGC
Prox16	0.282479	0.581353	0.889795	0.750947	0.013466	0.00622137	0.757998	0.00174214	0.692746	0.0186273	-0.14899	-0.0777363	0.0188884	0.0525463	0.240441	-0.341835	0.0437451	0.337225	0.0523771	-0.2892	Trem2-5xFAD	OGC
Psen114	0.000231999	0.402451	0.00656378	0.790896	0.000763558	0.70135	0.757998	0.000821792	0.0502022	0.486787	-0.427799	-0.125203	-0.306474	-0.0402641	0.301831	-0.0493315	0.0414521	0.332985	0.202598	-0.0802865	Trem2-5xFAD	OGC
Psen214	0.609366	0.701836	0.189104	0.466941	0.0050394	0.0103263	0.386858	0.385448	0.00685565	0.212891	-0.115202	-0.0976378	-0.288174	-0.221745	0.433877	-0.566308	0.202303	0.17474	0.458484	-0.259377	Trem2-5xFAD	OGC
Pten14	0.340658	0.379536	0.190499	0.720405	0.0492667	0.737243	0.675084	0.979545	0.556741	0.0965581	-0.211914	-0.245406	-0.284647	-0.115603	0.306838	-0.0678195	0.104548	-0.0221624	0.130885	0.290943	Trem2-5xFAD	OGC
Ptgds14	0.0452785	0.452706	0.280393	0.948251	2.10867e-05	6.49936e-05	0.00032714	0.0041182	0.000337108	0.0163709	-0.370467	-0.161893	0.164802	-0.012877	0.540918	-0.748128	0.522792	-0.524854	0.468299	-0.418489	Trem2-5xFAD	OGC
Ptk2b14	0.299437	0.496786	5.00935e-05	0.0213211	0.00275216	0.233835	0.00682329	0.062413	0.0110257	0.898815	0.482557	0.34156	1.36265	1.02976	-2.51764	0.51699	-3.83242	-1.34308	-2.04698	0.0468399	Trem2-5xFAD	OGC
Rims110	0.386362	0.414075	0.889795	0.887206	0.0134748	6.49936e-05	0.0494812	0.979545	0.0740603	0.0767023	0.386914	-0.592373	0.0665375	-0.089599	-1.54113	1.43297	-1.60623	0.0509777	-1.12682	0.682446	Trem2-5xFAD	OGC
Rims214	0.662849	0.452706	0.112674	0.604615	0.198492	0.582393	0.992834	0.334603	0.714931	0.00189578	0.089331	-0.177679	0.289181	-0.160199	-0.23842	-0.151451	0.00209674	-0.22634	-0.0838041	0.503418	Trem2-5xFAD	OGC
Robo110	0.809404	0.0351409	0.542076	0.178074	2.10867e-05	0.957105	0.0132326	0.000804527	9.11018e-05	6.86917e-05	0.0511028	-0.532826	-0.136714	-0.422073	0.743013	0.0149965	0.502	-0.874504	0.710609	-1.00736	Trem2-5xFAD	OGC
Rph3a14	0.299437	0.0522423	0.0144356	0.525779	0.473982	0.0103263	0.476606	0.10302	0.982254	0.0186273	-0.409349	-0.835994	-0.940132	0.278748	0.189387	0.651798	0.264	-0.637699	-0.00544366	0.616681	Trem2-5xFAD	OGC
S100b14	0.299437	0.0830358	0.0052289	7.47257e-05	2.10867e-05	0.668416	0.0128872	0.70213	0.00685565	0.232544	-0.295369	-0.554654	-0.815251	-1.69536	1.05805	0.129227	0.589789	-0.129504	0.556719	-0.316817	Trem2-5xFAD	OGC
Sharpin14	0.265894	0.452706	0.371569	0.595986	0.163786	0.562986	0.974671	0.0358952	0.4086	0.194795	-0.195368	0.11915	-0.134018	-0.122727	0.173434	-0.118706	-0.0121654	0.288942	0.125711	-0.199161	Trem2-5xFAD	OGC
Slc17a714	0.519578	0.95693	0.000966741	0.519376	0.0050394	0.00622137	0.0188326	0.0642822	0.0227665	0.0769851	0.406368	0.063688	1.35827	0.529695	-6.35981	1.20633	NA	-2.11867	-3.1133	0.873726	Trem2-5xFAD	OGC
Slc32a16	0.805527	0.402451	0.889795	0.255871	0.00624295	0.582393	0.301533	0.384148	0.0989895	0.644123	-0.1732	-0.817639	-0.110762	-1.26339	1.05668	-0.493867	0.632644	-0.661362	0.774153	-0.347402	Trem2-5xFAD	OGC
Snca10	0.609366	0.95693	0.20971	0.162111	0.0424883	0.000301822	0.0308635	0.352435	0.0222525	0.780938	0.177104	-0.0179365	0.37687	0.559756	-0.699128	0.882599	-1.07325	-0.369353	-0.952431	0.0777022	Trem2-5xFAD	OGC
Sorl114	0.0016239	0.830936	0.349242	0.987028	0.05474	0.00150499	0.0339192	0.983646	0.0156881	0.766553	-0.509821	0.0418427	-0.151715	0.00216178	0.233266	-0.534085	0.327621	0.00632625	0.319812	0.0406148	Trem2-5xFAD	OGC
Sox106	0.723996	0.452706	0.5674	0.723049	0.335927	0.982763	0.0965562	9.85344e-05	0.668776	0.0752752	0.0330141	0.0779238	-0.0524498	0.0477182	-0.0772094	-0.00251017	-0.180855	0.313258	-0.045705	-0.163196	Trem2-5xFAD	OGC
Sox810	0.278587	0.95693	0.105691	0.948353	0.989488	0.70135	0.38635	2.29073e-05	0.81492	0.486787	-0.142839	-0.00463063	-0.191326	-0.00774451	-0.00112865	-0.0503547	-0.126993	0.531796	-0.0327519	-0.0804706	Trem2-5xFAD	OGC
Src14	0.282479	0.744046	0.639018	0.686178	0.0394135	0.0755129	0.0297669	0.06998	0.10537	0.674332	0.164095	0.0554408	0.0702792	0.09067	-0.274056	0.231375	-0.395623	0.247292	-0.242072	-0.0706405	Trem2-5xFAD	OGC
Sulf214	0.809404	0.402451	0.351575	0.466941	0.377111	0.821053	0.197197	8.27171e-05	0.473363	0.0742284	-0.0567883	0.22353	0.190759	-0.248004	-0.179797	0.0502687	-0.371117	0.709602	-0.1793	-0.437907	Trem2-5xFAD	OGC
Syn114	0.440456	0.452706	0.105691	0.752983	0.20776	0.00622137	0.867002	0.000516174	0.607682	0.0769851	0.177627	-0.226117	0.325686	-0.098894	-0.260243	0.514248	-0.0562511	-1.02229	-0.140991	0.343635	Trem2-5xFAD	OGC
Syngap114	0.299437	0.95693	0.105691	0.133703	0.0104637	0.00622137	0.0601158	0.0259024	0.0740603	0.392552	0.454801	0.0232459	0.633311	0.800214	-1.62838	0.951295	-1.48581	-1.66915	-1.1015	0.356773	Trem2-5xFAD	OGC
Syp14	0.354657	0.95693	0.889795	0.414685	0.646725	0.0176837	0.66839	0.000283467	0.926379	0.107122	0.225583	0.0146099	-0.0418074	-0.315309	-0.0982753	0.489634	0.134817	-1.24069	-0.0250211	0.344407	Trem2-5xFAD	OGC
Tmem150a14	0.185237	0.0105275	0.889795	0.414685	0.457649	0.0665582	0.388745	0.00420238	0.678812	0.0792028	0.219515	0.391179	-0.0223016	-0.203042	-0.110859	-0.315383	-0.183992	0.415878	-0.0785185	-0.2967	Trem2-5xFAD	OGC
Tshz114	0.642928	0.336698	0.349242	0.705227	0.193237	0.70135	0.508238	0.0091859	0.790936	0.644123	-0.0942221	-0.245315	-0.18604	-0.117139	0.202514	0.0871592	-0.162076	0.441576	0.0616859	-0.101822	Trem2-5xFAD	OGC
Zbtb2014	0.00505964	0.701836	0.280393	0.172057	0.0143259	0.0521603	0.757998	0.000516174	0.185961	0.0173329	-0.374037	-0.0611633	-0.142611	0.226657	0.24909	-0.252873	-0.0477713	0.391348	0.158526	-0.319648	Trem2-5xFAD	OGC
Acan7	0.97517	0.763538	0.983904	0.925295	0.0262245	0.539678	0.667293	0.0177423	0.641324	0.0483737	0.00785764	0.132571	0.0944383	-0.110337	0.358029	0.0895367	0.113775	-0.51077	-0.0842522	-0.228094	Trem2-5xFAD	OPC
Ace3	0.592811	0.917584	0.983904	0.925295	0.221311	0.967202	0.391052	0.430528	0.693222	0.521871	-0.212672	0.0960676	-0.334177	-0.181198	0.60023	0.0156812	0.450489	-0.791758	0.194361	-0.239168	Trem2-5xFAD	OPC
Adam1015	0.190296	0.881975	0.983904	0.724413	0.962288	0.544617	0.924673	0.725625	0.851933	0.520323	-0.292732	-0.0859237	0.29871	0.470663	0.0395349	-0.16343	-0.0679183	-0.270738	0.0650828	-0.144383	Trem2-5xFAD	OPC
Adam1715	0.592811	0.614227	0.983904	0.925295	0.0851918	0.409675	0.667205	0.252718	0.0925839	0.884611	-0.109319	-0.289157	0.0279804	0.0879727	-0.585453	-0.184984	0.176737	0.371054	0.330134	-0.0304561	Trem2-5xFAD	OPC
Adarb23	0.00368524	0.917584	0.983904	0.823133	0.473927	0.0749306	6.70448e-05	0.799937	0.0925839	0.00641144	-0.670215	0.0600074	0.406052	-0.396494	-0.332524	-0.439162	1.02463	-0.183907	0.374941	-0.595145	Trem2-5xFAD	OPC
Adgra17	0.411059	0.753222	0.983904	0.925295	0.364627	0.186615	0.880395	0.977553	0.0768005	0.907819	-0.283254	-0.415784	-0.480027	0.184822	0.448146	-0.491995	0.130238	0.0219795	0.56647	-0.039246	Trem2-5xFAD	OPC
Aph1b7	0.55868	0.932897	0.983904	0.925295	0.550743	0.967202	0.667293	0.977553	0.839037	0.486546	-0.19781	0.0507584	0.0491782	0.264123	-0.411316	0.0128304	0.260792	-0.0191261	0.0987252	-0.219857	Trem2-5xFAD	OPC
Apoe15	0.97517	0.964193	0.983904	0.925295	0.388556	0.232567	0.951667	0.762122	0.955563	0.450965	-0.0150341	-0.0127335	0.272092	0.129741	-0.347231	0.238591	0.0193112	-0.194491	-0.019922	-0.162163	Trem2-5xFAD	OPC
App15	0.702607	0.917212	0.983904	0.925295	0.824782	0.0930471	0.924673	0.950419	0.7734	0.907819	0.0890423	-0.070192	-0.0161887	-0.175059	-0.131888	0.329127	-0.0614183	0.105497	-0.0979311	-0.0259845	Trem2-5xFAD	OPC
Aqp411	0.0138839	0.763538	0.983904	0.925295	0.995946	0.867944	0.693794	0.682008	0.376689	0.473958	-0.849571	-0.367324	0.161687	-0.316648	-0.0111697	-0.0756772	0.240183	0.351657	0.313073	0.211568	Trem2-5xFAD	OPC
Bace111	0.102012	0.825145	0.983904	0.867694	0.996475	0.737257	0.839654	0.977553	0.652096	0.782545	-0.406767	-0.146155	-0.095161	0.308123	-0.00386592	-0.121541	0.116348	0.0304809	0.148366	0.0752027	Trem2-5xFAD	OPC
Bcan15	0.434739	0.991679	0.983904	0.925295	0.146152	0.100897	0.951667	0.636727	0.871591	0.15517	0.09997	-0.00134779	0.166651	0.118498	-0.333364	0.203091	0.0128638	-0.187348	0.0285659	-0.182132	Trem2-5xFAD	OPC
Bcl11b3	0.0144133	0.827626	0.983904	0.925295	0.370381	0.867652	0.796789	0.49315	0.171424	0.483035	0.748246	0.211181	-0.873173	0.301792	-0.876789	-0.115655	-0.295574	0.559611	-0.840849	0.280112	Trem2-5xFAD	OPC
Bdnf3	0.866371	0.119635	0.983904	0.991404	0.809274	0.252756	0.885625	0.725625	0.622159	0.733728	-0.0667142	0.644759	-0.0534513	-0.00792598	-0.198522	-0.391589	0.117442	-0.348348	0.19079	-0.114068	Trem2-5xFAD	OPC
Bin115	0.97517	0.763878	0.983904	0.925295	0.777828	0.61692	0.604302	0.977553	0.468067	0.860142	0.0125221	-0.183665	-0.0889857	-0.0628776	-0.124392	0.101988	0.173012	0.0161853	0.1527	-0.0314835	Trem2-5xFAD	OPC
C4b15	0.208471	0.22274	0.703067	0.820351	0.324872	0.750963	0.0259926	0.0985231	0.143278	0.063823	-0.753188	0.840326	1.12229	0.71663	-1.19905	-0.216801	-4.67397	1.05878	-1.10888	-1.12909	Trem2-5xFAD	OPC
Cacng53	0.296329	0.764938	0.983904	0.724413	0.469828	0.166994	0.30104	0.977553	0.991385	0.842648	-0.346301	-0.304209	0.395361	0.601721	-0.455877	0.399122	-0.573451	-0.0485445	0.00498623	-0.0696815	Trem2-5xFAD	OPC
Calb23	0.0011052	0.614227	0.983904	0.925295	0.263354	0.100897	0.839654	0.977553	0.447456	0.156323	0.702833	-0.481686	-0.290437	-0.252399	0.484325	-0.58163	0.145609	-0.0394268	0.277947	-0.451557	Trem2-5xFAD	OPC
Camk2a15	0.00537036	0.119635	0.000318969	0.000135649	0.000134001	0.0101225	6.70448e-05	0.061578	0.000134002	0.381824	0.444109	0.476164	0.986862	1.16188	-3.54909	0.435752	-2.8077	-0.806327	-1.91931	0.172426	Trem2-5xFAD	OPC
Camk2g15	0.99914	0.764938	0.983904	0.925295	0.229371	0.978236	0.718127	0.682008	0.193124	0.000339606	-0.00232256	-0.21906	-0.408957	-0.0930792	0.395705	-0.00460094	0.159972	-0.319352	-0.383726	0.59272	Trem2-5xFAD	OPC
Cars15	0.771532	0.917584	0.983904	0.947267	0.962682	0.429942	0.951667	0.8945	0.556961	0.810761	-0.093303	0.0827162	-0.237194	-0.0620175	0.0328273	0.228843	0.0377897	-0.171406	0.202167	-0.0777984	Trem2-5xFAD	OPC
Cck7	0.165747	0.919359	0.983904	0.843025	0.164857	0.0101225	0.0104316	0.862576	0.125593	2.44601e-05	0.446956	-0.0802336	0.360605	-0.673108	-1.20788	0.748572	-2.81275	-0.263707	-0.839634	1.35586	Trem2-5xFAD	OPC
Cd2ap15	0.314615	0.825145	0.983904	0.820351	0.939284	0.166994	0.951667	0.82575	0.337301	0.25221	-0.244394	-0.169039	0.102747	0.417561	-0.0709274	-0.374023	0.0357533	0.161486	0.254548	-0.276357	Trem2-5xFAD	OPC
Chrna73	0.97517	0.0444029	0.983904	0.867694	0.934984	0.61692	0.951667	0.977553	0.851933	0.00040021	0.0110179	0.581095	0.435393	-0.320964	-0.0817616	-0.135169	-0.0488992	0.0642245	-0.0686762	-0.781517	Trem2-5xFAD	OPC
Clu15	0.00839076	0.825145	0.983904	0.985001	0.880089	0.0507913	0.0472058	0.447431	0.481533	4.73798e-05	0.254573	-0.086707	0.258958	-0.0104424	-0.0557335	0.210889	-0.358519	0.196629	-0.107869	-0.457887	Trem2-5xFAD	OPC
Cnr13	0.270472	0.503706	0.000134	0.820351	0.378705	0.0336252	0.14915	0.472355	0.0889096	0.0329178	-0.241451	0.302743	1.67521	-0.39855	-0.356948	-0.499479	-0.517703	-0.379359	-0.46455	-0.434642	Trem2-5xFAD	OPC
Col11a17	0.0144133	0.964569	0.983904	0.843025	0.119884	0.467288	0.7024	0.0985231	0.143278	0.0382091	-0.575884	-0.0120034	0.121055	0.307562	-0.630356	-0.202267	0.174542	0.539286	0.336644	-0.472646	Trem2-5xFAD	OPC
Cplx115	0.0851477	0.764938	0.983904	0.823133	0.469828	0.166994	0.0139267	0.977553	0.981026	0.00320499	-0.417754	-0.214541	0.229196	-0.423354	-0.366742	-0.375507	0.653292	0.0351944	-0.0145919	0.499811	Trem2-5xFAD	OPC
Creb111	0.538147	0.220802	0.983904	0.925295	0.996475	0.305166	0.200967	0.0985231	0.528485	0.381824	-0.233816	-0.929122	0.0929197	-0.405477	0.00442408	-0.409957	0.557309	0.759065	0.256434	-0.319428	Trem2-5xFAD	OPC
Crebbp15	0.16386	0.0444029	0.983904	0.820351	0.655344	0.201524	0.168051	0.741707	0.0832133	0.697943	-0.22364	-0.601353	0.0698454	0.251222	-0.160124	-0.225933	0.299404	0.153847	0.299875	-0.0686999	Trem2-5xFAD	OPC
Crtac17	0.000550021	0.119635	0.983904	0.648813	0.229371	0.817173	0.810193	0.977553	0.253611	0.938189	0.81166	0.730785	0.378685	-1.37271	-0.852426	-0.113379	-0.213448	0.0341063	-0.535626	0.0292232	Trem2-5xFAD	OPC
Csf115	0.0267581	0.870564	0.983904	0.947267	0.259213	0.0282987	0.226453	0.459157	0.981026	0.450965	-0.444536	0.0861872	0.434533	0.0427346	0.344766	-0.490849	-0.425373	0.312984	0.0114885	-0.160924	Trem2-5xFAD	OPC
Cspg43	0.55868	0.825145	0.983904	0.925295	0.936543	0.750963	0.924673	0.977553	0.336765	0.00759267	-0.072717	-0.0725792	0.106985	0.135233	0.0387524	-0.0538156	0.0326324	-0.0055283	0.133646	-0.28161	Trem2-5xFAD	OPC
Cspg515	0.227349	0.959654	0.983904	0.828336	0.936543	0.340298	0.951667	0.977553	0.817696	0.350128	-0.162445	0.0149022	0.114057	0.196606	0.0433486	-0.141798	-0.0276003	0.00633565	0.050301	-0.126894	Trem2-5xFAD	OPC
Ctnnb115	0.564089	0.825145	0.983904	0.820351	0.125411	0.972588	0.554896	0.120389	0.851933	0.0075101	0.0467465	-0.044668	-0.15265	-0.139223	0.180972	-0.00246903	0.0888396	0.188338	-0.0236635	-0.186098	Trem2-5xFAD	OPC
Cux215	0.754085	0.827626	0.983904	0.925295	0.460725	0.867652	0.257847	0.977553	0.420177	0.57972	-0.0719902	-0.105264	-0.0222274	-0.195436	-0.313141	-0.0514276	0.316455	0.0514372	0.198975	0.106806	Trem2-5xFAD	OPC
Cx3cl111	0.157887	0.919359	0.983904	0.925295	0.235403	0.89561	0.810937	0.464003	0.991385	0.000369202	0.302942	0.0585458	-0.113608	-0.232972	-0.563273	-0.0418361	0.13576	-0.468164	0.00580983	0.614325	Trem2-5xFAD	OPC
Dkk315	0.505398	0.778255	0.983904	0.991407	0.473927	0.876968	0.548786	0.977553	0.116956	2.44601e-05	-0.597366	0.507097	-0.0896272	-0.0104407	-1.45224	-0.156499	-1.1416	-0.0500378	-2.39596	1.98918	Trem2-5xFAD	OPC
Dlg415	0.0968222	0.764938	0.983904	0.820351	0.0521521	0.0895841	0.667293	0.762122	0.0751743	0.321092	0.272427	0.16168	0.016484	0.299424	-0.660473	0.302489	-0.194576	-0.185216	-0.468879	0.179521	Trem2-5xFAD	OPC
Elfn13	0.256518	0.917584	0.983904	0.925295	0.958407	0.920322	0.951667	0.742499	0.679425	0.000314065	0.12266	-0.0344044	0.0892101	0.100712	0.0242154	0.015703	-0.024778	0.107728	-0.0699533	-0.384672	Trem2-5xFAD	OPC
Epha77	0.42079	0.876989	0.983904	0.925295	0.762105	0.048732	0.951667	0.472355	0.429011	0.486546	-0.291318	0.129109	0.224218	0.181781	-0.257336	0.543128	-0.049278	-0.630661	-0.373066	0.215506	Trem2-5xFAD	OPC
Erbb411	0.749103	0.827193	0.983904	0.925295	0.87194	0.930018	0.693794	0.977553	0.481533	0.473958	-0.0833893	-0.127751	0.113758	-0.104002	-0.118332	-0.0228803	0.18276	0.0945961	0.188602	-0.170239	Trem2-5xFAD	OPC
Fermt211	0.99914	0.811746	0.983904	0.448003	0.970092	0.0266838	0.149281	0.900653	0.770308	0.000783293	-0.000368884	-0.104493	0.0425604	0.416565	-0.013	-0.317687	0.268042	-0.0803189	0.0603689	-0.42294	Trem2-5xFAD	OPC
Fezf211	0.170343	0.825145	0.983904	0.947267	0.173395	0.930018	0.693794	0.75912	0.116956	2.44601e-05	0.648987	0.308927	-0.232133	0.144709	-2.25637	-0.064387	-0.572434	-0.663752	-1.60957	1.55274	Trem2-5xFAD	OPC
Fibcd13	0.141972	0.000134	0.983904	0.832018	0.995946	0.228156	0.580876	0.742499	0.143278	0.350128	0.581857	2.30484	-1.83772	-0.971967	-0.0157641	-0.772366	-0.638503	-0.552208	-1.05976	-0.529801	Trem2-5xFAD	OPC
Gad13	0.314615	0.763878	0.983904	0.974803	0.661465	0.817173	0.0472058	0.977553	0.871591	0.0299142	-0.371908	-0.387126	0.1585	0.0389827	0.27787	-0.110269	0.741986	-0.055339	0.0666813	-0.793694	Trem2-5xFAD	OPC
Gad27	0.420624	0.763538	0.983904	0.828336	0.0048722	0.61692	0.168051	0.977553	0.464231	0.085225	-0.672715	-0.951791	-0.570956	-1.65247	1.64855	-0.476256	1.02721	-0.263876	0.559219	-1.63923	Trem2-5xFAD	OPC
Gfap15	0.0968222	0.764938	0.983904	0.820351	0.51355	0.244925	0.161153	0.013953	0.871591	0.794445	-0.948216	0.398957	0.101312	0.677128	-0.757984	-0.712493	-1.49387	1.28306	-0.108295	-0.15022	Trem2-5xFAD	OPC
Gng27	0.78665	0.933085	0.983904	0.925295	0.962288	0.750963	0.168051	0.977553	0.871591	0.819537	0.105374	0.0541719	0.676026	-0.33446	-0.0547349	0.141047	-0.963	0.135883	-0.0748538	-0.0968914	Trem2-5xFAD	OPC
Gphn15	0.157887	0.588045	0.983904	0.925295	0.324872	0.298635	0.693794	0.725625	0.270886	0.236628	-0.11989	-0.134434	-0.0749331	0.0814747	0.144671	-0.0998472	0.0729093	0.088035	0.111617	-0.100414	Trem2-5xFAD	OPC
Gpr1587	0.1709	0.279619	0.983904	0.925295	0.587878	0.00704181	0.810193	0.977553	0.0925839	0.20525	-0.264064	-0.401626	0.0805346	0.0994346	0.197852	-0.560904	0.108339	-0.01404	0.333272	0.215091	Trem2-5xFAD	OPC
Grb215	0.872995	0.903527	0.983904	0.969201	0.878888	0.89561	0.810193	0.977553	0.991385	0.838002	0.0492427	-0.0849798	0.0460765	-0.038681	-0.118957	0.0434943	0.134473	-0.0963389	-0.00684481	0.0559354	Trem2-5xFAD	OPC
Gria115	0.00302513	0.430429	0.983904	0.925295	0.661465	0.710559	0.47722	0.990665	0.0889096	0.350128	0.926442	0.64962	0.0884087	0.467323	-0.491731	-0.254852	-0.723289	0.00527999	-1.28908	-0.494521	Trem2-5xFAD	OPC
Gria215	0.03312	0.827626	0.983904	0.820351	0.587878	0.867652	0.413725	0.75912	0.336765	0.0493243	-0.153314	-0.0424374	-0.0438449	0.145063	-0.0902102	-0.0204319	-0.114252	0.0715873	0.0910785	0.129039	Trem2-5xFAD	OPC
Gria33	0.0144133	0.595644	0.983904	0.97294	0.880089	0.41303	0.899142	0.122318	0.263788	0.205382	-0.171734	-0.115935	-0.119195	0.0110892	0.0355744	-0.0715292	0.0294593	0.180057	0.100761	0.0895765	Trem2-5xFAD	OPC
Gria47	0.231561	0.764938	0.983904	0.925295	0.613546	0.177997	0.000182884	0.977553	0.142703	0.011257	-0.317372	-0.263671	-0.317956	-0.191322	0.241399	-0.393124	0.909282	0.0541876	0.376395	-0.637676	Trem2-5xFAD	OPC
Grin111	0.0335472	0.811746	0.983904	0.925295	0.588275	0.582869	0.924673	0.65883	0.0864648	3.82457e-05	0.25638	0.107121	-0.296568	-0.117267	-0.169055	0.0969304	0.0404423	-0.203484	-0.323152	0.450205	Trem2-5xFAD	OPC
Grin2a7	0.0853087	0.00268129	0.983904	0.724413	0.0320202	0.582869	0.257847	0.725625	0.0473281	0.0329178	0.596098	1.26291	-0.510722	0.832859	-2.49674	-0.325316	-0.992538	-0.579468	-1.64042	0.67699	Trem2-5xFAD	OPC
Grin2b11	0.000550021	0.123777	0.983904	0.925295	0.545796	0.244925	0.0472058	0.845396	0.0925839	0.129516	1.05741	0.91789	-0.350773	-0.517653	-0.703279	0.504518	-2.38232	-0.346763	-1.27187	0.56606	Trem2-5xFAD	OPC
Grin3a7	0.599618	0.825145	0.983904	0.925295	0.920491	0.166994	0.367054	0.377774	0.481533	0.00613462	-0.0928571	-0.113118	0.0576498	0.118498	-0.0694314	-0.262653	0.234171	0.293575	0.142472	-0.434322	Trem2-5xFAD	OPC
Grm315	0.556603	0.825145	0.983904	0.925295	0.794503	0.954192	0.463865	0.34262	0.475521	2.44601e-05	-0.202013	0.162164	-0.495523	0.116915	-0.213781	-0.0224785	-0.442652	-0.738771	-0.303799	1.2941	Trem2-5xFAD	OPC
Grm43	0.556603	0.119635	0.983904	0.820351	0.947983	0.790732	0.484539	0.487754	0.00793003	0.996424	-0.190161	-0.976043	-0.345866	0.435724	0.071899	-0.105043	0.327625	-0.511095	0.708362	0.00275321	Trem2-5xFAD	OPC
Hcn13	0.621409	0.778255	0.983904	0.842239	0.661465	0.76017	0.667293	0.977553	0.464231	0.106076	0.241956	0.363169	-0.325132	-0.983509	0.398965	0.184593	-0.531963	-0.0436637	-0.56577	0.618703	Trem2-5xFAD	OPC
Htr5a3	0.288077	0.919359	0.983904	0.947267	0.587878	0.710559	0.924673	0.430528	0.0292384	0.00305011	0.340702	-0.0950433	0.50974	-0.0782494	-0.446074	0.175432	0.0992957	-0.793201	-1.34014	0.723767	Trem2-5xFAD	OPC
Kcnc111	0.0165614	0.764938	0.983904	0.925295	0.00739676	0.13558	0.0261665	0.799937	0.871591	0.983596	-0.364013	-0.152255	-0.432637	0.130309	0.507891	-0.262803	0.424	-0.128836	0.0366891	-0.00550969	Trem2-5xFAD	OPC
Kcnd211	0.364927	0.825145	0.993349	0.925295	0.824782	0.385079	0.986874	0.0985231	0.0292384	0.00488352	-0.0933052	-0.0609817	-0.00364477	-0.112991	0.0569323	-0.0992267	0.00162486	0.257701	0.244623	-0.254778	Trem2-5xFAD	OPC
Kctd47	0.00204889	0.933085	0.983904	0.448003	0.824782	0.298915	0.547117	0.950419	0.602492	0.00116602	0.47769	0.031522	0.454125	-0.80577	0.120001	-0.241655	0.225995	0.101255	-0.152425	-0.65009	Trem2-5xFAD	OPC
Lgals37	0.840161	0.906756	0.983904	0.947267	0.847306	0.750963	0.667205	0.977553	0.641324	0.842648	0.085589	-0.121218	-0.0691264	0.0837463	-0.193404	-0.157153	0.311785	0.146327	-0.242061	0.077841	Trem2-5xFAD	OPC
Lmna11	0.746781	0.919359	0.983904	0.843025	0.324872	0.750963	0.924673	0.725625	0.770308	0.159336	-0.127023	-0.0697371	-0.321632	-0.56096	0.498813	-0.146356	-0.114306	0.333009	-0.161884	0.389837	Trem2-5xFAD	OPC
Lratd23	0.314615	0.728795	0.983904	0.820351	0.95251	0.453994	0.986874	0.977553	0.712876	0.736448	-0.44618	-0.586974	0.328967	0.596172	-0.0939096	0.310474	-0.00871711	-0.0502393	-0.227035	-0.150943	Trem2-5xFAD	OPC
Lrpprc15	0.771532	0.279619	0.998416	0.820351	0.776331	0.202241	0.0746824	0.725625	0.350346	0.00102023	-0.028703	0.160355	0.000234091	0.157702	0.0638598	-0.119298	-0.23132	0.0956283	0.0983305	-0.253195	Trem2-5xFAD	OPC
Lynx115	0.00113505	0.764938	0.983904	0.925295	0.47966	0.000983901	0.264201	0.458866	0.464231	2.44601e-05	-0.840098	-0.220102	0.200321	-0.0886706	0.294472	-0.910105	0.365996	-0.463216	0.21489	0.7434	Trem2-5xFAD	OPC
Map4k315	0.878867	0.154212	0.983904	0.820351	0.880089	0.876053	0.718127	0.799937	0.695094	0.350128	-0.0376314	0.398619	0.372407	-0.336884	0.083909	-0.0404107	-0.143878	-0.151101	-0.10786	-0.180547	Trem2-5xFAD	OPC
Mapk115	0.0172445	0.213669	0.983904	0.911645	0.550743	0.0471745	0.670442	0.977553	0.143278	0.520323	0.332861	-0.45007	0.282583	0.209319	-0.228629	0.314332	-0.1705	-0.0602245	-0.316027	-0.115563	Trem2-5xFAD	OPC
Mapt15	0.00631114	0.763538	0.983904	0.925295	0.0329232	0.0507913	0.313536	0.488554	0.0608414	0.810761	-0.282009	-0.127832	-0.0637514	0.0900231	0.307769	-0.218228	0.168575	-0.176738	0.231472	-0.0305671	Trem2-5xFAD	OPC
Mink115	6.02401e-05	0.825145	0.983904	0.925295	0.211172	0.282879	0.0499326	0.741707	0.3539	0.996424	0.567783	0.102115	0.115953	0.1538	-0.417999	0.20677	-0.580529	-0.19921	-0.228545	0.00162682	Trem2-5xFAD	OPC
Mmp1411	0.00839076	0.825145	0.983904	0.568778	0.550743	0.61692	0.693794	0.805197	0.429011	0.160979	-0.456298	0.104425	0.110115	0.452862	-0.22064	0.105116	-0.15416	-0.137295	-0.190209	0.214492	Trem2-5xFAD	OPC
Mtor15	0.944273	0.881975	0.983904	0.947267	0.939284	0.482983	0.877536	0.799937	0.997442	0.281734	-0.0269678	-0.0749528	-0.0145927	0.039543	0.0564448	0.147669	-0.0865265	0.143072	-0.000503151	-0.212475	Trem2-5xFAD	OPC
Negr111	0.0778124	0.279619	0.983904	0.947267	0.962288	0.208259	0.910086	0.977553	0.596885	0.852735	0.50156	-0.861335	-0.173248	-0.104965	-0.0518636	0.413635	-0.134395	-0.107338	0.244863	-0.071968	Trem2-5xFAD	OPC
Neto17	0.598335	0.825145	0.38186	0.925295	0.0452254	0.920322	0.604378	0.430528	0.336765	0.520323	-0.0966533	0.106592	0.506836	0.0984254	-0.569266	-0.0221724	-0.191544	0.282155	-0.218384	-0.11265	Trem2-5xFAD	OPC
Nnat15	0.389452	0.763878	0.983904	0.925295	0.959219	0.340298	0.951667	0.361405	0.871591	2.44601e-05	0.1472	0.175864	0.34057	-0.209523	-0.0364468	-0.192138	-0.025354	0.316229	0.0391681	-0.823036	Trem2-5xFAD	OPC
Nos13	0.000550021	0.764938	0.998416	0.925295	0.707516	0.920322	0.257847	0.70431	0.0664218	0.144817	0.746342	0.239776	-0.00336531	-0.140608	0.234367	-0.0400157	-0.628469	0.335957	-0.843952	-0.473844	Trem2-5xFAD	OPC
Npas13	0.70267	0.279619	0.983904	0.689995	0.962288	0.342637	0.951667	0.742499	0.276403	0.176383	0.129039	0.527842	0.345985	-1.18918	-0.0458614	0.29872	-0.0409994	0.290633	-0.47676	-0.456742	Trem2-5xFAD	OPC
Nptx111	0.0283508	0.849333	0.983904	0.947267	0.665734	0.89561	0.981556	0.977553	0.0832133	0.473958	0.714735	-0.226555	0.159142	0.121957	-0.454561	0.079194	-0.0186275	-0.0164661	-1.32084	0.300136	Trem2-5xFAD	OPC
Nptx23	0.702607	0.870564	0.983904	0.925295	0.661465	0.186454	0.230343	0.799937	0.481533	0.000111471	-0.33462	0.280429	0.147724	-0.308473	-0.767642	0.789873	-2.51357	-0.686973	-0.793301	1.52175	Trem2-5xFAD	OPC
Nptxr15	3.36351e-05	0.919359	0.983904	0.925295	0.0224263	0.00664139	0.257847	0.977553	0.0487996	0.996424	1.65127	0.111626	0.0925459	-0.443131	-3.83808	0.914144	-1.08426	-0.178235	-1.72674	0.00148287	Trem2-5xFAD	OPC
Nr2f215	0.0011052	0.919359	0.983904	0.820351	0.962288	0.750963	0.718127	0.977553	0.90401	0.00040021	0.938107	-0.0992853	0.220786	-0.962646	0.0558294	0.18139	0.284068	0.0228571	0.0646254	-2.31917	Trem2-5xFAD	OPC
Nrg13	0.191159	0.825145	0.983904	0.925295	0.970092	0.867944	0.0538557	0.977553	0.481533	0.31759	-0.490397	0.187862	-0.336611	-0.137797	-0.0353864	-0.0870305	0.738567	-0.0802087	0.282124	-0.378988	Trem2-5xFAD	OPC
Nrg27	0.78665	0.753222	0.983904	0.820351	0.809833	0.867944	0.951667	0.725625	0.871591	0.473958	-0.0784189	-0.322845	0.469835	-0.494082	-0.168212	0.0566319	-0.0386191	0.257902	-0.0519674	0.174806	Trem2-5xFAD	OPC
Nrg33	0.958143	0.730851	0.983904	0.925295	0.588275	0.750963	0.416702	0.977553	0.481533	0.176901	0.0180979	-0.222819	-0.057838	-0.199755	0.176178	0.0672839	-0.252266	0.0505753	0.148714	0.201094	Trem2-5xFAD	OPC
Ntng215	0.702607	0.635738	0.983904	0.448003	0.173458	0.429942	0.810937	0.950419	0.871591	0.0668368	0.0882871	-0.317141	0.181358	0.584332	-0.537361	0.178737	-0.124447	0.102856	-0.0445967	-0.381502	Trem2-5xFAD	OPC
Ntrk215	0.314615	0.825145	0.983904	0.768369	0.939284	0.750963	0.112992	0.845396	0.139071	0.0303841	-0.129276	-0.0821092	0.140518	-0.304925	0.0369415	-0.0523658	0.270286	0.083536	0.202948	-0.255546	Trem2-5xFAD	OPC
Olig115	0.00224073	0.962474	0.983904	0.859216	0.364627	0.0018523	0.14915	0.725625	0.0594756	8.10087e-05	-0.269553	0.00696284	0.0158036	0.128407	0.146177	-0.287133	0.191362	0.097775	0.201845	-0.338921	Trem2-5xFAD	OPC
Pax67	0.746781	0.811746	0.983904	0.925295	0.962288	0.746832	0.71913	0.977553	0.0889096	0.543086	-0.115811	-0.240772	-0.307062	-0.165347	0.0496283	0.136821	0.204741	-0.0420578	0.512704	-0.190478	Trem2-5xFAD	OPC
Pcp43	0.952667	0.220802	0.983904	0.925295	0.985991	0.298399	0.810937	0.845396	0.0406779	0.0155929	0.0739891	-2.83095	-1.31683	-0.620269	-0.0419767	0.599461	-0.388135	-0.48452	1.13737	0.982867	Trem2-5xFAD	OPC
Pdgfa15	0.434739	0.876989	0.983904	0.925295	0.073114	0.41303	0.0746824	0.977553	0.598619	0.65757	-0.157686	0.0765999	0.159684	0.119798	-0.613363	-0.184871	0.424135	-0.0522197	0.134829	-0.0924514	Trem2-5xFAD	OPC
Pdgfra3	0.395087	0.835194	0.983904	0.925295	0.936543	0.750963	0.414399	0.725625	0.54975	0.0186624	-0.0886805	-0.050906	0.12599	0.0800476	-0.0331704	0.0425121	0.136548	-0.109207	0.0789991	-0.214771	Trem2-5xFAD	OPC
Prox17	0.0904958	0.763538	0.983904	0.724413	0.962288	0.964064	0.0819056	0.977553	0.871591	0.217833	-0.52064	-0.334231	-0.380746	0.594167	-0.0372761	-0.0170198	0.584998	0.0251143	0.0758225	-0.374494	Trem2-5xFAD	OPC
Psen115	0.0904958	0.748463	0.983904	0.925295	0.259213	0.13558	0.693794	0.977553	0.770308	0.520323	-0.188072	-0.143995	0.075664	0.0760036	0.203907	-0.187142	0.0959687	0.0450628	0.0518099	-0.0743533	Trem2-5xFAD	OPC
Psen215	0.527997	0.588045	0.983904	0.448003	0.809274	0.252756	0.839654	0.909593	0.142703	0.419734	-0.128742	-0.295007	-0.0645348	0.521481	0.115783	-0.236285	-0.0926816	-0.10692	0.281073	-0.157167	Trem2-5xFAD	OPC
Pten15	0.979103	0.123777	0.983904	0.925295	0.591316	0.544617	0.367054	0.977553	0.832369	0.898623	-0.00742135	-0.568772	0.228661	-0.140272	0.196232	-0.144552	0.267166	-0.0679463	0.0670829	0.0267729	Trem2-5xFAD	OPC
Ptgds15	0.0692589	0.827626	0.983904	0.925295	0.226998	0.750963	0.0332162	0.799937	0.472115	0.483035	-0.791991	-0.207639	-0.179021	-0.507183	0.626988	-0.165654	0.858801	-0.346803	0.324006	-0.290352	Trem2-5xFAD	OPC
Ptk2b15	3.36351e-05	0.220802	0.983904	0.925295	0.00243668	0.000743943	0.000498257	0.845396	0.00105942	0.00102023	1.0453	0.603165	-0.0212044	0.178289	-3.08313	0.804729	-3.14561	-0.230143	-1.89278	0.72565	Trem2-5xFAD	OPC
Ptpru3	0.0655785	0.636948	0.983904	0.873532	0.943798	0.579508	0.885625	0.472355	0.250332	0.842648	0.2617	0.213089	-0.0483545	-0.239209	0.0458192	0.110695	0.0667084	-0.293998	-0.24611	0.0361623	Trem2-5xFAD	OPC
Rims111	0.702607	0.22274	0.983904	0.820351	0.920491	0.000420518	0.04229	0.487754	0.695094	0.00239688	0.147324	-0.981546	-0.0913139	-0.736513	-0.149341	0.915598	-1.5147	0.484751	-0.215126	0.739731	Trem2-5xFAD	OPC
Rims215	0.314615	0.919359	0.983904	0.925295	0.947983	0.750963	0.975828	0.977553	0.0925839	0.725129	-0.185219	0.0393089	-0.0547546	-0.146978	-0.0448213	-0.0853701	-0.0103553	0.0570571	0.312012	0.0697647	Trem2-5xFAD	OPC
Robo111	0.291148	0.279619	0.983904	0.724413	0.00863437	0.337493	0.0199946	0.725625	0.00105942	0.000791355	-0.133292	-0.251233	-0.0275646	-0.306683	0.400693	-0.13461	0.353713	-0.138456	0.3944	-0.380738	Trem2-5xFAD	OPC
Rorb7	0.55868	0.764938	0.983904	0.911645	0.936543	0.539444	0.45726	0.960279	0.622159	0.736448	-0.178993	0.219926	0.0692996	-0.395286	-0.0993588	-0.218779	0.332379	-0.137405	0.179896	0.0988489	Trem2-5xFAD	OPC
Rph3a15	0.00485287	0.119635	0.983904	0.947267	0.0048722	0.928462	0.0330576	0.1107	0.0845787	0.55249	-0.611632	-0.724379	-0.394657	0.0470744	0.689634	-0.0243669	0.531295	-0.670984	0.382961	0.119078	Trem2-5xFAD	OPC
S100b15	9.66408e-05	0.123777	0.983904	0.911645	0.00739676	0.00723294	0.0139267	0.977553	0.0559723	0.0104536	-0.565212	-0.415817	-0.0302622	0.172933	0.466294	-0.402171	0.424708	0.0313832	0.305585	-0.340399	Trem2-5xFAD	OPC
Sema5b3	0.0138839	0.275355	0.983904	0.724413	0.324872	0.60309	0.839654	0.977553	0.114808	0.000783293	-0.261222	-0.238306	-0.0100624	0.242533	0.182677	0.0714197	0.0559238	0.00468296	0.192302	-0.343893	Trem2-5xFAD	OPC
Sharpin15	0.97517	0.962474	0.983904	0.925295	0.824782	0.817173	0.951667	0.766681	0.871591	0.301733	0.0101901	0.0157188	0.122048	0.11337	0.119644	-0.067864	0.0253115	-0.197653	0.0469782	-0.226031	Trem2-5xFAD	OPC
Slc17a715	0.0138839	0.764938	0.983904	0.991404	0.00739676	0.000581658	0.230343	0.84467	0.0292384	0.00263007	0.947415	0.49416	0.0388327	-0.0213184	NA	1.27432	-1.64834	-0.45079	-3.63242	1.06673	Trem2-5xFAD	OPC
Slc29a17	0.0328677	0.22274	0.983904	0.925295	0.661465	0.00998116	0.924673	0.281049	0.991385	0.419734	-0.603196	0.498671	-0.34335	0.217004	0.231013	-0.81752	0.0843005	0.495117	-0.00547398	-0.237294	Trem2-5xFAD	OPC
Slc29a27	0.365657	0.764938	0.983904	0.973813	0.473927	0.0471745	0.667205	0.644165	0.237961	0.610627	-0.24485	0.228233	-0.565067	0.0329242	0.31761	-0.577152	-0.270406	0.313826	0.326973	0.126961	Trem2-5xFAD	OPC
Slc30a33	3.36351e-05	0.764938	0.983904	0.991404	0.226998	0.048732	0.718127	0.977553	0.0925839	0.733728	1.92545	-0.698853	-1.1718	-0.024156	-2.83523	0.997932	-0.594988	-0.118995	-2.50213	0.241763	Trem2-5xFAD	OPC
Slc32a17	0.488944	0.764938	0.983904	0.925295	0.0146268	0.340298	0.810937	0.977553	0.703133	0.579647	-0.635783	-0.839504	-0.464819	-0.553126	1.61335	-0.989386	0.369948	-0.0322243	0.363239	-0.463554	Trem2-5xFAD	OPC
Snca11	0.256518	0.763538	0.983904	0.925295	0.235403	0.0383706	0.717493	0.977553	0.116956	0.685054	0.4823	0.476807	0.0546523	-0.26526	-1.39222	0.812678	-0.431807	0.0811551	-1.24659	0.207514	Trem2-5xFAD	OPC
Sorl115	0.122363	0.763538	0.983904	0.925295	0.777828	0.434888	0.718127	0.791093	0.277919	3.82457e-05	-0.699169	0.382206	-0.423916	-0.235993	0.251594	-0.387722	0.275845	-0.379383	-0.607385	1.04406	Trem2-5xFAD	OPC
Sox107	0.527997	0.825145	0.983904	0.925295	0.613546	0.817173	0.947662	0.725625	0.871591	0.000745413	-0.0768818	0.0696057	0.14912	0.0641243	-0.119253	0.0346173	0.0270224	0.122631	0.0237026	-0.345481	Trem2-5xFAD	OPC
Sox811	0.0120115	0.825145	0.983904	0.925295	0.636653	0.0457786	0.0139267	0.725625	0.0664218	0.427363	-0.53511	-0.132665	-0.0693219	0.104361	0.194537	-0.465633	0.582195	-0.231832	0.406752	-0.175456	Trem2-5xFAD	OPC
Src15	0.568958	0.924768	0.983904	0.927321	0.828463	0.166994	0.924673	0.977553	0.9018	0.169905	0.0982029	-0.0325766	-0.03776	0.0586582	-0.100965	0.230119	0.0522767	-0.0452798	-0.0283615	-0.232681	Trem2-5xFAD	OPC
Sulf215	0.323465	0.764938	0.983904	0.925295	0.777828	0.624728	0.951667	0.977553	0.832369	0.00949434	-0.129797	0.110309	0.152416	0.0789849	-0.0959243	0.0758934	-0.012664	0.0371737	0.0469218	-0.310433	Trem2-5xFAD	OPC
Syn115	0.0778013	0.917584	0.983904	0.724413	0.388556	0.385079	0.951667	0.485614	0.796189	0.063823	0.381345	-0.0751779	-0.226602	-0.823219	0.365703	0.233493	-0.0394835	-0.468212	-0.111846	0.381322	Trem2-5xFAD	OPC
Syngap115	0.0165614	0.764938	0.983904	0.98514	0.550743	0.0405563	0.34731	0.977553	0.142703	0.938189	0.417187	0.212129	-0.134973	-0.0169178	-0.292285	0.402822	-0.386317	-0.0259802	-0.417977	0.0181801	Trem2-5xFAD	OPC
Syp15	0.00539238	0.825145	0.983904	0.448003	0.936543	0.00113155	0.257847	0.116114	0.65668	2.44601e-05	0.416366	0.108972	-0.394939	-0.741322	-0.0626941	0.493528	-0.369756	-0.585626	-0.124608	0.685238	Trem2-5xFAD	OPC
Syt63	0.00264482	0.764938	0.00360079	0.925295	0.547616	0.169952	0.951667	0.116114	0.116956	0.235618	-0.464854	0.139199	0.690338	-0.0621455	0.184427	-0.238296	0.0197768	-0.455245	-0.300125	0.169306	Trem2-5xFAD	OPC
Tmem150a15	0.958143	0.670266	0.983904	0.820351	0.550743	0.186615	0.075946	0.122318	0.0832133	0.00641144	0.0147032	-0.199437	-0.00985233	0.225817	0.162496	-0.208542	-0.39437	0.324779	0.274933	-0.362921	Trem2-5xFAD	OPC
Trib27	0.948443	0.962474	0.983904	0.820351	0.996475	0.538497	0.239014	0.977553	0.336765	0.00969038	-0.0245076	0.0181141	0.139874	-0.403982	-0.000861209	0.135055	0.312617	-0.0794974	0.211844	-0.460258	Trem2-5xFAD	OPC
Tshz115	0.234155	0.154212	0.983904	0.820351	0.0978373	0.325373	0.951667	0.977553	0.851933	0.298523	0.154797	-0.373865	0.0219046	-0.258328	0.328352	0.144663	0.0279604	-0.042582	0.0413935	-0.150323	Trem2-5xFAD	OPC
Tshz23	0.97517	0.825145	0.983904	0.925295	0.947983	0.61692	0.667293	0.805094	0.720433	0.415634	-0.0215428	-0.255309	-0.120185	0.228132	-0.100038	-0.260309	-0.417054	0.281877	0.195604	0.305396	Trem2-5xFAD	OPC
Vipr23	0.99914	0.919359	0.983904	0.724413	0.602558	0.867944	0.717493	0.65883	0.808348	0.847554	0.000190597	-0.0547961	-0.232221	-0.715115	0.240143	-0.0580116	0.181747	0.293919	0.0950665	0.050523	Trem2-5xFAD	OPC
Wfs17	0.153896	0.811746	0.983904	0.925295	0.0236501	0.89561	0.7024	0.690032	0.839037	0.427363	0.453194	-0.297063	-0.453705	0.144409	0.88939	0.0645839	-0.326954	-0.536511	-0.130524	-0.331231	Trem2-5xFAD	OPC
Zbtb2015	3.36351e-05	0.962474	0.983904	0.925295	0.0851918	0.000420518	0.0139267	0.799937	0.0204627	0.0433292	-0.569582	0.00827248	-0.0761865	0.0638193	0.273596	-0.433191	0.338519	0.0884512	0.288346	-0.209587	Trem2-5xFAD	OPC
