# Supplementary material for: Single-cell spatial transcriptomics reveals distinct patterns of dysregulation in non-neuronal and neuronal cells induced by the Trem2R47H Alzheimer’s risk gene mutation
Source: Mol Psychiatry. Author manuscript; Available in PMC 2025 Mar 1. (PMC11746152; doi:10.1038/s41380-024-02651-0)
Supplement: Supplemental Table 4 [file NIHMS2043213-supplement-Supplemental_Table_4.xlsx]

## Sheet: Legend
Supplemental Table 4: Raw pseudobulk differential expression analysis of plaque proximal (<100µm) compared with plaque distal (100-500μm). Certain cell types are not included in the manuscript due to low cell counts.

## Sheet: SuppTable4_Pseudobulk_Plaque_Pr
	pvals	padj	logfc	celltype	gene
Amygdala Nucleus.Ace	0.443855	0.881166	0.245075	Amygdala Nucleus	Ace
Amygdala Nucleus.Adam10	0.152468	0.547091	-0.162789	Amygdala Nucleus	Adam10
Amygdala Nucleus.Adam17	0.478214	0.895475	0.114618	Amygdala Nucleus	Adam17
Amygdala Nucleus.Adgra1	0.606515	0.905966	0.0681179	Amygdala Nucleus	Adgra1
Amygdala Nucleus.Adgrg7	0.877636	0.95289	0.0543785	Amygdala Nucleus	Adgrg7
Amygdala Nucleus.Adrb1	0.447806	0.881166	0.133482	Amygdala Nucleus	Adrb1
Amygdala Nucleus.Aph1b	0.647324	0.905966	-0.0465813	Amygdala Nucleus	Aph1b
Amygdala Nucleus.Apoe	0.743884	0.905966	-0.0340634	Amygdala Nucleus	Apoe
Amygdala Nucleus.App	0.0446965	0.302943	-0.263266	Amygdala Nucleus	App
Amygdala Nucleus.Bace1	0.729098	0.905966	-0.0352295	Amygdala Nucleus	Bace1
Amygdala Nucleus.Bcan	0.870723	0.95289	-0.0378482	Amygdala Nucleus	Bcan
Amygdala Nucleus.Bcl11b	0.713091	0.905966	0.0628093	Amygdala Nucleus	Bcl11b
Amygdala Nucleus.Bdnf	0.171794	0.571604	-0.308927	Amygdala Nucleus	Bdnf
Amygdala Nucleus.Bin1	0.270967	0.708384	0.0575129	Amygdala Nucleus	Bin1
Amygdala Nucleus.Cacng5	0.987303	0.998213	-0.00301835	Amygdala Nucleus	Cacng5
Amygdala Nucleus.Calb1	0.916172	0.96356	-0.045901	Amygdala Nucleus	Calb1
Amygdala Nucleus.Calb2	0.186687	0.589029	0.35831	Amygdala Nucleus	Calb2
Amygdala Nucleus.Camk2a	0.0556003	0.350857	0.193938	Amygdala Nucleus	Camk2a
Amygdala Nucleus.Camk2g	0.0439771	0.302943	-0.305269	Amygdala Nucleus	Camk2g
Amygdala Nucleus.Car12	0.960512	0.97652	-0.0154575	Amygdala Nucleus	Car12
Amygdala Nucleus.Cars	0.0927191	0.437851	-0.171396	Amygdala Nucleus	Cars
Amygdala Nucleus.Cass4	0.417955	0.85939	-0.126384	Amygdala Nucleus	Cass4
Amygdala Nucleus.Cck	0.848514	0.95289	0.0385333	Amygdala Nucleus	Cck
Amygdala Nucleus.Cckbr	0.702956	0.905966	0.152114	Amygdala Nucleus	Cckbr
Amygdala Nucleus.Ccl6	0.0474151	0.309891	0.374924	Amygdala Nucleus	Ccl6
Amygdala Nucleus.Ccr6	0.868607	0.95289	0.0753435	Amygdala Nucleus	Ccr6
Amygdala Nucleus.Cd2ap	0.113303	0.471238	-0.300245	Amygdala Nucleus	Cd2ap
Amygdala Nucleus.Cdh12	0.99849	0.99849	0.000553057	Amygdala Nucleus	Cdh12
Amygdala Nucleus.Cdh7	0.111075	0.471238	0.224112	Amygdala Nucleus	Cdh7
Amygdala Nucleus.Chrm4	0.125975	0.512297	0.180499	Amygdala Nucleus	Chrm4
Amygdala Nucleus.Chrna7	0.00420193	0.0699048	0.296316	Amygdala Nucleus	Chrna7
Amygdala Nucleus.Clu	0.870305	0.95289	-0.0307834	Amygdala Nucleus	Clu
Amygdala Nucleus.Cnr1	0.583233	0.905966	-0.0731616	Amygdala Nucleus	Cnr1
Amygdala Nucleus.Col11a1	0.089566	0.437851	-0.192624	Amygdala Nucleus	Col11a1
Amygdala Nucleus.Col5a2	0.328882	0.76184	-0.312673	Amygdala Nucleus	Col5a2
Amygdala Nucleus.Cplx1	0.307012	0.759233	0.14774	Amygdala Nucleus	Cplx1
Amygdala Nucleus.Creb1	0.200853	0.609482	-0.19469	Amygdala Nucleus	Creb1
Amygdala Nucleus.Crebbp	0.236323	0.65526	0.14419	Amygdala Nucleus	Crebbp
Amygdala Nucleus.Crtac1	0.517911	0.897166	-0.102517	Amygdala Nucleus	Crtac1
Amygdala Nucleus.Csf1	0.603056	0.905966	-0.157477	Amygdala Nucleus	Csf1
Amygdala Nucleus.Csf1r	0.507387	0.897166	-0.201291	Amygdala Nucleus	Csf1r
Amygdala Nucleus.Cspg5	0.387136	0.823342	-0.396098	Amygdala Nucleus	Cspg5
Amygdala Nucleus.Cst7	0.777249	0.905966	-0.0586679	Amygdala Nucleus	Cst7
Amygdala Nucleus.Ctnnb1	0.344225	0.787415	-0.25195	Amygdala Nucleus	Ctnnb1
Amygdala Nucleus.Ctss	0.243296	0.664524	0.506204	Amygdala Nucleus	Ctss
Amygdala Nucleus.Cux2	0.26727	0.708384	-0.273123	Amygdala Nucleus	Cux2
Amygdala Nucleus.Cx3cl1	0.799271	0.914166	0.033766	Amygdala Nucleus	Cx3cl1
Amygdala Nucleus.Cxcl10	0.521225	0.897166	-0.192092	Amygdala Nucleus	Cxcl10
Amygdala Nucleus.Dcn	0.139895	0.528401	-0.453211	Amygdala Nucleus	Dcn
Amygdala Nucleus.Dkk3	0.883143	0.95289	0.036253	Amygdala Nucleus	Dkk3
Amygdala Nucleus.Dlg4	4.12637e-05	0.00377563	-0.177339	Amygdala Nucleus	Dlg4
Amygdala Nucleus.Dlk1	0.54231	0.897166	0.145087	Amygdala Nucleus	Dlk1
Amygdala Nucleus.Drd1	0.319929	0.76035	-0.396063	Amygdala Nucleus	Drd1
Amygdala Nucleus.Drd2	0.0151416	0.184728	-0.930978	Amygdala Nucleus	Drd2
Amygdala Nucleus.Epha10	0.000224495	0.0102707	0.322839	Amygdala Nucleus	Epha10
Amygdala Nucleus.Epha7	0.0016692	0.0382395	0.536836	Amygdala Nucleus	Epha7
Amygdala Nucleus.Etv1	0.0900994	0.437851	-0.231223	Amygdala Nucleus	Etv1
Amygdala Nucleus.Fermt2	0.883102	0.95289	-0.0105448	Amygdala Nucleus	Fermt2
Amygdala Nucleus.Fev	0.194955	0.60469	-0.513637	Amygdala Nucleus	Fev
Amygdala Nucleus.Fezf2	0.742107	0.905966	-0.0472106	Amygdala Nucleus	Fezf2
Amygdala Nucleus.Fibcd1	0.63849	0.905966	-0.32207	Amygdala Nucleus	Fibcd1
Amygdala Nucleus.Fn1	0.397427	0.826467	0.27343	Amygdala Nucleus	Fn1
Amygdala Nucleus.Fos	0.677368	0.905966	0.125499	Amygdala Nucleus	Fos
Amygdala Nucleus.Gad2	0.203161	0.609482	-0.363874	Amygdala Nucleus	Gad2
Amygdala Nucleus.Gfap	0.000523168	0.0191479	0.996062	Amygdala Nucleus	Gfap
Amygdala Nucleus.Gng2	0.0232573	0.224004	-0.69183	Amygdala Nucleus	Gng2
Amygdala Nucleus.Gpc3	0.0933124	0.437851	-0.5397	Amygdala Nucleus	Gpc3
Amygdala Nucleus.Gphn	0.533437	0.897166	-0.0622033	Amygdala Nucleus	Gphn
Amygdala Nucleus.Gpr158	0.712207	0.905966	0.0316517	Amygdala Nucleus	Gpr158
Amygdala Nucleus.Gpr55	0.562725	0.903321	0.177682	Amygdala Nucleus	Gpr55
Amygdala Nucleus.Gpr63	0.465425	0.895475	-0.309114	Amygdala Nucleus	Gpr63
Amygdala Nucleus.Grb2	0.544183	0.897166	-0.0748319	Amygdala Nucleus	Grb2
Amygdala Nucleus.Gria1	0.838976	0.95289	-0.0226561	Amygdala Nucleus	Gria1
Amygdala Nucleus.Gria2	0.60742	0.905966	0.0762039	Amygdala Nucleus	Gria2
Amygdala Nucleus.Gria3	0.083122	0.437851	0.129916	Amygdala Nucleus	Gria3
Amygdala Nucleus.Gria4	0.93013	0.97265	-0.0122749	Amygdala Nucleus	Gria4
Amygdala Nucleus.Grin1	0.00997998	0.140487	0.131008	Amygdala Nucleus	Grin1
Amygdala Nucleus.Grin2a	0.0767922	0.437851	0.160898	Amygdala Nucleus	Grin2a
Amygdala Nucleus.Grin2b	0.00257226	0.0523027	0.234208	Amygdala Nucleus	Grin2b
Amygdala Nucleus.Grin3a	0.178447	0.58314	0.277682	Amygdala Nucleus	Grin3a
Amygdala Nucleus.Grm1	0.772469	0.905966	0.0797034	Amygdala Nucleus	Grm1
Amygdala Nucleus.Grm2	0.650947	0.905966	0.124569	Amygdala Nucleus	Grm2
Amygdala Nucleus.Grm3	0.553787	0.903321	-0.151951	Amygdala Nucleus	Grm3
Amygdala Nucleus.Grm5	0.137541	0.528401	0.201801	Amygdala Nucleus	Grm5
Amygdala Nucleus.Grp	0.441756	0.881166	-0.930531	Amygdala Nucleus	Grp
Amygdala Nucleus.Gsto1	0.277328	0.712512	-0.159511	Amygdala Nucleus	Gsto1
Amygdala Nucleus.Hcn1	0.254666	0.68535	-0.120556	Amygdala Nucleus	Hcn1
Amygdala Nucleus.Hrh3	0.484301	0.895475	-0.138421	Amygdala Nucleus	Hrh3
Amygdala Nucleus.Htr1a	0.0139961	0.182949	0.418229	Amygdala Nucleus	Htr1a
Amygdala Nucleus.Htr2c	0.0211532	0.224004	0.387589	Amygdala Nucleus	Htr2c
Amygdala Nucleus.Htr5a	0.109378	0.471238	-0.174683	Amygdala Nucleus	Htr5a
Amygdala Nucleus.Id4	0.149521	0.547091	-0.592774	Amygdala Nucleus	Id4
Amygdala Nucleus.Iqck	0.531377	0.897166	0.0977953	Amygdala Nucleus	Iqck
Amygdala Nucleus.Itgal	0.424161	0.862461	-0.16713	Amygdala Nucleus	Itgal
Amygdala Nucleus.Kcnc1	0.0657514	0.401084	-0.120684	Amygdala Nucleus	Kcnc1
Amygdala Nucleus.Kcnd2	0.110476	0.471238	-0.136705	Amygdala Nucleus	Kcnd2
Amygdala Nucleus.Kcnh7	0.234427	0.65526	-0.303552	Amygdala Nucleus	Kcnh7
Amygdala Nucleus.Kcnq1	0.651334	0.905966	-0.17992	Amygdala Nucleus	Kcnq1
Amygdala Nucleus.Kctd4	0.52779	0.897166	0.132312	Amygdala Nucleus	Kctd4
Amygdala Nucleus.Lamp5	0.0701379	0.41404	-0.372589	Amygdala Nucleus	Lamp5
Amygdala Nucleus.Lct	0.362545	0.799345	-0.329212	Amygdala Nucleus	Lct
Amygdala Nucleus.Lmna	0.752536	0.905966	-0.078574	Amygdala Nucleus	Lmna
Amygdala Nucleus.Lratd2	0.387961	0.823342	0.242477	Amygdala Nucleus	Lratd2
Amygdala Nucleus.Lrpprc	0.735291	0.905966	-0.0395203	Amygdala Nucleus	Lrpprc
Amygdala Nucleus.Ly9	0.788457	0.913213	0.0845734	Amygdala Nucleus	Ly9
Amygdala Nucleus.Lynx1	0.135759	0.528401	0.295519	Amygdala Nucleus	Lynx1
Amygdala Nucleus.Map4k3	0.184644	0.589029	-0.109036	Amygdala Nucleus	Map4k3
Amygdala Nucleus.Mapk1	0.997602	0.99849	0.000497962	Amygdala Nucleus	Mapk1
Amygdala Nucleus.Mapt	0.358746	0.799345	-0.0617681	Amygdala Nucleus	Mapt
Amygdala Nucleus.Mas1	0.571344	0.905966	-0.0339554	Amygdala Nucleus	Mas1
Amygdala Nucleus.Mink1	0.754037	0.905966	-0.0157478	Amygdala Nucleus	Mink1
Amygdala Nucleus.Mrgprb1	0.695399	0.905966	-0.0764724	Amygdala Nucleus	Mrgprb1
Amygdala Nucleus.Mtor	0.562151	0.903321	0.110044	Amygdala Nucleus	Mtor
Amygdala Nucleus.Negr1	0.157986	0.55599	-0.215224	Amygdala Nucleus	Negr1
Amygdala Nucleus.Neto1	0.653168	0.905966	-0.0533491	Amygdala Nucleus	Neto1
Amygdala Nucleus.Nmbr	0.948297	0.97652	0.0151168	Amygdala Nucleus	Nmbr
Amygdala Nucleus.Nnat	0.371142	0.808559	0.165092	Amygdala Nucleus	Nnat
Amygdala Nucleus.Nos1	0.479416	0.895475	-0.228837	Amygdala Nucleus	Nos1
Amygdala Nucleus.Npas1	0.885548	0.95289	-0.0229624	Amygdala Nucleus	Npas1
Amygdala Nucleus.Nptx1	0.668598	0.905966	-0.129038	Amygdala Nucleus	Nptx1
Amygdala Nucleus.Nptx2	2.39926e-05	0.00377563	0.531975	Amygdala Nucleus	Nptx2
Amygdala Nucleus.Nptxr	0.462705	0.895475	-0.204297	Amygdala Nucleus	Nptxr
Amygdala Nucleus.Npy1r	0.170052	0.571604	-0.183143	Amygdala Nucleus	Npy1r
Amygdala Nucleus.Nr2f2	0.00298891	0.0546971	-0.316744	Amygdala Nucleus	Nr2f2
Amygdala Nucleus.Nrg1	0.744767	0.905966	-0.050099	Amygdala Nucleus	Nrg1
Amygdala Nucleus.Nrg2	0.318891	0.76035	0.266307	Amygdala Nucleus	Nrg2
Amygdala Nucleus.Nrg3	0.732104	0.905966	0.0279414	Amygdala Nucleus	Nrg3
Amygdala Nucleus.Ntng2	0.894536	0.95289	-0.0530124	Amygdala Nucleus	Ntng2
Amygdala Nucleus.Ntrk2	0.708368	0.905966	-0.0383448	Amygdala Nucleus	Ntrk2
Amygdala Nucleus.Ntsr1	0.0250991	0.229657	-0.173294	Amygdala Nucleus	Ntsr1
Amygdala Nucleus.Olig1	0.630105	0.905966	-0.171279	Amygdala Nucleus	Olig1
Amygdala Nucleus.Oprm1	0.76245	0.905966	-0.100293	Amygdala Nucleus	Oprm1
Amygdala Nucleus.Pcp4	0.0227224	0.224004	0.609658	Amygdala Nucleus	Pcp4
Amygdala Nucleus.Pdgfa	0.714186	0.905966	-0.0573772	Amygdala Nucleus	Pdgfa
Amygdala Nucleus.Pdgfrb	0.30643	0.759233	0.292381	Amygdala Nucleus	Pdgfrb
Amygdala Nucleus.Penk	0.220345	0.640049	-0.618926	Amygdala Nucleus	Penk
Amygdala Nucleus.Pilra	0.311539	0.760156	0.24645	Amygdala Nucleus	Pilra
Amygdala Nucleus.Pkp2	0.0319334	0.265628	0.311763	Amygdala Nucleus	Pkp2
Amygdala Nucleus.Plagl1	0.00151428	0.0382395	-0.866287	Amygdala Nucleus	Plagl1
Amygdala Nucleus.Plcg2	0.325447	0.76184	-0.322222	Amygdala Nucleus	Plcg2
Amygdala Nucleus.Prss12	0.0305614	0.265628	-0.686307	Amygdala Nucleus	Prss12
Amygdala Nucleus.Psen1	0.656707	0.905966	-0.0829454	Amygdala Nucleus	Psen1
Amygdala Nucleus.Psen2	0.280333	0.712512	-0.109026	Amygdala Nucleus	Psen2
Amygdala Nucleus.Pten	0.960465	0.97652	0.00288916	Amygdala Nucleus	Pten
Amygdala Nucleus.Ptgds	0.77399	0.905966	-0.043994	Amygdala Nucleus	Ptgds
Amygdala Nucleus.Ptk2b	0.947478	0.97652	-0.0113631	Amygdala Nucleus	Ptk2b
Amygdala Nucleus.Ptpru	0.719867	0.905966	0.081855	Amygdala Nucleus	Ptpru
Amygdala Nucleus.Reln	0.665491	0.905966	-0.141396	Amygdala Nucleus	Reln
Amygdala Nucleus.Rims1	0.489331	0.895475	0.0949443	Amygdala Nucleus	Rims1
Amygdala Nucleus.Rims2	0.0365541	0.290843	-0.334946	Amygdala Nucleus	Rims2
Amygdala Nucleus.Robo1	0.899641	0.95289	0.0570412	Amygdala Nucleus	Robo1
Amygdala Nucleus.Rph3a	0.736316	0.905966	-0.105089	Amygdala Nucleus	Rph3a
Amygdala Nucleus.S100b	0.90082	0.95289	-0.028681	Amygdala Nucleus	S100b
Amygdala Nucleus.Scimp	0.488439	0.895475	0.111354	Amygdala Nucleus	Scimp
Amygdala Nucleus.Sharpin	0.348655	0.787702	-0.163205	Amygdala Nucleus	Sharpin
Amygdala Nucleus.Slc17a6	0.0430152	0.302943	-0.355722	Amygdala Nucleus	Slc17a6
Amygdala Nucleus.Slc17a7	0.770515	0.905966	0.0576783	Amygdala Nucleus	Slc17a7
Amygdala Nucleus.Slc29a1	0.536707	0.897166	0.152969	Amygdala Nucleus	Slc29a1
Amygdala Nucleus.Slc29a2	0.0388678	0.296367	0.272391	Amygdala Nucleus	Slc29a2
Amygdala Nucleus.Slc30a3	0.797587	0.914166	-0.139764	Amygdala Nucleus	Slc30a3
Amygdala Nucleus.Slc32a1	0.208444	0.615247	-0.3175	Amygdala Nucleus	Slc32a1
Amygdala Nucleus.Snca	0.515465	0.897166	0.12635	Amygdala Nucleus	Snca
Amygdala Nucleus.Sorl1	0.533591	0.897166	0.0812823	Amygdala Nucleus	Sorl1
Amygdala Nucleus.Sox10	0.598045	0.905966	-0.339376	Amygdala Nucleus	Sox10
Amygdala Nucleus.Sox8	0.654527	0.905966	0.0983241	Amygdala Nucleus	Sox8
Amygdala Nucleus.Src	0.68111	0.905966	0.0346201	Amygdala Nucleus	Src
Amygdala Nucleus.Sstr3	0.0804085	0.437851	0.200583	Amygdala Nucleus	Sstr3
Amygdala Nucleus.Sulf2	0.0188949	0.216111	0.341074	Amygdala Nucleus	Sulf2
Amygdala Nucleus.Syn1	0.668157	0.905966	-0.0669999	Amygdala Nucleus	Syn1
Amygdala Nucleus.Syngap1	0.00167167	0.0382395	0.0674781	Amygdala Nucleus	Syngap1
Amygdala Nucleus.Syp	0.141485	0.528401	0.0827414	Amygdala Nucleus	Syp
Amygdala Nucleus.Tacr2	0.391425	0.823342	0.24547	Amygdala Nucleus	Tacr2
Amygdala Nucleus.Tlr4	0.652697	0.905966	0.0826545	Amygdala Nucleus	Tlr4
Amygdala Nucleus.Tmem119	0.898717	0.95289	-0.0399063	Amygdala Nucleus	Tmem119
Amygdala Nucleus.Tmem150a	0.225298	0.644213	-0.0700142	Amygdala Nucleus	Tmem150a
Amygdala Nucleus.Tpbg	0.957936	0.97652	0.0248641	Amygdala Nucleus	Tpbg
Amygdala Nucleus.Trhr	0.000117284	0.0071543	-0.796873	Amygdala Nucleus	Trhr
Amygdala Nucleus.Trpm4	0.00540513	0.0824283	-0.304976	Amygdala Nucleus	Trpm4
Amygdala Nucleus.Tshz1	0.639654	0.905966	0.206397	Amygdala Nucleus	Tshz1
Amygdala Nucleus.Ube3a	0.111989	0.471238	-0.347247	Amygdala Nucleus	Ube3a
Amygdala Nucleus.Vipr2	0.168613	0.571604	-0.323286	Amygdala Nucleus	Vipr2
Amygdala Nucleus.Wfs1	0.66891	0.905966	-0.139737	Amygdala Nucleus	Wfs1
Amygdala Nucleus.Zbtb20	0.0850901	0.437851	-0.516186	Amygdala Nucleus	Zbtb20
AST.Acan	0.0330673	0.110936	0.156918	AST	Acan
AST.Adam10	0.111343	0.255127	-0.123259	AST	Adam10
AST.Adam17	0.609018	0.781949	0.0301813	AST	Adam17
AST.Adgra1	0.506257	0.707647	-0.0610537	AST	Adgra1
AST.Adrb1	0.00117154	0.00676892	0.205763	AST	Adrb1
AST.Aldh1l1	0.82901	0.939807	-0.0140467	AST	Aldh1l1
AST.Aph1b	0.053621	0.159331	0.122702	AST	Aph1b
AST.Apoe	0.796959	0.931278	0.0175617	AST	Apoe
AST.App	0.416295	0.618496	-0.11313	AST	App
AST.Aqp4	0.34814	0.540397	-0.0771908	AST	Aqp4
AST.Bace1	0.0870672	0.226375	0.197271	AST	Bace1
AST.Bcan	3.65711e-05	0.000475424	-0.251585	AST	Bcan
AST.Bin1	0.101629	0.255127	-0.15594	AST	Bin1
AST.C4b	6.18888e-05	0.00071516	0.426429	AST	C4b
AST.Camk2a	0.118316	0.255474	-0.325883	AST	Camk2a
AST.Camk2g	0.204109	0.370942	-0.103043	AST	Camk2g
AST.Cars	0.510322	0.707647	0.0436934	AST	Cars
AST.Cass4	0.71926	0.85981	-0.0359088	AST	Cass4
AST.Ccr6	2.68448e-06	6.01847e-05	0.658145	AST	Ccr6
AST.Cd2ap	0.10732	0.255127	-0.153028	AST	Cd2ap
AST.Celsr1	0.0440759	0.13482	-0.326097	AST	Celsr1
AST.Clu	8.83081e-05	0.000918405	0.230681	AST	Clu
AST.Col5a2	0.998099	0.998099	0.000231775	AST	Col5a2
AST.Cplx1	0.897153	0.971916	0.0206414	AST	Cplx1
AST.Crebbp	0.559528	0.755727	-0.0504137	AST	Crebbp
AST.Csf1	0.00856839	0.038744	0.291882	AST	Csf1
AST.Cspg5	0.911214	0.976971	0.0102483	AST	Cspg5
AST.Ctnnb1	0.112845	0.255127	-0.0846099	AST	Ctnnb1
AST.Cux2	0.151222	0.296738	0.199019	AST	Cux2
AST.Cx3cl1	0.375104	0.565375	-0.10815	AST	Cx3cl1
AST.Ddit4l	0.00742529	0.03577	0.323905	AST	Ddit4l
AST.Deptor	0.240378	0.409824	-0.0697379	AST	Deptor
AST.Dkk3	0.0058385	0.0306571	0.297138	AST	Dkk3
AST.Dlg4	0.680938	0.853224	-0.0256111	AST	Dlg4
AST.Erbb2	0.989482	0.998099	-0.00109882	AST	Erbb2
AST.Erbb4	0.00589559	0.0306571	-0.564434	AST	Erbb4
AST.Fermt2	0.690751	0.855216	-0.018328	AST	Fermt2
AST.Fezf2	0.0186751	0.0693645	0.219188	AST	Fezf2
AST.Fos	2.27724e-05	0.000338333	0.822013	AST	Fos
AST.Gfap	2.89349e-06	6.01847e-05	0.601184	AST	Gfap
AST.Glp2r	0.466252	0.673475	-0.0624913	AST	Glp2r
AST.Gphn	0.124036	0.257995	-0.139974	AST	Gphn
AST.Gpr158	0.702767	0.85981	-0.0523617	AST	Gpr158
AST.Gpr37	0.000234927	0.00174517	-0.231534	AST	Gpr37
AST.Grb2	0.156752	0.301893	-0.0942913	AST	Grb2
AST.Gria1	1.37817e-10	7.16647e-09	-1.00661	AST	Gria1
AST.Gria2	0.0217172	0.0778824	0.241464	AST	Gria2
AST.Gria4	0.0733872	0.195699	0.180852	AST	Gria4
AST.Grin2b	0.195732	0.363503	-0.0779532	AST	Grin2b
AST.Grin2c	0.943633	0.991291	-0.00603002	AST	Grin2c
AST.Grin3a	0.000394515	0.00256435	-0.50342	AST	Grin3a
AST.Grm3	0.224661	0.393403	-0.0723364	AST	Grm3
AST.Icam1	6.0462e-07	2.09602e-05	0.844889	AST	Icam1
AST.Id4	0.109923	0.255127	-0.13296	AST	Id4
AST.Itga7	0.996982	0.998099	0.000390634	AST	Itga7
AST.Kcnd2	0.0148689	0.0644319	-0.307197	AST	Kcnd2
AST.Lmna	0.108361	0.255127	0.226531	AST	Lmna
AST.Lrpprc	0.586799	0.773316	-0.0533602	AST	Lrpprc
AST.Lynx1	0.285253	0.470894	0.0800278	AST	Lynx1
AST.Map4k3	0.929413	0.986316	0.00817844	AST	Map4k3
AST.Mapk1	0.165989	0.313871	-0.0958404	AST	Mapk1
AST.Mapt	0.362639	0.554625	-0.10546	AST	Mapt
AST.Mink1	0.632157	0.80176	-0.0201316	AST	Mink1
AST.Mmp14	0.000337408	0.00233936	-0.581339	AST	Mmp14
AST.Mtor	0.01625	0.0650001	-0.0896775	AST	Mtor
AST.Negr1	0.473641	0.674776	-0.0851328	AST	Negr1
AST.Nnat	0.000199947	0.00159958	-0.362646	AST	Nnat
AST.Nptxr	0.34205	0.540397	-0.192441	AST	Nptxr
AST.Nr2f2	0.226963	0.393403	-0.125869	AST	Nr2f2
AST.Nrg2	0.206872	0.370942	0.105025	AST	Nrg2
AST.Ntng2	0.847724	0.939807	0.0201348	AST	Ntng2
AST.Ntrk2	0.95973	0.996193	-0.00328608	AST	Ntrk2
AST.Olig1	0.0328159	0.110936	-0.15444	AST	Olig1
AST.Pax6	0.250675	0.420487	0.0832156	AST	Pax6
AST.Pdgfa	0.343621	0.540397	0.0697195	AST	Pdgfa
AST.Pdgfrb	0.448668	0.657204	0.0626726	AST	Pdgfrb
AST.Prkcd	0.017519	0.0674805	0.30297	AST	Prkcd
AST.Psen1	0.00756673	0.03577	-0.11686	AST	Psen1
AST.Psen2	0.849441	0.939807	0.0127225	AST	Psen2
AST.Pten	0.967457	0.996193	0.00452524	AST	Pten
AST.Ptgds	7.64655e-11	7.16647e-09	-0.488201	AST	Ptgds
AST.Ptk2b	0.594858	0.773316	0.0648515	AST	Ptk2b
AST.Rims1	0.135257	0.275818	0.273485	AST	Rims1
AST.Rims2	0.0683133	0.186963	-0.156004	AST	Rims2
AST.Robo1	1.09771e-05	0.000190269	0.206182	AST	Robo1
AST.Rorb	0.120368	0.255474	-0.0909226	AST	Rorb
AST.Rph3a	0.306445	0.497973	-0.149441	AST	Rph3a
AST.S100b	0.000142709	0.00134925	0.115929	AST	S100b
AST.Sharpin	0.0552028	0.159475	0.085985	AST	Sharpin
AST.Slc17a7	0.11668	0.255474	0.225049	AST	Slc17a7
AST.Slc29a2	0.000951374	0.00582017	-0.198069	AST	Slc29a2
AST.Sorl1	0.811139	0.937316	-0.0206587	AST	Sorl1
AST.Sox8	0.000159172	0.00137949	-0.294249	AST	Sox8
AST.Src	0.592516	0.773316	-0.0317096	AST	Src
AST.Sulf2	0.719264	0.85981	0.0698635	AST	Sulf2
AST.Syn1	0.893088	0.971916	0.00986884	AST	Syn1
AST.Syngap1	0.84429	0.939807	0.0160091	AST	Syngap1
AST.Syp	0.7595	0.89759	-0.0399774	AST	Syp
AST.Tmem150a	0.552435	0.755727	0.0604369	AST	Tmem150a
AST.Trib2	0.035625	0.115781	-0.264894	AST	Trib2
AST.Tshz1	0.0158353	0.0650001	-0.144297	AST	Tshz1
AST.Vcam1	0.146762	0.293523	0.11292	AST	Vcam1
AST.Wfs1	0.0577399	0.162296	0.175889	AST	Wfs1
AST.Zbtb20	0.0413766	0.130399	0.105372	AST	Zbtb20
CA1_ExN.Ace	0.88191	0.982511	-0.0205907	CA1_ExN	Ace
CA1_ExN.Adam10	0.932068	0.982511	0.00590814	CA1_ExN	Adam10
CA1_ExN.Adam17	0.954627	0.982511	0.00402644	CA1_ExN	Adam17
CA1_ExN.Adgra1	0.383795	0.982511	0.200576	CA1_ExN	Adgra1
CA1_ExN.Adgrg7	0.775803	0.982511	-0.044624	CA1_ExN	Adgrg7
CA1_ExN.Adrb1	0.169463	0.982511	0.126962	CA1_ExN	Adrb1
CA1_ExN.Aph1b	0.355208	0.982511	-0.119117	CA1_ExN	Aph1b
CA1_ExN.Apoe	0.0210566	0.638718	0.12287	CA1_ExN	Apoe
CA1_ExN.App	0.673383	0.982511	-0.0428864	CA1_ExN	App
CA1_ExN.Bace1	0.789976	0.982511	-0.0541347	CA1_ExN	Bace1
CA1_ExN.Bcan	0.464314	0.982511	0.266292	CA1_ExN	Bcan
CA1_ExN.Bcl11b	0.584876	0.982511	-0.0507118	CA1_ExN	Bcl11b
CA1_ExN.Bdnf	0.665473	0.982511	-0.0423467	CA1_ExN	Bdnf
CA1_ExN.Bin1	0.289306	0.982511	0.0611099	CA1_ExN	Bin1
CA1_ExN.Bmp2	0.000304325	0.0553872	0.222727	CA1_ExN	Bmp2
CA1_ExN.C1qa	0.0193586	0.638718	0.228559	CA1_ExN	C1qa
CA1_ExN.Cacng5	0.89325	0.982511	0.0268862	CA1_ExN	Cacng5
CA1_ExN.Calb1	0.625012	0.982511	-0.0927044	CA1_ExN	Calb1
CA1_ExN.Camk2a	0.448494	0.982511	0.0467558	CA1_ExN	Camk2a
CA1_ExN.Camk2g	0.448268	0.982511	-0.0835182	CA1_ExN	Camk2g
CA1_ExN.Car12	0.240949	0.982511	-0.0966031	CA1_ExN	Car12
CA1_ExN.Cars	0.69741	0.982511	-0.047932	CA1_ExN	Cars
CA1_ExN.Casp8	0.880064	0.982511	-0.0313016	CA1_ExN	Casp8
CA1_ExN.Cass4	0.0977142	0.982511	-0.138401	CA1_ExN	Cass4
CA1_ExN.Cck	0.618844	0.982511	-0.0259905	CA1_ExN	Cck
CA1_ExN.Ccl6	0.611354	0.982511	-0.0698591	CA1_ExN	Ccl6
CA1_ExN.Ccr6	0.276374	0.982511	-0.341621	CA1_ExN	Ccr6
CA1_ExN.Cd2ap	0.646537	0.982511	-0.0742733	CA1_ExN	Cd2ap
CA1_ExN.Cd74	0.148065	0.982511	0.274481	CA1_ExN	Cd74
CA1_ExN.Cdh12	0.816548	0.982511	-0.0220881	CA1_ExN	Cdh12
CA1_ExN.Cdh7	0.639329	0.982511	0.0737017	CA1_ExN	Cdh7
CA1_ExN.Chodl	0.272569	0.982511	-0.160578	CA1_ExN	Chodl
CA1_ExN.Chrm4	0.182235	0.982511	0.0535591	CA1_ExN	Chrm4
CA1_ExN.Chrna5	0.602302	0.982511	-0.0994819	CA1_ExN	Chrna5
CA1_ExN.Chrna7	0.544474	0.982511	-0.0530971	CA1_ExN	Chrna7
CA1_ExN.Clu	0.875325	0.982511	-0.011166	CA1_ExN	Clu
CA1_ExN.Cnr1	0.800281	0.982511	0.017117	CA1_ExN	Cnr1
CA1_ExN.Col11a1	0.594829	0.982511	0.138602	CA1_ExN	Col11a1
CA1_ExN.Col5a2	0.818155	0.982511	0.0287767	CA1_ExN	Col5a2
CA1_ExN.Cplx1	0.794508	0.982511	0.0235576	CA1_ExN	Cplx1
CA1_ExN.Creb1	0.68919	0.982511	-0.0339353	CA1_ExN	Creb1
CA1_ExN.Crebbp	0.901665	0.982511	-0.0142114	CA1_ExN	Crebbp
CA1_ExN.Crtac1	0.69624	0.982511	0.0642157	CA1_ExN	Crtac1
CA1_ExN.Csf1	0.194997	0.982511	0.314546	CA1_ExN	Csf1
CA1_ExN.Csf1r	0.932539	0.982511	-0.00813572	CA1_ExN	Csf1r
CA1_ExN.Cspg5	0.795141	0.982511	0.0310169	CA1_ExN	Cspg5
CA1_ExN.Cst7	0.845639	0.982511	0.0217335	CA1_ExN	Cst7
CA1_ExN.Ctnnb1	0.955688	0.982511	0.00294407	CA1_ExN	Ctnnb1
CA1_ExN.Ctss	0.00248531	0.226163	0.283819	CA1_ExN	Ctss
CA1_ExN.Cux2	0.671897	0.982511	-0.125301	CA1_ExN	Cux2
CA1_ExN.Cx3cl1	0.465302	0.982511	0.0987212	CA1_ExN	Cx3cl1
CA1_ExN.Cxcl10	0.0132063	0.638718	-0.195548	CA1_ExN	Cxcl10
CA1_ExN.Dcn	0.990337	0.997451	0.00458559	CA1_ExN	Dcn
CA1_ExN.Dkk3	0.280466	0.982511	-0.0911346	CA1_ExN	Dkk3
CA1_ExN.Dlg4	0.501795	0.982511	0.0328122	CA1_ExN	Dlg4
CA1_ExN.Drd5	0.0833584	0.982511	-0.208879	CA1_ExN	Drd5
CA1_ExN.Epha10	0.1139	0.982511	0.257948	CA1_ExN	Epha10
CA1_ExN.Epha7	0.947159	0.982511	0.0128143	CA1_ExN	Epha7
CA1_ExN.Erbb2	0.511507	0.982511	0.222006	CA1_ExN	Erbb2
CA1_ExN.Etv1	0.497145	0.982511	-0.172143	CA1_ExN	Etv1
CA1_ExN.Fermt2	0.318279	0.982511	-0.0845753	CA1_ExN	Fermt2
CA1_ExN.Fev	0.130873	0.982511	-0.353581	CA1_ExN	Fev
CA1_ExN.Fezf2	0.305117	0.982511	0.142598	CA1_ExN	Fezf2
CA1_ExN.Fibcd1	0.889796	0.982511	0.0184971	CA1_ExN	Fibcd1
CA1_ExN.Fn1	0.279605	0.982511	-0.0942334	CA1_ExN	Fn1
CA1_ExN.Fos	0.656297	0.982511	0.1584	CA1_ExN	Fos
CA1_ExN.Gfap	0.153307	0.982511	0.129089	CA1_ExN	Gfap
CA1_ExN.Glp2r	0.808019	0.982511	0.0288287	CA1_ExN	Glp2r
CA1_ExN.Gng2	0.874592	0.982511	-0.0177562	CA1_ExN	Gng2
CA1_ExN.Gpc3	0.725159	0.982511	-0.123481	CA1_ExN	Gpc3
CA1_ExN.Gphn	0.791573	0.982511	0.0423493	CA1_ExN	Gphn
CA1_ExN.Gpr158	0.76613	0.982511	0.00882567	CA1_ExN	Gpr158
CA1_ExN.Gpr55	0.316843	0.982511	0.0671	CA1_ExN	Gpr55
CA1_ExN.Gpr63	0.424005	0.982511	-0.0808668	CA1_ExN	Gpr63
CA1_ExN.Grb2	0.141054	0.982511	-0.0418607	CA1_ExN	Grb2
CA1_ExN.Gria1	0.622855	0.982511	-0.0193026	CA1_ExN	Gria1
CA1_ExN.Gria2	0.898276	0.982511	0.0190672	CA1_ExN	Gria2
CA1_ExN.Gria3	0.818681	0.982511	0.020035	CA1_ExN	Gria3
CA1_ExN.Gria4	0.221313	0.982511	0.0992175	CA1_ExN	Gria4
CA1_ExN.Grin1	0.929794	0.982511	-0.00351257	CA1_ExN	Grin1
CA1_ExN.Grin2a	0.534105	0.982511	-0.0240641	CA1_ExN	Grin2a
CA1_ExN.Grin2b	0.74498	0.982511	0.0215451	CA1_ExN	Grin2b
CA1_ExN.Grin3a	0.265067	0.982511	0.181611	CA1_ExN	Grin3a
CA1_ExN.Grm1	0.738833	0.982511	-0.0427822	CA1_ExN	Grm1
CA1_ExN.Grm2	0.492886	0.982511	0.076393	CA1_ExN	Grm2
CA1_ExN.Grm3	0.940796	0.982511	-0.00921604	CA1_ExN	Grm3
CA1_ExN.Grm4	0.628022	0.982511	0.110279	CA1_ExN	Grm4
CA1_ExN.Grm5	0.910597	0.982511	-0.0131132	CA1_ExN	Grm5
CA1_ExN.Grp	0.331883	0.982511	0.457815	CA1_ExN	Grp
CA1_ExN.Gsto1	0.848722	0.982511	-0.0118731	CA1_ExN	Gsto1
CA1_ExN.Hcn1	0.644046	0.982511	0.0438239	CA1_ExN	Hcn1
CA1_ExN.Hrh3	0.335542	0.982511	0.234998	CA1_ExN	Hrh3
CA1_ExN.Hs3st1	0.986408	0.997451	-0.00353414	CA1_ExN	Hs3st1
CA1_ExN.Htr1a	0.355275	0.982511	-0.0802796	CA1_ExN	Htr1a
CA1_ExN.Htr3a	0.525975	0.982511	-0.208357	CA1_ExN	Htr3a
CA1_ExN.Htr5a	0.506444	0.982511	0.0565875	CA1_ExN	Htr5a
CA1_ExN.Id4	0.441207	0.982511	-0.0591931	CA1_ExN	Id4
CA1_ExN.Iqck	0.760026	0.982511	0.0422446	CA1_ExN	Iqck
CA1_ExN.Kcnc1	0.853057	0.982511	-0.0155942	CA1_ExN	Kcnc1
CA1_ExN.Kcnd2	0.0358796	0.932869	-0.135519	CA1_ExN	Kcnd2
CA1_ExN.Kcnh7	0.762068	0.982511	-0.0446404	CA1_ExN	Kcnh7
CA1_ExN.Kctd4	0.670772	0.982511	0.073101	CA1_ExN	Kctd4
CA1_ExN.Lamp5	0.882042	0.982511	0.0272827	CA1_ExN	Lamp5
CA1_ExN.Lcn2	0.121447	0.982511	-0.123014	CA1_ExN	Lcn2
CA1_ExN.Lct	0.67469	0.982511	0.0924629	CA1_ExN	Lct
CA1_ExN.Lmna	0.233765	0.982511	0.13423	CA1_ExN	Lmna
CA1_ExN.Lratd2	0.700426	0.982511	-0.0803744	CA1_ExN	Lratd2
CA1_ExN.Lrpprc	0.684678	0.982511	-0.0403585	CA1_ExN	Lrpprc
CA1_ExN.Ly9	0.426421	0.982511	-0.165557	CA1_ExN	Ly9
CA1_ExN.Lynx1	0.332869	0.982511	0.14705	CA1_ExN	Lynx1
CA1_ExN.Map4k3	0.428771	0.982511	-0.0870589	CA1_ExN	Map4k3
CA1_ExN.Mapk1	0.668544	0.982511	-0.0556513	CA1_ExN	Mapk1
CA1_ExN.Mapt	0.911647	0.982511	0.00440326	CA1_ExN	Mapt
CA1_ExN.Mas1	0.583348	0.982511	-0.0544947	CA1_ExN	Mas1
CA1_ExN.Mink1	0.588211	0.982511	-0.0165968	CA1_ExN	Mink1
CA1_ExN.Mtor	0.384038	0.982511	0.0406314	CA1_ExN	Mtor
CA1_ExN.Ndst4	0.785649	0.982511	0.0573187	CA1_ExN	Ndst4
CA1_ExN.Negr1	0.825635	0.982511	-0.0873796	CA1_ExN	Negr1
CA1_ExN.Neto1	0.121117	0.982511	0.251687	CA1_ExN	Neto1
CA1_ExN.Nnat	0.904019	0.982511	0.0303024	CA1_ExN	Nnat
CA1_ExN.Nos1	0.584501	0.982511	0.0972195	CA1_ExN	Nos1
CA1_ExN.Npas1	0.441153	0.982511	-0.113681	CA1_ExN	Npas1
CA1_ExN.Nptx1	0.380705	0.982511	-0.0584809	CA1_ExN	Nptx1
CA1_ExN.Nptx2	0.0147241	0.638718	0.383846	CA1_ExN	Nptx2
CA1_ExN.Nptxr	0.548975	0.982511	0.111945	CA1_ExN	Nptxr
CA1_ExN.Npy1r	0.919297	0.982511	-0.0180568	CA1_ExN	Npy1r
CA1_ExN.Nr2f2	0.729791	0.982511	0.0819813	CA1_ExN	Nr2f2
CA1_ExN.Nrg1	0.88565	0.982511	0.0192193	CA1_ExN	Nrg1
CA1_ExN.Nrg2	0.052122	0.982511	-0.225449	CA1_ExN	Nrg2
CA1_ExN.Nrg3	0.49754	0.982511	0.0391512	CA1_ExN	Nrg3
CA1_ExN.Ntng2	0.733213	0.982511	0.0454917	CA1_ExN	Ntng2
CA1_ExN.Ntrk2	0.514513	0.982511	-0.0841304	CA1_ExN	Ntrk2
CA1_ExN.Ntsr1	0.341595	0.982511	-0.121239	CA1_ExN	Ntsr1
CA1_ExN.Olig1	0.826534	0.982511	-0.0244101	CA1_ExN	Olig1
CA1_ExN.Pdgfa	0.532056	0.982511	0.0417465	CA1_ExN	Pdgfa
CA1_ExN.Pdgfrb	0.892132	0.982511	0.0136947	CA1_ExN	Pdgfrb
CA1_ExN.Penk	0.139829	0.982511	-0.454684	CA1_ExN	Penk
CA1_ExN.Pilra	0.35024	0.982511	-0.0687754	CA1_ExN	Pilra
CA1_ExN.Pkp2	0.801447	0.982511	-0.0186083	CA1_ExN	Pkp2
CA1_ExN.Plagl1	0.422817	0.982511	-0.204883	CA1_ExN	Plagl1
CA1_ExN.Plcg2	0.997451	0.997451	-0.00045407	CA1_ExN	Plcg2
CA1_ExN.Prss12	0.418095	0.982511	-0.121024	CA1_ExN	Prss12
CA1_ExN.Psen1	0.331354	0.982511	-0.0647431	CA1_ExN	Psen1
CA1_ExN.Psen2	0.590184	0.982511	0.0601768	CA1_ExN	Psen2
CA1_ExN.Pten	0.843556	0.982511	0.0579498	CA1_ExN	Pten
CA1_ExN.Ptgds	0.196606	0.982511	-0.107729	CA1_ExN	Ptgds
CA1_ExN.Ptk2b	0.596541	0.982511	-0.0756829	CA1_ExN	Ptk2b
CA1_ExN.Ptpru	0.150793	0.982511	0.153955	CA1_ExN	Ptpru
CA1_ExN.Pvalb	0.730244	0.982511	0.0541867	CA1_ExN	Pvalb
CA1_ExN.Rims1	0.59857	0.982511	0.107944	CA1_ExN	Rims1
CA1_ExN.Rims2	0.678942	0.982511	-0.0544237	CA1_ExN	Rims2
CA1_ExN.Robo1	0.340411	0.982511	0.148846	CA1_ExN	Robo1
CA1_ExN.Rph3a	0.320299	0.982511	0.178872	CA1_ExN	Rph3a
CA1_ExN.S100b	0.819895	0.982511	-0.0448436	CA1_ExN	S100b
CA1_ExN.Scimp	0.427607	0.982511	-0.111125	CA1_ExN	Scimp
CA1_ExN.Serpinf1	0.147696	0.982511	-0.181704	CA1_ExN	Serpinf1
CA1_ExN.Sharpin	0.365029	0.982511	0.0528195	CA1_ExN	Sharpin
CA1_ExN.Slc17a7	0.84812	0.982511	0.00942082	CA1_ExN	Slc17a7
CA1_ExN.Slc29a2	0.951538	0.982511	-0.00831308	CA1_ExN	Slc29a2
CA1_ExN.Slc30a3	0.311474	0.982511	-0.167104	CA1_ExN	Slc30a3
CA1_ExN.Slc32a1	0.219009	0.982511	-0.257474	CA1_ExN	Slc32a1
CA1_ExN.Snca	0.594373	0.982511	0.091408	CA1_ExN	Snca
CA1_ExN.Sorl1	0.960917	0.982511	0.00530877	CA1_ExN	Sorl1
CA1_ExN.Sox10	0.34982	0.982511	-0.18991	CA1_ExN	Sox10
CA1_ExN.Sox8	0.777028	0.982511	0.023342	CA1_ExN	Sox8
CA1_ExN.Src	0.281195	0.982511	0.0547993	CA1_ExN	Src
CA1_ExN.Sst	0.0488713	0.982511	0.298873	CA1_ExN	Sst
CA1_ExN.Sstr3	0.667849	0.982511	-0.0291855	CA1_ExN	Sstr3
CA1_ExN.Sulf2	0.0703916	0.982511	0.22221	CA1_ExN	Sulf2
CA1_ExN.Syn1	0.489832	0.982511	-0.0207933	CA1_ExN	Syn1
CA1_ExN.Syngap1	0.282853	0.982511	0.0237705	CA1_ExN	Syngap1
CA1_ExN.Syp	0.310804	0.982511	-0.029736	CA1_ExN	Syp
CA1_ExN.Tmem119	0.702587	0.982511	-0.0671012	CA1_ExN	Tmem119
CA1_ExN.Tmem150a	0.846442	0.982511	-0.0202212	CA1_ExN	Tmem150a
CA1_ExN.Tpbg	0.62598	0.982511	-0.15214	CA1_ExN	Tpbg
CA1_ExN.Trpm4	0.536825	0.982511	0.107377	CA1_ExN	Trpm4
CA1_ExN.Tshz1	0.330999	0.982511	0.125517	CA1_ExN	Tshz1
CA1_ExN.Ube3a	0.388784	0.982511	-0.117017	CA1_ExN	Ube3a
CA1_ExN.Vipr2	0.349572	0.982511	-0.119442	CA1_ExN	Vipr2
CA1_ExN.Wfs1	0.824651	0.982511	0.0837564	CA1_ExN	Wfs1
CA1_ExN.Wnt2	0.992292	0.997451	0.00412241	CA1_ExN	Wnt2
CA1_ExN.Zbtb20	0.21543	0.982511	-0.0675313	CA1_ExN	Zbtb20
CA3_ExN.Adam10	0.809892	0.991085	0.0270005	CA3_ExN	Adam10
CA3_ExN.Adam17	0.630256	0.991085	0.0701452	CA3_ExN	Adam17
CA3_ExN.Adarb2	0.675916	0.991085	-0.0651571	CA3_ExN	Adarb2
CA3_ExN.Adgra1	0.512753	0.991085	0.126637	CA3_ExN	Adgra1
CA3_ExN.Adrb1	0.632378	0.991085	0.106626	CA3_ExN	Adrb1
CA3_ExN.Aph1b	0.855564	0.991085	-0.0177347	CA3_ExN	Aph1b
CA3_ExN.Apoe	0.0282587	0.819502	0.18645	CA3_ExN	Apoe
CA3_ExN.App	0.671939	0.991085	-0.0572055	CA3_ExN	App
CA3_ExN.Bace1	0.46053	0.991085	-0.212318	CA3_ExN	Bace1
CA3_ExN.Bcan	0.665392	0.991085	0.0823736	CA3_ExN	Bcan
CA3_ExN.Bcl11b	0.475644	0.991085	-0.181604	CA3_ExN	Bcl11b
CA3_ExN.Bdnf	0.641	0.991085	-0.10557	CA3_ExN	Bdnf
CA3_ExN.Bgn	0.675917	0.991085	-0.0739405	CA3_ExN	Bgn
CA3_ExN.Bin1	0.864921	0.991085	0.0116793	CA3_ExN	Bin1
CA3_ExN.Cacng5	0.851402	0.991085	-0.0379829	CA3_ExN	Cacng5
CA3_ExN.Calb2	0.228613	0.991085	0.551841	CA3_ExN	Calb2
CA3_ExN.Camk2a	0.325396	0.991085	0.116812	CA3_ExN	Camk2a
CA3_ExN.Camk2g	0.429716	0.991085	0.194006	CA3_ExN	Camk2g
CA3_ExN.Car12	0.989077	0.996331	0.00253472	CA3_ExN	Car12
CA3_ExN.Cars	0.910657	0.996331	0.0125699	CA3_ExN	Cars
CA3_ExN.Casp8	0.38096	0.991085	-0.206157	CA3_ExN	Casp8
CA3_ExN.Cass4	0.456868	0.991085	0.101741	CA3_ExN	Cass4
CA3_ExN.Cck	0.223285	0.991085	0.223674	CA3_ExN	Cck
CA3_ExN.Cckbr	0.268672	0.991085	0.314051	CA3_ExN	Cckbr
CA3_ExN.Ccl6	0.112702	0.991085	-0.334132	CA3_ExN	Ccl6
CA3_ExN.Ccr6	0.330374	0.991085	-0.133852	CA3_ExN	Ccr6
CA3_ExN.Cd2ap	0.836962	0.991085	-0.0461431	CA3_ExN	Cd2ap
CA3_ExN.Cd74	0.926457	0.996331	0.0188507	CA3_ExN	Cd74
CA3_ExN.Cdh12	0.147841	0.991085	-0.0831047	CA3_ExN	Cdh12
CA3_ExN.Cdh7	0.0731458	0.979028	-0.2996	CA3_ExN	Cdh7
CA3_ExN.Chodl	0.667201	0.991085	-0.0780564	CA3_ExN	Chodl
CA3_ExN.Chrm4	0.0545551	0.929637	0.414335	CA3_ExN	Chrm4
CA3_ExN.Chrna7	0.108471	0.991085	0.209957	CA3_ExN	Chrna7
CA3_ExN.Clu	0.72973	0.991085	0.0329333	CA3_ExN	Clu
CA3_ExN.Cnr1	0.770692	0.991085	0.0410377	CA3_ExN	Cnr1
CA3_ExN.Col11a1	0.746739	0.991085	-0.072396	CA3_ExN	Col11a1
CA3_ExN.Col5a2	0.0641129	0.929637	0.503692	CA3_ExN	Col5a2
CA3_ExN.Cplx1	0.236537	0.991085	-0.117184	CA3_ExN	Cplx1
CA3_ExN.Creb1	0.0158278	0.819502	0.301653	CA3_ExN	Creb1
CA3_ExN.Crebbp	0.21522	0.991085	0.157442	CA3_ExN	Crebbp
CA3_ExN.Crtac1	0.653348	0.991085	0.0616553	CA3_ExN	Crtac1
CA3_ExN.Csf1	0.743931	0.991085	0.0814232	CA3_ExN	Csf1
CA3_ExN.Csf1r	0.0514376	0.929637	0.315383	CA3_ExN	Csf1r
CA3_ExN.Cspg5	0.135881	0.991085	0.275807	CA3_ExN	Cspg5
CA3_ExN.Cst7	0.363231	0.991085	-0.180734	CA3_ExN	Cst7
CA3_ExN.Ctnnb1	0.719556	0.991085	-0.0186366	CA3_ExN	Ctnnb1
CA3_ExN.Ctss	0.274013	0.991085	0.165442	CA3_ExN	Ctss
CA3_ExN.Cux2	0.996331	0.996331	0.00116673	CA3_ExN	Cux2
CA3_ExN.Cx3cl1	0.973625	0.996331	0.00578254	CA3_ExN	Cx3cl1
CA3_ExN.Cxcl10	0.874946	0.991085	0.0254537	CA3_ExN	Cxcl10
CA3_ExN.Dkk3	0.598449	0.991085	-0.0752438	CA3_ExN	Dkk3
CA3_ExN.Dlg4	0.224237	0.991085	-0.0514415	CA3_ExN	Dlg4
CA3_ExN.Drd5	0.0247627	0.819502	-0.701834	CA3_ExN	Drd5
CA3_ExN.Epha1	0.0150125	0.819502	-0.333128	CA3_ExN	Epha1
CA3_ExN.Epha10	0.482995	0.991085	-0.14592	CA3_ExN	Epha10
CA3_ExN.Epha7	0.976825	0.996331	0.00856556	CA3_ExN	Epha7
CA3_ExN.Erbb2	0.316054	0.991085	-0.265854	CA3_ExN	Erbb2
CA3_ExN.Fermt2	0.452382	0.991085	0.0796422	CA3_ExN	Fermt2
CA3_ExN.Fev	0.885544	0.991085	0.0251091	CA3_ExN	Fev
CA3_ExN.Fezf2	0.206485	0.991085	-0.117604	CA3_ExN	Fezf2
CA3_ExN.Fibcd1	0.28544	0.991085	0.270654	CA3_ExN	Fibcd1
CA3_ExN.Gfap	0.0257491	0.819502	0.381282	CA3_ExN	Gfap
CA3_ExN.Glp2r	0.126947	0.991085	0.250727	CA3_ExN	Glp2r
CA3_ExN.Gng2	0.278319	0.991085	0.080373	CA3_ExN	Gng2
CA3_ExN.Gpc3	0.0471223	0.929637	-0.499291	CA3_ExN	Gpc3
CA3_ExN.Gphn	0.786748	0.991085	-0.0621193	CA3_ExN	Gphn
CA3_ExN.Gpr158	0.181555	0.991085	0.0784235	CA3_ExN	Gpr158
CA3_ExN.Gpr55	0.233222	0.991085	-0.197911	CA3_ExN	Gpr55
CA3_ExN.Gpr63	0.958657	0.996331	-0.00383226	CA3_ExN	Gpr63
CA3_ExN.Grb2	0.629035	0.991085	-0.0646768	CA3_ExN	Grb2
CA3_ExN.Gria1	0.969026	0.996331	0.00553041	CA3_ExN	Gria1
CA3_ExN.Gria2	0.745081	0.991085	-0.0514214	CA3_ExN	Gria2
CA3_ExN.Gria3	0.936464	0.996331	-0.0106319	CA3_ExN	Gria3
CA3_ExN.Gria4	0.858752	0.991085	-0.0285615	CA3_ExN	Gria4
CA3_ExN.Grin1	0.72036	0.991085	0.0422404	CA3_ExN	Grin1
CA3_ExN.Grin2a	0.340247	0.991085	0.0674404	CA3_ExN	Grin2a
CA3_ExN.Grin2b	0.691936	0.991085	-0.057329	CA3_ExN	Grin2b
CA3_ExN.Grin2c	0.437034	0.991085	0.0706612	CA3_ExN	Grin2c
CA3_ExN.Grm1	0.835831	0.991085	0.0369216	CA3_ExN	Grm1
CA3_ExN.Grm3	0.880844	0.991085	0.0186197	CA3_ExN	Grm3
CA3_ExN.Grm5	0.178421	0.991085	0.253097	CA3_ExN	Grm5
CA3_ExN.Gsto1	0.719071	0.991085	-0.0905228	CA3_ExN	Gsto1
CA3_ExN.Hcn1	0.507056	0.991085	-0.0768783	CA3_ExN	Hcn1
CA3_ExN.Hrh3	0.088021	0.991085	0.739648	CA3_ExN	Hrh3
CA3_ExN.Htr1a	0.850421	0.991085	0.0378781	CA3_ExN	Htr1a
CA3_ExN.Htr1f	0.261453	0.991085	-0.285399	CA3_ExN	Htr1f
CA3_ExN.Htr3a	0.776572	0.991085	-0.0934654	CA3_ExN	Htr3a
CA3_ExN.Htr5a	0.73002	0.991085	-0.0332993	CA3_ExN	Htr5a
CA3_ExN.Iqck	0.674344	0.991085	-0.0760068	CA3_ExN	Iqck
CA3_ExN.Itga7	0.81003	0.991085	-0.0821604	CA3_ExN	Itga7
CA3_ExN.Iyd	0.292596	0.991085	-0.319614	CA3_ExN	Iyd
CA3_ExN.Kcnc1	0.526483	0.991085	0.0841052	CA3_ExN	Kcnc1
CA3_ExN.Kcnd2	0.867256	0.991085	-0.0156826	CA3_ExN	Kcnd2
CA3_ExN.Kctd4	0.399589	0.991085	-0.190983	CA3_ExN	Kctd4
CA3_ExN.Lamp5	0.826152	0.991085	-0.0853592	CA3_ExN	Lamp5
CA3_ExN.Lcn2	0.381994	0.991085	-0.243688	CA3_ExN	Lcn2
CA3_ExN.Lct	0.688022	0.991085	-0.0613562	CA3_ExN	Lct
CA3_ExN.Lmna	0.427368	0.991085	0.0815449	CA3_ExN	Lmna
CA3_ExN.Lrpprc	0.130764	0.991085	-0.116486	CA3_ExN	Lrpprc
CA3_ExN.Ly9	0.457963	0.991085	-0.123585	CA3_ExN	Ly9
CA3_ExN.Lynx1	0.242058	0.991085	-0.0875428	CA3_ExN	Lynx1
CA3_ExN.Map4k3	0.743259	0.991085	-0.0552645	CA3_ExN	Map4k3
CA3_ExN.Mapk1	0.613908	0.991085	0.0477942	CA3_ExN	Mapk1
CA3_ExN.Mapt	0.51523	0.991085	0.0919323	CA3_ExN	Mapt
CA3_ExN.Mas1	0.562784	0.991085	0.148553	CA3_ExN	Mas1
CA3_ExN.Mink1	0.894714	0.991085	0.014488	CA3_ExN	Mink1
CA3_ExN.Mmp9	0.898501	0.991085	-0.0327368	CA3_ExN	Mmp9
CA3_ExN.Mtor	0.462504	0.991085	0.0590068	CA3_ExN	Mtor
CA3_ExN.Negr1	0.728163	0.991085	0.115282	CA3_ExN	Negr1
CA3_ExN.Neto1	0.163039	0.991085	0.102484	CA3_ExN	Neto1
CA3_ExN.Nnat	0.837503	0.991085	0.0557525	CA3_ExN	Nnat
CA3_ExN.Nos1	0.753558	0.991085	-0.0517928	CA3_ExN	Nos1
CA3_ExN.Npas1	0.74657	0.991085	0.0532149	CA3_ExN	Npas1
CA3_ExN.Nptx1	0.899699	0.991085	-0.00849071	CA3_ExN	Nptx1
CA3_ExN.Nptx2	0.388773	0.991085	-0.189475	CA3_ExN	Nptx2
CA3_ExN.Nptxr	0.78488	0.991085	0.0272447	CA3_ExN	Nptxr
CA3_ExN.Npy1r	0.968076	0.996331	0.0161779	CA3_ExN	Npy1r
CA3_ExN.Nr2f2	0.405784	0.991085	0.28332	CA3_ExN	Nr2f2
CA3_ExN.Nrg3	0.933828	0.996331	0.00953694	CA3_ExN	Nrg3
CA3_ExN.Ntng2	0.689264	0.991085	-0.020831	CA3_ExN	Ntng2
CA3_ExN.Ntrk2	0.971094	0.996331	-0.00541388	CA3_ExN	Ntrk2
CA3_ExN.Ntsr1	0.473062	0.991085	0.126076	CA3_ExN	Ntsr1
CA3_ExN.Olig1	0.313166	0.991085	0.183153	CA3_ExN	Olig1
CA3_ExN.Pdgfa	0.0614028	0.929637	0.209568	CA3_ExN	Pdgfa
CA3_ExN.Pdgfrb	0.698989	0.991085	-0.0786683	CA3_ExN	Pdgfrb
CA3_ExN.Penk	0.0520683	0.929637	-0.292681	CA3_ExN	Penk
CA3_ExN.Pilra	0.130694	0.991085	-0.330265	CA3_ExN	Pilra
CA3_ExN.Pkp2	0.395593	0.991085	-0.0858432	CA3_ExN	Pkp2
CA3_ExN.Plagl1	0.279759	0.991085	0.467545	CA3_ExN	Plagl1
CA3_ExN.Plcg2	0.629527	0.991085	0.0641195	CA3_ExN	Plcg2
CA3_ExN.Prkcd	0.456232	0.991085	-0.530992	CA3_ExN	Prkcd
CA3_ExN.Prss12	0.647119	0.991085	0.0865853	CA3_ExN	Prss12
CA3_ExN.Psen1	0.693071	0.991085	-0.0391731	CA3_ExN	Psen1
CA3_ExN.Psen2	0.803744	0.991085	0.0144621	CA3_ExN	Psen2
CA3_ExN.Pten	0.877817	0.991085	-0.0444902	CA3_ExN	Pten
CA3_ExN.Ptgds	0.993466	0.996331	0.00149621	CA3_ExN	Ptgds
CA3_ExN.Ptk2b	0.285981	0.991085	-0.140109	CA3_ExN	Ptk2b
CA3_ExN.Ptpru	0.506755	0.991085	-0.268002	CA3_ExN	Ptpru
CA3_ExN.Pvalb	0.983209	0.996331	0.00719235	CA3_ExN	Pvalb
CA3_ExN.Reln	0.368237	0.991085	0.210844	CA3_ExN	Reln
CA3_ExN.Rims1	0.899455	0.991085	-0.0186989	CA3_ExN	Rims1
CA3_ExN.Rims2	0.837198	0.991085	0.0135812	CA3_ExN	Rims2
CA3_ExN.Robo1	0.549162	0.991085	-0.118555	CA3_ExN	Robo1
CA3_ExN.Rph3a	0.503535	0.991085	0.249897	CA3_ExN	Rph3a
CA3_ExN.Scimp	0.643325	0.991085	-0.0413433	CA3_ExN	Scimp
CA3_ExN.Scn4b	0.405338	0.991085	-0.295213	CA3_ExN	Scn4b
CA3_ExN.Sema5b	0.958344	0.996331	0.0206519	CA3_ExN	Sema5b
CA3_ExN.Serpinf1	0.736116	0.991085	-0.0671938	CA3_ExN	Serpinf1
CA3_ExN.Sharpin	0.21929	0.991085	0.130343	CA3_ExN	Sharpin
CA3_ExN.Slc17a7	0.437716	0.991085	-0.0626368	CA3_ExN	Slc17a7
CA3_ExN.Slc29a1	0.777163	0.991085	0.048053	CA3_ExN	Slc29a1
CA3_ExN.Slc29a2	0.0155487	0.819502	0.131172	CA3_ExN	Slc29a2
CA3_ExN.Slc30a3	0.457544	0.991085	0.113749	CA3_ExN	Slc30a3
CA3_ExN.Slc32a1	0.235618	0.991085	-0.41358	CA3_ExN	Slc32a1
CA3_ExN.Snca	0.760881	0.991085	-0.03022	CA3_ExN	Snca
CA3_ExN.Sorl1	0.337099	0.991085	0.111836	CA3_ExN	Sorl1
CA3_ExN.Sox10	0.599673	0.991085	-0.134316	CA3_ExN	Sox10
CA3_ExN.Sox8	0.786081	0.991085	0.0367943	CA3_ExN	Sox8
CA3_ExN.Src	0.72018	0.991085	0.0277974	CA3_ExN	Src
CA3_ExN.Sstr3	0.352351	0.991085	0.111587	CA3_ExN	Sstr3
CA3_ExN.Sulf2	0.973922	0.996331	-0.0048544	CA3_ExN	Sulf2
CA3_ExN.Syn1	0.441038	0.991085	0.0792619	CA3_ExN	Syn1
CA3_ExN.Syngap1	0.45392	0.991085	0.0581863	CA3_ExN	Syngap1
CA3_ExN.Syp	0.839735	0.991085	0.0135679	CA3_ExN	Syp
CA3_ExN.Th	0.669897	0.991085	0.0455678	CA3_ExN	Th
CA3_ExN.Tmem119	0.207671	0.991085	-0.284958	CA3_ExN	Tmem119
CA3_ExN.Tmem150a	0.899951	0.991085	-0.0184274	CA3_ExN	Tmem150a
CA3_ExN.Trhr	0.178571	0.991085	0.449737	CA3_ExN	Trhr
CA3_ExN.Trpm4	0.401861	0.991085	0.144891	CA3_ExN	Trpm4
CA3_ExN.Tshz1	0.756719	0.991085	-0.0457768	CA3_ExN	Tshz1
CA3_ExN.Ube3a	0.342957	0.991085	0.212157	CA3_ExN	Ube3a
CA3_ExN.Vipr2	0.879398	0.991085	0.0199965	CA3_ExN	Vipr2
CA3_ExN.Wfs1	0.146002	0.991085	0.182173	CA3_ExN	Wfs1
CA3_ExN.Zbtb20	0.672229	0.991085	0.0260329	CA3_ExN	Zbtb20
Car3.Acan	0.14298	0.447863	0.300406	Car3	Acan
Car3.Ace	0.217587	0.556148	-0.341714	Car3	Ace
Car3.Adam10	0.251436	0.575871	0.333106	Car3	Adam10
Car3.Adam17	0.618595	0.862091	-0.148699	Car3	Adam17
Car3.Adarb2	0.728419	0.923499	-0.0639154	Car3	Adarb2
Car3.Adgra1	0.628922	0.86426	0.0834182	Car3	Adgra1
Car3.Adrb1	0.0280915	0.167275	0.189913	Car3	Adrb1
Car3.Agtr1a	0.0641487	0.273274	-0.397981	Car3	Agtr1a
Car3.Aldh1l1	0.0937627	0.343768	-0.493502	Car3	Aldh1l1
Car3.Aph1b	0.00363216	0.0322354	-0.260356	Car3	Aph1b
Car3.Apoe	0.575587	0.839726	0.235928	Car3	Apoe
Car3.App	0.870764	0.966016	-0.0222036	Car3	App
Car3.Aqp4	0.0328847	0.184327	-0.275688	Car3	Aqp4
Car3.Bace1	0.788142	0.942618	0.118603	Car3	Bace1
Car3.Bcan	0.792267	0.942618	-0.0464782	Car3	Bcan
Car3.Bcl11b	0.439467	0.76368	0.516692	Car3	Bcl11b
Car3.Bdnf	0.930968	0.972946	-0.0127256	Car3	Bdnf
Car3.Bgn	0.936403	0.972946	0.0367723	Car3	Bgn
Car3.Bin1	0.412636	0.74236	0.120984	Car3	Bin1
Car3.Bmp2	0.907297	0.970736	0.0464444	Car3	Bmp2
Car3.C1qa	0.0033639	0.0321299	1.03738	Car3	C1qa
Car3.C3	0.0793979	0.301996	-0.7239	Car3	C3
Car3.Cacng5	0	0	0.70005	Car3	Cacng5
Car3.Calb1	0.96814	0.986669	0.0126429	Car3	Calb1
Car3.Camk2a	0.00411972	0.0351	0.111373	Car3	Camk2a
Car3.Camk2g	0.111271	0.388535	0.0753186	Car3	Camk2g
Car3.Car12	8.29905e-11	4.41924e-09	1.07548	Car3	Car12
Car3.Cars	0.133558	0.424594	0.299409	Car3	Cars
Car3.Cass4	0.281792	0.594274	-0.304563	Car3	Cass4
Car3.Cbln4	0.526406	0.786268	0.335624	Car3	Cbln4
Car3.Cck	0.689998	0.901653	0.0292862	Car3	Cck
Car3.Cckbr	0.00732534	0.0577888	-0.488704	Car3	Cckbr
Car3.Ccl6	0.512142	0.779187	0.151586	Car3	Ccl6
Car3.Ccr6	0.801004	0.942618	-0.0534148	Car3	Ccr6
Car3.Cd2ap	0.208681	0.556148	-0.145582	Car3	Cd2ap
Car3.Cd74	0.861126	0.966016	-0.0469525	Car3	Cd74
Car3.Cdh12	0.227735	0.556148	-0.427739	Car3	Cdh12
Car3.Chodl	0.0609616	0.26744	-0.680684	Car3	Chodl
Car3.Chrm4	0.405878	0.74236	0.087085	Car3	Chrm4
Car3.Chrna7	0.664464	0.879073	0.140395	Car3	Chrna7
Car3.Clu	0.192981	0.540856	0.156081	Car3	Clu
Car3.Cnr1	0.304054	0.617143	0.266254	Car3	Cnr1
Car3.Coch	0.155214	0.459174	-0.31297	Car3	Coch
Car3.Col11a1	0.268701	0.580587	0.324429	Car3	Col11a1
Car3.Col5a2	0.0862034	0.322128	-0.38168	Car3	Col5a2
Car3.Cplx1	0.988037	0.997402	-0.00297492	Car3	Cplx1
Car3.Creb1	0.000396889	0.00650287	0.286846	Car3	Creb1
Car3.Crebbp	0.848118	0.966016	0.0374185	Car3	Crebbp
Car3.Crtac1	0.00553028	0.0453058	0.280609	Car3	Crtac1
Car3.Csf1	0.244075	0.575871	-0.502315	Car3	Csf1
Car3.Csf1r	4.92402e-05	0.000953468	1.03199	Car3	Csf1r
Car3.Cspg5	0.880013	0.966016	0.0402229	Car3	Cspg5
Car3.Cst7	0.623296	0.862091	0.202886	Car3	Cst7
Car3.Ctnnb1	0.0568768	0.263364	0.125498	Car3	Ctnnb1
Car3.Ctss	0.00346943	0.0321299	0.719984	Car3	Ctss
Car3.Cux2	0.829484	0.961146	0.0191289	Car3	Cux2
Car3.Cx3cl1	0.485458	0.779187	0.129214	Car3	Cx3cl1
Car3.Cxcl10	0.0591827	0.26744	0.232291	Car3	Cxcl10
Car3.Deptor	0.0952222	0.343768	-0.488042	Car3	Deptor
Car3.Dkk3	0	0	-0.27549	Car3	Dkk3
Car3.Dlg4	0.213879	0.556148	0.168646	Car3	Dlg4
Car3.Dlk1	0.0660695	0.275937	0.801863	Car3	Dlk1
Car3.Drd1	0.965936	0.986669	0.0097514	Car3	Drd1
Car3.Elfn1	0.830286	0.961146	-0.0915628	Car3	Elfn1
Car3.Epha1	0.601343	0.855323	0.111174	Car3	Epha1
Car3.Epha10	0.00223874	0.0238426	-0.40338	Car3	Epha10
Car3.Epha7	0.589744	0.848754	0.14222	Car3	Epha7
Car3.Erbb2	1.64248e-07	5.83079e-06	-1.16267	Car3	Erbb2
Car3.Fermt2	0.49942	0.779187	-0.109192	Car3	Fermt2
Car3.Fev	0.196418	0.543337	0.478708	Car3	Fev
Car3.Fezf2	0.709189	0.915498	-0.0988752	Car3	Fezf2
Car3.Fibcd1	0.500603	0.779187	-0.440243	Car3	Fibcd1
Car3.Fn1	0.0411692	0.219226	0.66811	Car3	Fn1
Car3.Fos	0.511335	0.779187	0.513467	Car3	Fos
Car3.Foxp2	0.911489	0.970736	-0.0576789	Car3	Foxp2
Car3.Gad1	0.25618	0.576702	-0.999323	Car3	Gad1
Car3.Gad2	0.000438459	0.00667085	0.270441	Car3	Gad2
Car3.Gfap	0.104847	0.372208	0.844497	Car3	Gfap
Car3.Glp2r	0.0615237	0.26744	-0.638442	Car3	Glp2r
Car3.Gng2	0.726267	0.923499	0.0287052	Car3	Gng2
Car3.Gpc3	0.259922	0.576702	-0.254675	Car3	Gpc3
Car3.Gphn	0.767851	0.939956	-0.0754617	Car3	Gphn
Car3.Gpr158	0.26985	0.580587	0.268539	Car3	Gpr158
Car3.Gpr55	0.247595	0.575871	-0.427384	Car3	Gpr55
Car3.Gpr63	0.417569	0.74236	0.261211	Car3	Gpr63
Car3.Grb2	0.967969	0.986669	-0.00515139	Car3	Grb2
Car3.Gria1	0.449521	0.77216	0.171909	Car3	Gria1
Car3.Gria2	0.73273	0.923499	0.0672791	Car3	Gria2
Car3.Gria3	0.00902187	0.0686307	0.318157	Car3	Gria3
Car3.Gria4	0.000902539	0.012816	-0.0678398	Car3	Gria4
Car3.Grin1	0.0261822	0.164024	0.177097	Car3	Grin1
Car3.Grin2a	0.184874	0.525041	0.162665	Car3	Grin2a
Car3.Grin2b	0.201743	0.550913	-0.0803605	Car3	Grin2b
Car3.Grin2c	0	0	-0.525841	Car3	Grin2c
Car3.Grin3a	1.18784e-05	0.000316263	-0.297216	Car3	Grin3a
Car3.Grm1	0.35716	0.692493	0.128782	Car3	Grm1
Car3.Grm2	0.215339	0.556148	-0.427265	Car3	Grm2
Car3.Grm3	0.2493	0.575871	-0.566972	Car3	Grm3
Car3.Grm4	0.224352	0.556148	-0.527225	Car3	Grm4
Car3.Grm5	0.743943	0.926666	0.20245	Car3	Grm5
Car3.Gsto1	0.640202	0.868126	-0.168335	Car3	Gsto1
Car3.Hcn1	0.552304	0.81695	-0.199625	Car3	Hcn1
Car3.Hrh3	0.247379	0.575871	0.106046	Car3	Hrh3
Car3.Hs3st1	0.222066	0.556148	-0.660763	Car3	Hs3st1
Car3.Htr1a	0.46407	0.779187	-0.0790719	Car3	Htr1a
Car3.Htr1f	0.572456	0.839726	-0.153925	Car3	Htr1f
Car3.Htr2c	0.640875	0.868126	-0.293207	Car3	Htr2c
Car3.Htr3a	0.871059	0.966016	-0.0198054	Car3	Htr3a
Car3.Htr5a	0.0217162	0.144549	-0.319377	Car3	Htr5a
Car3.Id4	0.652113	0.868126	0.131146	Car3	Id4
Car3.Ifng	0.279713	0.594274	-0.309456	Car3	Ifng
Car3.Igf2	0.145506	0.44917	0.789335	Car3	Igf2
Car3.Iqck	0.407438	0.74236	-0.413331	Car3	Iqck
Car3.Itga7	0.0207851	0.142814	0.367805	Car3	Itga7
Car3.Itgal	0.0499654	0.24763	-0.175723	Car3	Itgal
Car3.Kcnc1	0.757414	0.93645	0.0777921	Car3	Kcnc1
Car3.Kcnd2	0.0282719	0.167275	-0.125666	Car3	Kcnd2
Car3.Kcnh7	0.786779	0.942618	0.0723863	Car3	Kcnh7
Car3.Kctd4	0.049991	0.24763	-0.712417	Car3	Kctd4
Car3.Lamp5	0.619051	0.862091	-0.18054	Car3	Lamp5
Car3.Lcn2	0.742661	0.926666	-0.0907709	Car3	Lcn2
Car3.Lmna	0.0133868	0.0950461	0.13551	Car3	Lmna
Car3.Lratd2	0.00244114	0.0247602	-0.34618	Car3	Lratd2
Car3.Lrpprc	0.519129	0.784217	0.1418	Car3	Lrpprc
Car3.Ly9	0.052203	0.25271	0.620435	Car3	Ly9
Car3.Lynx1	0.868255	0.966016	0.0506187	Car3	Lynx1
Car3.Map4k3	0.86673	0.966016	0.0482078	Car3	Map4k3
Car3.Mapk1	0.149771	0.45086	0.2713	Car3	Mapk1
Car3.Mapt	0.884381	0.966016	-0.0252847	Car3	Mapt
Car3.Mas1	0.0322834	0.184327	0.348131	Car3	Mas1
Car3.Mink1	0.357626	0.692493	0.0904874	Car3	Mink1
Car3.Mmp14	0.405014	0.74236	-0.281774	Car3	Mmp14
Car3.Mmp9	0.328681	0.654289	0.268891	Car3	Mmp9
Car3.Mrc2	0.465609	0.779187	-0.257596	Car3	Mrc2
Car3.Mtor	0.501736	0.779187	0.0650931	Car3	Mtor
Car3.Negr1	0.884247	0.966016	-0.0124333	Car3	Negr1
Car3.Neto1	0.126878	0.422265	0.171697	Car3	Neto1
Car3.Nnat	0.919905	0.971801	-0.0137467	Car3	Nnat
Car3.Npas1	0.998709	0.998709	-0.000320465	Car3	Npas1
Car3.Nptx1	0.774894	0.942618	-0.031502	Car3	Nptx1
Car3.Nptx2	0.817063	0.956233	0.0935377	Car3	Nptx2
Car3.Nptxr	0.995399	0.998709	-0.000904681	Car3	Nptxr
Car3.Npy1r	0.286523	0.598328	-0.325538	Car3	Npy1r
Car3.Nr2f2	0.467004	0.779187	-0.126014	Car3	Nr2f2
Car3.Nrg1	0.126353	0.422265	-0.242197	Car3	Nrg1
Car3.Nrg2	0.0789112	0.301996	0.211176	Car3	Nrg2
Car3.Nrg3	0.864695	0.966016	0.0122394	Car3	Nrg3
Car3.Ntng2	0.227792	0.556148	0.149358	Car3	Ntng2
Car3.Ntrk2	0.941614	0.973611	0.0286421	Car3	Ntrk2
Car3.Ntsr1	0.62316	0.862091	-0.197936	Car3	Ntsr1
Car3.Olig1	0.353896	0.692493	0.107971	Car3	Olig1
Car3.Opn3	0.0013537	0.0165778	0.513754	Car3	Opn3
Car3.Oprm1	0.132874	0.424594	-0.455292	Car3	Oprm1
Car3.P2ry12	0.128881	0.422332	0.763	Car3	P2ry12
Car3.Pax6	0.411256	0.74236	-0.996652	Car3	Pax6
Car3.Pcp4	0.921614	0.971801	-0.0690638	Car3	Pcp4
Car3.Pdgfa	0.0235847	0.152228	0.223827	Car3	Pdgfa
Car3.Pdgfrb	0.502921	0.779187	0.172806	Car3	Pdgfrb
Car3.Penk	0.60234	0.855323	-0.222361	Car3	Penk
Car3.Pkp2	0.00010889	0.0019328	-0.203734	Car3	Pkp2
Car3.Plagl1	0.648284	0.868126	0.081731	Car3	Plagl1
Car3.Plcg2	0.418231	0.74236	-0.33879	Car3	Plcg2
Car3.Pomc	0.760591	0.93645	-0.120779	Car3	Pomc
Car3.Prkcd	0.910338	0.970736	0.0260305	Car3	Prkcd
Car3.Prss12	0.698413	0.907085	-0.0464306	Car3	Prss12
Car3.Psen1	2.59651e-05	0.000553057	-0.327849	Car3	Psen1
Car3.Psen2	0.507134	0.779187	0.101241	Car3	Psen2
Car3.Pten	0.00140094	0.0165778	-0.206051	Car3	Pten
Car3.Ptgds	0.0699056	0.280941	0.440101	Car3	Ptgds
Car3.Ptk2b	2.09869e-05	0.000496689	-0.179754	Car3	Ptk2b
Car3.Ptpru	0.0678842	0.278064	0.308308	Car3	Ptpru
Car3.Pvalb	0.292012	0.60387	0.277844	Car3	Pvalb
Car3.Rims1	0.114349	0.392846	0.21351	Car3	Rims1
Car3.Rims2	2.32697e-10	9.91287e-09	0.148012	Car3	Rims2
Car3.Robo1	0.218969	0.556148	-0.281637	Car3	Robo1
Car3.Rorb	0.796947	0.942618	0.0400186	Car3	Rorb
Car3.Ros1	0.440998	0.76368	0.299989	Car3	Ros1
Car3.Rph3a	0.0389206	0.212566	0.348547	Car3	Rph3a
Car3.S100b	0.428733	0.754712	0.24582	Car3	S100b
Car3.Scimp	0.0562262	0.263364	0.715126	Car3	Scimp
Car3.Scn4b	0.36598	0.702287	0.252638	Car3	Scn4b
Car3.Sema5b	0.678443	0.892027	0.0722539	Car3	Sema5b
Car3.Serpinf1	0.875329	0.966016	-0.0558976	Car3	Serpinf1
Car3.Sharpin	0.0128067	0.0940629	-0.176851	Car3	Sharpin
Car3.Slc17a6	0.259339	0.576702	-0.293312	Car3	Slc17a6
Car3.Slc17a7	0.52787	0.786268	-0.0521747	Car3	Slc17a7
Car3.Slc29a1	0.265987	0.580587	-0.535958	Car3	Slc29a1
Car3.Slc29a2	0.797511	0.942618	0.091854	Car3	Slc29a2
Car3.Slc2a4	0.501936	0.779187	-0.383671	Car3	Slc2a4
Car3.Slc30a3	5.66603e-06	0.000172409	-0.788873	Car3	Slc30a3
Car3.Slc32a1	0.90154	0.970736	-0.0506223	Car3	Slc32a1
Car3.Snca	0.580652	0.841353	-0.166937	Car3	Snca
Car3.Sorl1	0.00202213	0.0226692	-0.309996	Car3	Sorl1
Car3.Sox10	0.977682	0.991649	0.0117321	Car3	Sox10
Car3.Sox8	0.162214	0.47331	0.573795	Car3	Sox8
Car3.Src	0.508455	0.779187	0.145896	Car3	Src
Car3.Sst	0.490362	0.779187	0.463816	Car3	Sst
Car3.Sstr3	0.000991726	0.0132023	0.384978	Car3	Sstr3
Car3.Syn1	0.18405	0.525041	0.055259	Car3	Syn1
Car3.Syngap1	0.314579	0.632126	0.148314	Car3	Syngap1
Car3.Syp	0.22977	0.556148	-0.0169894	Car3	Syp
Car3.Tmem119	0.479693	0.779187	0.174686	Car3	Tmem119
Car3.Tmem150a	0.304225	0.617143	-0.235881	Car3	Tmem150a
Car3.Tpbg	0.93283	0.972946	0.0247603	Car3	Tpbg
Car3.Trem2	0.0749488	0.295631	0.529078	Car3	Trem2
Car3.Trpm4	0.727468	0.923499	-0.0932609	Car3	Trpm4
Car3.Tshz1	0.38396	0.723748	0.179403	Car3	Tshz1
Car3.Ube3a	0.0444881	0.231121	0.73466	Car3	Ube3a
Car3.Vipr2	0.383175	0.723748	0.142217	Car3	Vipr2
Car3.Vtn	0.646296	0.868126	0.214035	Car3	Vtn
Car3.Wfs1	0.150287	0.45086	-0.395996	Car3	Wfs1
Car3.Wnt2	0.478925	0.779187	-0.220644	Car3	Wnt2
Car3.Zbtb20	0.907968	0.970736	-0.0188401	Car3	Zbtb20
CHOR.Ace	1	1	NA	CHOR	Ace
CHOR.Adam10	1	1	NA	CHOR	Adam10
CHOR.Adam17	1	1	NA	CHOR	Adam17
CHOR.Aldh1l1	1	1	NA	CHOR	Aldh1l1
CHOR.Aph1b	1	1	NA	CHOR	Aph1b
CHOR.Apoe	1	1	NA	CHOR	Apoe
CHOR.App	1	1	NA	CHOR	App
CHOR.Bgn	1	1	NA	CHOR	Bgn
CHOR.Bin1	1	1	NA	CHOR	Bin1
CHOR.Cacng5	1	1	NA	CHOR	Cacng5
CHOR.Camk2g	1	1	NA	CHOR	Camk2g
CHOR.Car12	1	1	NA	CHOR	Car12
CHOR.Cars	1	1	NA	CHOR	Cars
CHOR.Casp8	1	1	NA	CHOR	Casp8
CHOR.Cass4	1	1	NA	CHOR	Cass4
CHOR.Cd2ap	1	1	NA	CHOR	Cd2ap
CHOR.Celsr1	1	1	NA	CHOR	Celsr1
CHOR.Clu	1	1	NA	CHOR	Clu
CHOR.Col11a1	1	1	NA	CHOR	Col11a1
CHOR.Col5a2	1	1	NA	CHOR	Col5a2
CHOR.Crebbp	1	1	NA	CHOR	Crebbp
CHOR.Csf1	1	1	NA	CHOR	Csf1
CHOR.Cspg5	1	1	NA	CHOR	Cspg5
CHOR.Ctnnb1	1	1	NA	CHOR	Ctnnb1
CHOR.Cux2	1	1	NA	CHOR	Cux2
CHOR.Cx3cl1	1	1	NA	CHOR	Cx3cl1
CHOR.Deptor	1	1	NA	CHOR	Deptor
CHOR.Dkk3	1	1	NA	CHOR	Dkk3
CHOR.Dlg4	1	1	NA	CHOR	Dlg4
CHOR.Elfn1	1	1	NA	CHOR	Elfn1
CHOR.Epha1	1	1	NA	CHOR	Epha1
CHOR.Erbb4	1	1	NA	CHOR	Erbb4
CHOR.Fermt2	1	1	NA	CHOR	Fermt2
CHOR.Gphn	1	1	NA	CHOR	Gphn
CHOR.Grb2	1	1	NA	CHOR	Grb2
CHOR.Hs3st1	1	1	NA	CHOR	Hs3st1
CHOR.Htr2c	1	1	NA	CHOR	Htr2c
CHOR.Icam1	1	1	NA	CHOR	Icam1
CHOR.Id4	1	1	NA	CHOR	Id4
CHOR.Igf2	1	1	NA	CHOR	Igf2
CHOR.Iqck	1	1	NA	CHOR	Iqck
CHOR.Itga7	1	1	NA	CHOR	Itga7
CHOR.Lmna	1	1	NA	CHOR	Lmna
CHOR.Lratd2	1	1	NA	CHOR	Lratd2
CHOR.Lrpprc	1	1	NA	CHOR	Lrpprc
CHOR.Lynx1	1	1	NA	CHOR	Lynx1
CHOR.Map4k3	1	1	NA	CHOR	Map4k3
CHOR.Mapk1	1	1	NA	CHOR	Mapk1
CHOR.Mink1	1	1	NA	CHOR	Mink1
CHOR.Mmp14	1	1	NA	CHOR	Mmp14
CHOR.Mtor	1	1	NA	CHOR	Mtor
CHOR.Nnat	1	1	NA	CHOR	Nnat
CHOR.Nr2f2	1	1	NA	CHOR	Nr2f2
CHOR.Ntrk2	1	1	NA	CHOR	Ntrk2
CHOR.Olig1	1	1	NA	CHOR	Olig1
CHOR.Pcp4	1	1	NA	CHOR	Pcp4
CHOR.Pdgfa	1	1	NA	CHOR	Pdgfa
CHOR.Pdgfra	1	1	NA	CHOR	Pdgfra
CHOR.Pkp2	1	1	NA	CHOR	Pkp2
CHOR.Plagl1	1	1	NA	CHOR	Plagl1
CHOR.Prkcd	1	1	NA	CHOR	Prkcd
CHOR.Psen1	1	1	NA	CHOR	Psen1
CHOR.Psen2	1	1	NA	CHOR	Psen2
CHOR.Pten	1	1	NA	CHOR	Pten
CHOR.Ptgds	1	1	NA	CHOR	Ptgds
CHOR.Ptk2b	1	1	NA	CHOR	Ptk2b
CHOR.Ptpru	1	1	NA	CHOR	Ptpru
CHOR.Rims2	1	1	NA	CHOR	Rims2
CHOR.Scimp	1	1	NA	CHOR	Scimp
CHOR.Sharpin	1	1	NA	CHOR	Sharpin
CHOR.Slc29a1	1	1	NA	CHOR	Slc29a1
CHOR.Slc6a4	1	1	NA	CHOR	Slc6a4
CHOR.Src	1	1	NA	CHOR	Src
CHOR.Syngap1	1	1	NA	CHOR	Syngap1
CHOR.Tmem150a	1	1	NA	CHOR	Tmem150a
CHOR.Trpm4	1	1	NA	CHOR	Trpm4
CHOR.Tshz1	1	1	NA	CHOR	Tshz1
CHOR.Vcam1	1	1	NA	CHOR	Vcam1
CHOR.Vtn	1	1	NA	CHOR	Vtn
CHOR.Wfs1	1	1	NA	CHOR	Wfs1
CHOR.Zbtb20	1	1	NA	CHOR	Zbtb20
Cortical Amygdala.Ace	0.174404	0.416414	0.360127	Cortical Amygdala	Ace
Cortical Amygdala.Adam10	0.946229	0.968235	0.00908779	Cortical Amygdala	Adam10
Cortical Amygdala.Adam17	0.00702501	0.0650738	-0.253067	Cortical Amygdala	Adam17
Cortical Amygdala.Adgra1	0.735081	0.829322	0.0398036	Cortical Amygdala	Adgra1
Cortical Amygdala.Adrb1	0.2507	0.49308	-0.155764	Cortical Amygdala	Adrb1
Cortical Amygdala.Aph1b	0.252143	0.49308	-0.1395	Cortical Amygdala	Aph1b
Cortical Amygdala.Apoe	0.657672	0.799619	-0.090277	Cortical Amygdala	Apoe
Cortical Amygdala.App	0.0807297	0.296009	-0.323962	Cortical Amygdala	App
Cortical Amygdala.Bace1	0.6426	0.799619	0.0557141	Cortical Amygdala	Bace1
Cortical Amygdala.Bcan	0.67695	0.799619	-0.0862464	Cortical Amygdala	Bcan
Cortical Amygdala.Bcl11b	0.774954	0.85781	-0.0371182	Cortical Amygdala	Bcl11b
Cortical Amygdala.Bdnf	0.668764	0.799619	-0.0515879	Cortical Amygdala	Bdnf
Cortical Amygdala.Bin1	0.0157139	0.102674	-0.141384	Cortical Amygdala	Bin1
Cortical Amygdala.Cacng5	0.956304	0.972887	-0.0229757	Cortical Amygdala	Cacng5
Cortical Amygdala.Calb1	0.00567623	0.0650738	-0.850002	Cortical Amygdala	Calb1
Cortical Amygdala.Camk2a	0.116694	0.328726	-0.0943692	Cortical Amygdala	Camk2a
Cortical Amygdala.Camk2g	0.000178682	0.00703897	-0.38455	Cortical Amygdala	Camk2g
Cortical Amygdala.Car12	0.32892	0.571002	-0.290085	Cortical Amygdala	Car12
Cortical Amygdala.Cars	0.175083	0.416414	-0.128923	Cortical Amygdala	Cars
Cortical Amygdala.Cass4	0.817078	0.88769	0.0397598	Cortical Amygdala	Cass4
Cortical Amygdala.Cck	0.0663544	0.253878	-0.257428	Cortical Amygdala	Cck
Cortical Amygdala.Cckbr	0.784706	0.863176	-0.0493872	Cortical Amygdala	Cckbr
Cortical Amygdala.Ccl6	0.582098	0.784413	0.1189	Cortical Amygdala	Ccl6
Cortical Amygdala.Ccr6	0.0365945	0.157352	-0.548184	Cortical Amygdala	Ccr6
Cortical Amygdala.Cd2ap	0.832616	0.89902	0.0348691	Cortical Amygdala	Cd2ap
Cortical Amygdala.Cdh12	0.195492	0.452718	-0.244403	Cortical Amygdala	Cdh12
Cortical Amygdala.Cdh7	0.0991218	0.31719	-0.33594	Cortical Amygdala	Cdh7
Cortical Amygdala.Chrm4	0.999273	0.999338	-7.60428e-05	Cortical Amygdala	Chrm4
Cortical Amygdala.Chrna7	0.511752	0.731209	0.184051	Cortical Amygdala	Chrna7
Cortical Amygdala.Clu	0.51517	0.731209	0.0565294	Cortical Amygdala	Clu
Cortical Amygdala.Cnr1	0.00148181	0.0325999	0.403898	Cortical Amygdala	Cnr1
Cortical Amygdala.Coch	0.417266	0.661611	0.369919	Cortical Amygdala	Coch
Cortical Amygdala.Col11a1	0.0145994	0.102674	0.338681	Cortical Amygdala	Col11a1
Cortical Amygdala.Col5a2	0.513522	0.731209	0.107181	Cortical Amygdala	Col5a2
Cortical Amygdala.Cplx1	0.808914	0.884279	0.0366506	Cortical Amygdala	Cplx1
Cortical Amygdala.Creb1	0.542558	0.749073	0.0947432	Cortical Amygdala	Creb1
Cortical Amygdala.Crebbp	0.0331982	0.156944	-0.1819	Cortical Amygdala	Crebbp
Cortical Amygdala.Crtac1	0.630936	0.799619	0.116197	Cortical Amygdala	Crtac1
Cortical Amygdala.Csf1	0.458581	0.702003	-0.186513	Cortical Amygdala	Csf1
Cortical Amygdala.Csf1r	0.714547	0.812315	-0.101084	Cortical Amygdala	Csf1r
Cortical Amygdala.Cspg5	0.458695	0.702003	-0.0826238	Cortical Amygdala	Cspg5
Cortical Amygdala.Cst7	0.999338	0.999338	9.09033e-05	Cortical Amygdala	Cst7
Cortical Amygdala.Ctnnb1	0.114316	0.328726	-0.145509	Cortical Amygdala	Ctnnb1
Cortical Amygdala.Cux2	0.112769	0.328726	-0.369507	Cortical Amygdala	Cux2
Cortical Amygdala.Cx3cl1	0.117669	0.328726	-0.171174	Cortical Amygdala	Cx3cl1
Cortical Amygdala.Cxcl10	0.498859	0.731209	0.126698	Cortical Amygdala	Cxcl10
Cortical Amygdala.Dcn	0.621391	0.799619	0.109919	Cortical Amygdala	Dcn
Cortical Amygdala.Dkk3	0.626725	0.799619	0.0566659	Cortical Amygdala	Dkk3
Cortical Amygdala.Dlg4	0.0069615	0.0650738	-0.173925	Cortical Amygdala	Dlg4
Cortical Amygdala.Dlk1	0.00456247	0.0617688	0.425162	Cortical Amygdala	Dlk1
Cortical Amygdala.Drd1	0.341752	0.574428	0.174048	Cortical Amygdala	Drd1
Cortical Amygdala.Elfn1	0.239564	0.485047	-0.434454	Cortical Amygdala	Elfn1
Cortical Amygdala.Epha10	0.104001	0.321127	0.602704	Cortical Amygdala	Epha10
Cortical Amygdala.Epha7	0.103146	0.321127	0.271739	Cortical Amygdala	Epha7
Cortical Amygdala.Erbb2	0.281604	0.518738	-0.221028	Cortical Amygdala	Erbb2
Cortical Amygdala.Fermt2	0.334166	0.571002	-0.0672933	Cortical Amygdala	Fermt2
Cortical Amygdala.Fev	0.32895	0.571002	-0.323149	Cortical Amygdala	Fev
Cortical Amygdala.Fezf2	0.715391	0.812315	0.0932212	Cortical Amygdala	Fezf2
Cortical Amygdala.Fibcd1	0.0650062	0.253878	-0.183585	Cortical Amygdala	Fibcd1
Cortical Amygdala.Gad2	0.201092	0.453746	-0.431673	Cortical Amygdala	Gad2
Cortical Amygdala.Gfap	0.00889834	0.0783054	0.897551	Cortical Amygdala	Gfap
Cortical Amygdala.Glp2r	0.0899554	0.316643	-0.516075	Cortical Amygdala	Glp2r
Cortical Amygdala.Gng2	0.212609	0.46688	-0.0640546	Cortical Amygdala	Gng2
Cortical Amygdala.Gpc3	0.903929	0.952643	-0.0162754	Cortical Amygdala	Gpc3
Cortical Amygdala.Gphn	0.916345	0.959981	-0.0159344	Cortical Amygdala	Gphn
Cortical Amygdala.Gpr158	0.281489	0.518738	-0.0706271	Cortical Amygdala	Gpr158
Cortical Amygdala.Gpr55	0.943915	0.968235	0.00812674	Cortical Amygdala	Gpr55
Cortical Amygdala.Gpr63	0.623805	0.799619	0.0742742	Cortical Amygdala	Gpr63
Cortical Amygdala.Grb2	0.0182935	0.111022	-0.31544	Cortical Amygdala	Grb2
Cortical Amygdala.Gria1	0.416753	0.661611	0.138446	Cortical Amygdala	Gria1
Cortical Amygdala.Gria2	0.259082	0.501081	0.151705	Cortical Amygdala	Gria2
Cortical Amygdala.Gria3	0.746157	0.836457	0.0451391	Cortical Amygdala	Gria3
Cortical Amygdala.Gria4	0.643358	0.799619	0.0577553	Cortical Amygdala	Gria4
Cortical Amygdala.Grin1	0.214871	0.46688	-0.064835	Cortical Amygdala	Grin1
Cortical Amygdala.Grin2a	0.160293	0.39736	0.0533602	Cortical Amygdala	Grin2a
Cortical Amygdala.Grin2b	0.212337	0.46688	-0.0745245	Cortical Amygdala	Grin2b
Cortical Amygdala.Grin2c	0.134297	0.342555	-0.210184	Cortical Amygdala	Grin2c
Cortical Amygdala.Grin3a	0.47053	0.713907	0.205375	Cortical Amygdala	Grin3a
Cortical Amygdala.Grm1	0.292312	0.53038	-0.140094	Cortical Amygdala	Grm1
Cortical Amygdala.Grm2	0.282948	0.518738	0.191128	Cortical Amygdala	Grm2
Cortical Amygdala.Grm3	0.674978	0.799619	-0.0782929	Cortical Amygdala	Grm3
Cortical Amygdala.Grm4	0.333572	0.571002	0.15509	Cortical Amygdala	Grm4
Cortical Amygdala.Grm5	0.656957	0.799619	-0.0941913	Cortical Amygdala	Grm5
Cortical Amygdala.Hcn1	0.381479	0.633399	0.110167	Cortical Amygdala	Hcn1
Cortical Amygdala.Hrh3	0.648498	0.799619	-0.126329	Cortical Amygdala	Hrh3
Cortical Amygdala.Hs3st1	0.437848	0.681958	-0.249585	Cortical Amygdala	Hs3st1
Cortical Amygdala.Htr1a	0.12993	0.338612	0.195742	Cortical Amygdala	Htr1a
Cortical Amygdala.Htr2c	0.0955108	0.317168	0.404492	Cortical Amygdala	Htr2c
Cortical Amygdala.Htr3a	0.848695	0.905275	0.0424945	Cortical Amygdala	Htr3a
Cortical Amygdala.Htr5a	0.00952346	0.079186	0.318479	Cortical Amygdala	Htr5a
Cortical Amygdala.Id4	0.496737	0.731209	-0.269055	Cortical Amygdala	Id4
Cortical Amygdala.Iqck	0.560852	0.765193	-0.102799	Cortical Amygdala	Iqck
Cortical Amygdala.Kcnc1	0.387179	0.636856	-0.0954631	Cortical Amygdala	Kcnc1
Cortical Amygdala.Kcnd2	0.00352232	0.0516607	-0.228675	Cortical Amygdala	Kcnd2
Cortical Amygdala.Kcnh7	0.225421	0.47231	-0.212292	Cortical Amygdala	Kcnh7
Cortical Amygdala.Kctd4	0.0338857	0.156944	-0.246879	Cortical Amygdala	Kctd4
Cortical Amygdala.Lamp5	0.526251	0.740961	0.087851	Cortical Amygdala	Lamp5
Cortical Amygdala.Lcn2	0.664608	0.799619	-0.0683341	Cortical Amygdala	Lcn2
Cortical Amygdala.Lmna	0.54478	0.749073	-0.130785	Cortical Amygdala	Lmna
Cortical Amygdala.Lrpprc	0.940661	0.968235	-0.00576052	Cortical Amygdala	Lrpprc
Cortical Amygdala.Ly9	0.701511	0.812315	-0.0962561	Cortical Amygdala	Ly9
Cortical Amygdala.Lynx1	0.0312369	0.152714	0.454976	Cortical Amygdala	Lynx1
Cortical Amygdala.Map4k3	0.222001	0.471281	-0.10242	Cortical Amygdala	Map4k3
Cortical Amygdala.Mapk1	0.0361984	0.157352	-0.204243	Cortical Amygdala	Mapk1
Cortical Amygdala.Mapt	0.431845	0.678614	-0.0754183	Cortical Amygdala	Mapt
Cortical Amygdala.Mas1	0.342699	0.574428	0.263749	Cortical Amygdala	Mas1
Cortical Amygdala.Mink1	0.00534636	0.0650738	-0.161527	Cortical Amygdala	Mink1
Cortical Amygdala.Mtor	0.094414	0.317168	-0.138448	Cortical Amygdala	Mtor
Cortical Amygdala.Ndst4	0.711455	0.812315	0.070013	Cortical Amygdala	Ndst4
Cortical Amygdala.Negr1	0.03755	0.157352	-0.131031	Cortical Amygdala	Negr1
Cortical Amygdala.Neto1	0.887586	0.941055	0.0130583	Cortical Amygdala	Neto1
Cortical Amygdala.Nnat	0.092032	0.317168	0.351527	Cortical Amygdala	Nnat
Cortical Amygdala.Nos1	0.000192721	0.00703897	-0.305453	Cortical Amygdala	Nos1
Cortical Amygdala.Npas1	0.63564	0.799619	0.0332731	Cortical Amygdala	Npas1
Cortical Amygdala.Nptx1	0.000199971	0.00703897	-0.418449	Cortical Amygdala	Nptx1
Cortical Amygdala.Nptx2	0.00202957	0.0357205	0.337405	Cortical Amygdala	Nptx2
Cortical Amygdala.Nptxr	0.0163346	0.102674	-0.268397	Cortical Amygdala	Nptxr
Cortical Amygdala.Npy1r	0.663686	0.799619	-0.0455191	Cortical Amygdala	Npy1r
Cortical Amygdala.Nr2f2	0.514029	0.731209	0.0988326	Cortical Amygdala	Nr2f2
Cortical Amygdala.Nrg1	0.313828	0.557916	-0.125275	Cortical Amygdala	Nrg1
Cortical Amygdala.Nrg2	0.703344	0.812315	-0.0507011	Cortical Amygdala	Nrg2
Cortical Amygdala.Nrg3	0.844842	0.905275	-0.0146603	Cortical Amygdala	Nrg3
Cortical Amygdala.Ntf3	0.0028941	0.0463056	-0.632859	Cortical Amygdala	Ntf3
Cortical Amygdala.Ntng2	0.399946	0.645785	0.172708	Cortical Amygdala	Ntng2
Cortical Amygdala.Ntrk2	0.00679792	0.0650738	0.225826	Cortical Amygdala	Ntrk2
Cortical Amygdala.Ntsr1	0.116478	0.328726	-0.430623	Cortical Amygdala	Ntsr1
Cortical Amygdala.Olig1	0.047575	0.194725	0.277605	Cortical Amygdala	Olig1
Cortical Amygdala.Oprm1	0.962748	0.973814	-0.00833227	Cortical Amygdala	Oprm1
Cortical Amygdala.Pcp4	0.0605624	0.24225	-0.455109	Cortical Amygdala	Pcp4
Cortical Amygdala.Pdgfa	0.00989825	0.079186	0.173953	Cortical Amygdala	Pdgfa
Cortical Amygdala.Pdgfrb	0.618604	0.799619	0.0964446	Cortical Amygdala	Pdgfrb
Cortical Amygdala.Penk	0.537015	0.749073	-0.245635	Cortical Amygdala	Penk
Cortical Amygdala.Pkp2	0.635148	0.799619	0.0868549	Cortical Amygdala	Pkp2
Cortical Amygdala.Plagl1	0.222252	0.471281	-0.241152	Cortical Amygdala	Plagl1
Cortical Amygdala.Plcg2	0.0135804	0.10106	-0.446687	Cortical Amygdala	Plcg2
Cortical Amygdala.Prss12	0.0277939	0.143874	-0.556765	Cortical Amygdala	Prss12
Cortical Amygdala.Psen1	0.000269774	0.00791337	-0.19834	Cortical Amygdala	Psen1
Cortical Amygdala.Psen2	0.121868	0.33038	-0.186763	Cortical Amygdala	Psen2
Cortical Amygdala.Pten	0.266179	0.503737	0.194387	Cortical Amygdala	Pten
Cortical Amygdala.Ptgds	0.242524	0.485047	-0.114957	Cortical Amygdala	Ptgds
Cortical Amygdala.Ptk2b	0.0157722	0.102674	-0.130919	Cortical Amygdala	Ptk2b
Cortical Amygdala.Ptpru	0.129056	0.338612	0.413953	Cortical Amygdala	Ptpru
Cortical Amygdala.Pvalb	0.766932	0.854304	-0.0619459	Cortical Amygdala	Pvalb
Cortical Amygdala.Reln	0.0990298	0.31719	-0.445236	Cortical Amygdala	Reln
Cortical Amygdala.Rims1	0.487867	0.731209	-0.0627802	Cortical Amygdala	Rims1
Cortical Amygdala.Rims2	0.302007	0.542381	0.0893796	Cortical Amygdala	Rims2
Cortical Amygdala.Robo1	0.49591	0.731209	0.143455	Cortical Amygdala	Robo1
Cortical Amygdala.Rorb	5.67935e-07	9.99566e-05	-0.969497	Cortical Amygdala	Rorb
Cortical Amygdala.Rph3a	0.000432721	0.0108798	0.511805	Cortical Amygdala	Rph3a
Cortical Amygdala.Scimp	0.639053	0.799619	0.0972262	Cortical Amygdala	Scimp
Cortical Amygdala.Sharpin	0.00641359	0.0650738	-0.175727	Cortical Amygdala	Sharpin
Cortical Amygdala.Slc17a6	0.165143	0.403682	-0.186615	Cortical Amygdala	Slc17a6
Cortical Amygdala.Slc17a7	0.0254827	0.141501	-0.0906423	Cortical Amygdala	Slc17a7
Cortical Amygdala.Slc29a1	0.160299	0.39736	-0.316278	Cortical Amygdala	Slc29a1
Cortical Amygdala.Slc29a2	0.0898952	0.316643	0.212224	Cortical Amygdala	Slc29a2
Cortical Amygdala.Slc30a3	2.34398e-06	0.00020627	-0.303036	Cortical Amygdala	Slc30a3
Cortical Amygdala.Slc32a1	0.583853	0.784413	-0.0643385	Cortical Amygdala	Slc32a1
Cortical Amygdala.Snca	0.122015	0.33038	0.184057	Cortical Amygdala	Snca
Cortical Amygdala.Sorl1	0.0265314	0.141501	0.361246	Cortical Amygdala	Sorl1
Cortical Amygdala.Sox10	0.189323	0.444278	-0.316462	Cortical Amygdala	Sox10
Cortical Amygdala.Sox8	0.110555	0.328726	-0.182576	Cortical Amygdala	Sox8
Cortical Amygdala.Src	0.200447	0.453746	-0.113914	Cortical Amygdala	Src
Cortical Amygdala.Sstr3	0.0199747	0.117185	0.371035	Cortical Amygdala	Sstr3
Cortical Amygdala.Syn1	0.130827	0.338612	-0.0936982	Cortical Amygdala	Syn1
Cortical Amygdala.Syngap1	0.0367556	0.157352	-0.0826614	Cortical Amygdala	Syngap1
Cortical Amygdala.Syp	0.077252	0.289284	-0.100474	Cortical Amygdala	Syp
Cortical Amygdala.Tacr2	0.264234	0.503737	-0.133517	Cortical Amygdala	Tacr2
Cortical Amygdala.Tmem150a	0.0264114	0.141501	0.157905	Cortical Amygdala	Tmem150a
Cortical Amygdala.Tpbg	0.234133	0.484794	0.429142	Cortical Amygdala	Tpbg
Cortical Amygdala.Trhr	0.013781	0.10106	-0.511103	Cortical Amygdala	Trhr
Cortical Amygdala.Trpm4	0.391118	0.637377	-0.13539	Cortical Amygdala	Trpm4
Cortical Amygdala.Tshz1	0.242229	0.485047	-0.964879	Cortical Amygdala	Tshz1
Cortical Amygdala.Ube3a	0.933432	0.968235	0.0160422	Cortical Amygdala	Ube3a
Cortical Amygdala.Vipr2	0.00185444	0.0357205	-0.277595	Cortical Amygdala	Vipr2
Cortical Amygdala.Wfs1	0.0302519	0.152124	-0.43765	Cortical Amygdala	Wfs1
Cortical Amygdala.Zbtb20	0.688416	0.807741	-0.271424	Cortical Amygdala	Zbtb20
DG.Acan	0.893195	0.97352	0.0189503	DG	Acan
DG.Adam10	0.85582	0.97352	0.0132057	DG	Adam10
DG.Adam17	0.303197	0.97352	-0.139985	DG	Adam17
DG.Adarb2	0.620537	0.97352	0.0236458	DG	Adarb2
DG.Adgra1	0.399896	0.97352	0.087729	DG	Adgra1
DG.Adrb1	0.422183	0.97352	0.0555073	DG	Adrb1
DG.Aph1b	0.87746	0.97352	-0.0397468	DG	Aph1b
DG.Apoe	0.641093	0.97352	0.0836442	DG	Apoe
DG.App	0.991201	0.991201	-0.00094137	DG	App
DG.Bace1	0.828184	0.97352	-0.0502472	DG	Bace1
DG.Bcan	0.0936752	0.97352	-0.0990122	DG	Bcan
DG.Bcl11b	0.832361	0.97352	-0.0220553	DG	Bcl11b
DG.Bdnf	0.0172198	0.515749	-0.24177	DG	Bdnf
DG.Bin1	0.480475	0.97352	0.0428308	DG	Bin1
DG.Cacng5	0.131037	0.97352	0.0930955	DG	Cacng5
DG.Calb1	0.606297	0.97352	0.149365	DG	Calb1
DG.Camk2a	0.838305	0.97352	-0.0190351	DG	Camk2a
DG.Camk2g	0.541537	0.97352	-0.0156842	DG	Camk2g
DG.Car12	0.177767	0.97352	0.0916831	DG	Car12
DG.Cars	0.970189	0.976369	0.00348218	DG	Cars
DG.Cass4	0.813209	0.97352	0.0199523	DG	Cass4
DG.Cck	0.438926	0.97352	0.205024	DG	Cck
DG.Ccl6	0.730318	0.97352	-0.0629012	DG	Ccl6
DG.Ccr6	0.210806	0.97352	-0.357283	DG	Ccr6
DG.Cd2ap	0.932984	0.976369	0.0101092	DG	Cd2ap
DG.Cd74	0.586771	0.97352	-0.166263	DG	Cd74
DG.Cdh12	0.079834	0.97352	0.193893	DG	Cdh12
DG.Chrna7	0.283291	0.97352	0.0757799	DG	Chrna7
DG.Clu	0.751006	0.97352	0.0563578	DG	Clu
DG.Col11a1	0.0286268	0.626115	0.456377	DG	Col11a1
DG.Col5a2	0.00559003	0.441612	0.37243	DG	Col5a2
DG.Cplx1	0.346544	0.97352	0.0605769	DG	Cplx1
DG.Creb1	0.873233	0.97352	-0.0236849	DG	Creb1
DG.Crebbp	0.705135	0.97352	-0.0276199	DG	Crebbp
DG.Crtac1	0.628722	0.97352	-0.0255575	DG	Crtac1
DG.Csf1	0.694969	0.97352	0.0309417	DG	Csf1
DG.Csf1r	0.0156968	0.515749	-0.327016	DG	Csf1r
DG.Cspg5	0.207324	0.97352	0.12646	DG	Cspg5
DG.Cst7	0.647567	0.97352	-0.0360608	DG	Cst7
DG.Ctnnb1	0.684515	0.97352	-0.0266327	DG	Ctnnb1
DG.Ctss	0.577704	0.97352	0.0809801	DG	Ctss
DG.Cux2	0.586085	0.97352	-0.122853	DG	Cux2
DG.Cx3cl1	0.967429	0.976369	-0.00377815	DG	Cx3cl1
DG.Cxcl10	0.767501	0.97352	-0.0616946	DG	Cxcl10
DG.Dkk3	0.797116	0.97352	0.0243094	DG	Dkk3
DG.Dlg4	0.897044	0.97352	0.00616888	DG	Dlg4
DG.Drd1	0.413651	0.97352	-0.239109	DG	Drd1
DG.Drd5	0.869033	0.97352	0.0169186	DG	Drd5
DG.Epha10	0.914027	0.97352	0.0102051	DG	Epha10
DG.Epha7	0.233155	0.97352	-0.090091	DG	Epha7
DG.Fermt2	0.969366	0.976369	-0.00499655	DG	Fermt2
DG.Fev	0.347407	0.97352	0.240092	DG	Fev
DG.Fezf2	0.442561	0.97352	-0.124511	DG	Fezf2
DG.Fibcd1	0.287596	0.97352	-0.0968376	DG	Fibcd1
DG.Gad1	0.388339	0.97352	-0.0362709	DG	Gad1
DG.Gfap	0.452147	0.97352	0.232638	DG	Gfap
DG.Glp2r	0.950157	0.976369	-0.00709006	DG	Glp2r
DG.Gng2	0.114126	0.97352	-0.0503991	DG	Gng2
DG.Gpc3	0.342091	0.97352	0.267229	DG	Gpc3
DG.Gphn	0.846179	0.97352	0.0292304	DG	Gphn
DG.Gpr158	0.0985697	0.97352	0.056414	DG	Gpr158
DG.Gpr55	0.702797	0.97352	0.035765	DG	Gpr55
DG.Gpr63	0.869134	0.97352	-0.0129574	DG	Gpr63
DG.Grb2	0.350021	0.97352	-0.0480489	DG	Grb2
DG.Gria1	0.466652	0.97352	0.0999732	DG	Gria1
DG.Gria2	0.819223	0.97352	0.038578	DG	Gria2
DG.Gria3	0.699974	0.97352	0.049628	DG	Gria3
DG.Gria4	0.663194	0.97352	0.0711149	DG	Gria4
DG.Grin1	0.488257	0.97352	0.034097	DG	Grin1
DG.Grin2a	0.577365	0.97352	0.0264551	DG	Grin2a
DG.Grin2b	0.680378	0.97352	0.0215951	DG	Grin2b
DG.Grin3a	0.00264161	0.417374	0.221232	DG	Grin3a
DG.Grm1	0.304373	0.97352	0.147299	DG	Grm1
DG.Grm2	0.486358	0.97352	-0.07995	DG	Grm2
DG.Grm3	0.699036	0.97352	-0.0527326	DG	Grm3
DG.Grm5	0.564922	0.97352	-0.117595	DG	Grm5
DG.Gsto1	0.571834	0.97352	-0.044916	DG	Gsto1
DG.Hs3st1	0.899676	0.97352	0.0186398	DG	Hs3st1
DG.Htr1a	0.125784	0.97352	0.18083	DG	Htr1a
DG.Htr3a	0.952981	0.976369	-0.0162419	DG	Htr3a
DG.Htr5a	0.728765	0.97352	-0.0413488	DG	Htr5a
DG.Iqck	0.701767	0.97352	0.0434094	DG	Iqck
DG.Itga7	0.403947	0.97352	-0.0937893	DG	Itga7
DG.Iyd	0.375233	0.97352	0.110762	DG	Iyd
DG.Kcnc1	0.944729	0.976369	0.00821228	DG	Kcnc1
DG.Kcnd2	0.527822	0.97352	0.0566383	DG	Kcnd2
DG.Kcnh7	0.259291	0.97352	0.134578	DG	Kcnh7
DG.Kctd4	0.605941	0.97352	0.0548317	DG	Kctd4
DG.Lamp5	0.163678	0.97352	0.368508	DG	Lamp5
DG.Lct	0.150199	0.97352	-0.130921	DG	Lct
DG.Lmna	0.887947	0.97352	0.016634	DG	Lmna
DG.Lratd2	0.70201	0.97352	-0.0371447	DG	Lratd2
DG.Lrpprc	0.786866	0.97352	0.0263786	DG	Lrpprc
DG.Ly9	0.88283	0.97352	0.0555545	DG	Ly9
DG.Lynx1	0.421562	0.97352	0.160457	DG	Lynx1
DG.Map4k3	0.696508	0.97352	0.0422852	DG	Map4k3
DG.Mapk1	0.691217	0.97352	0.0344013	DG	Mapk1
DG.Mapt	0.816011	0.97352	-0.0205326	DG	Mapt
DG.Mas1	0.788894	0.97352	-0.0438726	DG	Mas1
DG.Mink1	0.793518	0.97352	-0.00781871	DG	Mink1
DG.Mtor	0.442539	0.97352	0.0836468	DG	Mtor
DG.Ndst4	0.100143	0.97352	-0.131081	DG	Ndst4
DG.Negr1	0.536587	0.97352	0.183603	DG	Negr1
DG.Neto1	0.191239	0.97352	-0.127831	DG	Neto1
DG.Nnat	0.0195854	0.515749	0.250809	DG	Nnat
DG.Nos1	0.918066	0.97352	0.0121011	DG	Nos1
DG.Npas1	0.788274	0.97352	-0.0600261	DG	Npas1
DG.Nptx1	0.253156	0.97352	-0.0455615	DG	Nptx1
DG.Nptx2	0.130401	0.97352	-0.448087	DG	Nptx2
DG.Nptxr	0.28915	0.97352	0.0725643	DG	Nptxr
DG.Npy1r	0.289437	0.97352	-0.0980284	DG	Npy1r
DG.Nr2f2	0.242877	0.97352	0.205556	DG	Nr2f2
DG.Nrg1	0.551284	0.97352	0.0958944	DG	Nrg1
DG.Nrg2	0.538172	0.97352	-0.0618732	DG	Nrg2
DG.Nrg3	0.533801	0.97352	-0.0525895	DG	Nrg3
DG.Ntf3	0.376187	0.97352	0.130073	DG	Ntf3
DG.Ntng2	0.279812	0.97352	0.0547665	DG	Ntng2
DG.Ntrk2	0.907967	0.97352	-0.0111249	DG	Ntrk2
DG.Olig1	0.139794	0.97352	-0.243672	DG	Olig1
DG.Pcp4	0.75368	0.97352	-0.106833	DG	Pcp4
DG.Pdgfa	0.651871	0.97352	-0.023121	DG	Pdgfa
DG.Pdyn	0.357512	0.97352	0.0868049	DG	Pdyn
DG.Penk	0.0136406	0.515749	-0.411661	DG	Penk
DG.Pilra	0.0652975	0.97352	-0.31404	DG	Pilra
DG.Pkp2	0.402236	0.97352	0.0557658	DG	Pkp2
DG.Plcg2	0.294562	0.97352	-0.095651	DG	Plcg2
DG.Prox1	0.332706	0.97352	0.135082	DG	Prox1
DG.Prss12	0.151605	0.97352	-0.159363	DG	Prss12
DG.Psen1	0.707284	0.97352	0.0247311	DG	Psen1
DG.Psen2	0.914007	0.97352	0.00926807	DG	Psen2
DG.Pten	0.800271	0.97352	0.0640944	DG	Pten
DG.Ptgds	0.734405	0.97352	0.0474678	DG	Ptgds
DG.Ptk2b	0.846252	0.97352	-0.0238606	DG	Ptk2b
DG.Rims1	0.523806	0.97352	0.101238	DG	Rims1
DG.Rims2	0.879795	0.97352	0.0132777	DG	Rims2
DG.Robo1	0.965033	0.976369	-0.0050434	DG	Robo1
DG.Rph3a	0.250977	0.97352	-0.076293	DG	Rph3a
DG.Sema5b	0.863227	0.97352	0.0306555	DG	Sema5b
DG.Sharpin	0.180328	0.97352	0.0661211	DG	Sharpin
DG.Slc17a7	0.395403	0.97352	0.0236263	DG	Slc17a7
DG.Slc29a1	0.228726	0.97352	-0.0841092	DG	Slc29a1
DG.Slc29a2	0.910335	0.97352	-0.0144614	DG	Slc29a2
DG.Slc30a3	0.887358	0.97352	0.00383782	DG	Slc30a3
DG.Snca	0.355295	0.97352	0.0924361	DG	Snca
DG.Sorl1	0.794339	0.97352	-0.0239479	DG	Sorl1
DG.Sox10	0.291948	0.97352	-0.238325	DG	Sox10
DG.Sox8	0.47061	0.97352	0.0473471	DG	Sox8
DG.Src	0.313655	0.97352	0.0598789	DG	Src
DG.Sstr3	0.711576	0.97352	0.0247164	DG	Sstr3
DG.Syn1	0.757797	0.97352	0.0116181	DG	Syn1
DG.Syngap1	0.4876	0.97352	0.0424746	DG	Syngap1
DG.Syp	0.678038	0.97352	0.0230837	DG	Syp
DG.Tmem150a	0.738844	0.97352	0.0236645	DG	Tmem150a
DG.Trib2	0.031702	0.626115	-0.31318	DG	Trib2
DG.Tshz1	0.181089	0.97352	0.153356	DG	Tshz1
DG.Ube3a	0.41453	0.97352	-0.104558	DG	Ube3a
DG.Wfs1	0.192048	0.97352	0.0816384	DG	Wfs1
DG.Zbtb20	0.3978	0.97352	-0.0336202	DG	Zbtb20
Endo.Abi3	0.267208	0.559864	0.113979	Endo	Abi3
Endo.Ace	0.564551	0.801338	0.104076	Endo	Ace
Endo.Adam10	0.220452	0.484995	0.108854	Endo	Adam10
Endo.Adam17	0.218293	0.484995	0.163332	Endo	Adam17
Endo.Aldh1l1	0.61647	0.810125	-0.0627655	Endo	Aldh1l1
Endo.Apoe	0.934018	0.991929	0.0060574	Endo	Apoe
Endo.App	0.024945	0.137198	0.101027	Endo	App
Endo.Aqp4	0.192457	0.483891	-0.230616	Endo	Aqp4
Endo.Bcan	0.0171583	0.125827	-0.304852	Endo	Bcan
Endo.Bin1	0.148783	0.422351	-0.110344	Endo	Bin1
Endo.C4b	0.0813183	0.325273	0.283132	Endo	C4b
Endo.Camk2a	0.761107	0.888398	-0.0452277	Endo	Camk2a
Endo.Camk2g	0.991929	0.991929	0.000902205	Endo	Camk2g
Endo.Cars	0.143721	0.421582	-0.160406	Endo	Cars
Endo.Casp8	0.520971	0.801338	-0.0642185	Endo	Casp8
Endo.Cd2ap	0.553846	0.801338	0.0371914	Endo	Cd2ap
Endo.Cldn5	0.129749	0.421582	0.11985	Endo	Cldn5
Endo.Clu	0.880469	0.96237	0.0101508	Endo	Clu
Endo.Cplx1	0.781306	0.892921	0.0386159	Endo	Cplx1
Endo.Creb1	0.984574	0.991929	0.0047668	Endo	Creb1
Endo.Crebbp	0.206267	0.484995	0.132086	Endo	Crebbp
Endo.Csf1	0.00163933	0.0327894	0.143006	Endo	Csf1
Endo.Cspg5	0.0242898	0.137198	-0.212008	Endo	Cspg5
Endo.Ctnnb1	0.165969	0.442585	0.0811951	Endo	Ctnnb1
Endo.Cx3cl1	0.521348	0.801338	0.105474	Endo	Cx3cl1
Endo.Dkk3	0.40454	0.71387	-0.0987343	Endo	Dkk3
Endo.Dlg4	0.133322	0.421582	-0.0898173	Endo	Dlg4
Endo.Erbb2	0.6168	0.810125	-0.045517	Endo	Erbb2
Endo.Fermt2	0.387034	0.709562	0.104373	Endo	Fermt2
Endo.Flt1	0.0187565	0.126967	0.121972	Endo	Flt1
Endo.Fmo1	0.00384915	0.0557218	-0.203058	Endo	Fmo1
Endo.Fn1	0.015979	0.125827	0.168471	Endo	Fn1
Endo.Gfap	0.000706443	0.0207223	0.664294	Endo	Gfap
Endo.Gphn	0.547075	0.801338	0.0768639	Endo	Gphn
Endo.Grb2	0.531798	0.801338	-0.0379891	Endo	Grb2
Endo.Gria1	0.00186304	0.0327894	-0.357302	Endo	Gria1
Endo.Gria2	0.0388469	0.189918	-0.380505	Endo	Gria2
Endo.Grin1	0.00525355	0.0557218	-0.273729	Endo	Grin1
Endo.Grm3	3.06512e-07	2.69731e-05	-0.373825	Endo	Grm3
Endo.Hs3st1	0.669857	0.830245	0.0649238	Endo	Hs3st1
Endo.Id4	0.726735	0.888232	0.0524094	Endo	Id4
Endo.Inpp5d	0.0325305	0.168393	0.309817	Endo	Inpp5d
Endo.Kcnq1	0.022828	0.137198	0.354266	Endo	Kcnq1
Endo.Lmna	0.579871	0.801338	0.0675639	Endo	Lmna
Endo.Lratd2	0.605882	0.810125	-0.0733322	Endo	Lratd2
Endo.Lrpprc	0.767252	0.888398	-0.030147	Endo	Lrpprc
Endo.Lynx1	0.859301	0.957196	-0.0201235	Endo	Lynx1
Endo.Map4k3	0.186401	0.48245	0.0930239	Endo	Map4k3
Endo.Mapk1	0.885818	0.96237	-0.00924437	Endo	Mapk1
Endo.Mapt	0.162372	0.442585	-0.111446	Endo	Mapt
Endo.Mink1	0.129636	0.421582	0.0645939	Endo	Mink1
Endo.Mtor	0.367674	0.688411	0.0742412	Endo	Mtor
Endo.Ndnf	0.00569882	0.0557218	0.333766	Endo	Ndnf
Endo.Nnat	0.00494554	0.0557218	-0.276064	Endo	Nnat
Endo.Nos3	0.014977	0.125827	0.10896	Endo	Nos3
Endo.Nptx1	0.748554	0.888398	-0.0654725	Endo	Nptx1
Endo.Nptxr	0.987584	0.991929	-0.00208587	Endo	Nptxr
Endo.Nr2f2	0.405608	0.71387	-0.0808778	Endo	Nr2f2
Endo.Ntng2	0.660673	0.830245	-0.0780469	Endo	Ntng2
Endo.Ntrk2	0.582791	0.801338	-0.0679477	Endo	Ntrk2
Endo.Olig1	0.980538	0.991929	-0.00443735	Endo	Olig1
Endo.Pdgfa	0.0501698	0.220747	-0.141109	Endo	Pdgfa
Endo.Pomc	0.340777	0.651921	0.150939	Endo	Pomc
Endo.Prkcd	0.468459	0.792776	0.165235	Endo	Prkcd
Endo.Psen1	0.140708	0.421582	0.106339	Endo	Psen1
Endo.Psen2	0.234995	0.50438	0.142914	Endo	Psen2
Endo.Pten	0.741622	0.888398	0.0316521	Endo	Pten
Endo.Ptgds	0.000104329	0.00459046	-0.450477	Endo	Ptgds
Endo.Ptk2b	0.122147	0.421582	-0.231084	Endo	Ptk2b
Endo.Ptpru	0.219614	0.484995	0.105871	Endo	Ptpru
Endo.Rims1	0.142524	0.421582	0.287339	Endo	Rims1
Endo.Rph3a	0.572406	0.801338	0.0907216	Endo	Rph3a
Endo.S100b	0.0997519	0.381659	0.146129	Endo	S100b
Endo.Sharpin	0.308345	0.631033	0.0831425	Endo	Sharpin
Endo.Slc17a7	0.9581	0.991929	0.0050357	Endo	Slc17a7
Endo.Src	0.329151	0.651921	-0.134506	Endo	Src
Endo.Syn1	0.43313	0.747361	-0.0876193	Endo	Syn1
Endo.Syngap1	0.639739	0.827897	-0.051218	Endo	Syngap1
Endo.Syp	0.201361	0.484995	-0.19277	Endo	Syp
Endo.Tek	0.0413889	0.191696	0.0746758	Endo	Tek
Endo.Tmem150a	0.982722	0.991929	0.00348144	Endo	Tmem150a
Endo.Trib2	0.557756	0.801338	0.047404	Endo	Trib2
Endo.Trpm4	0.82196	0.92734	0.0365657	Endo	Trpm4
Endo.Tshz1	0.057789	0.242163	-0.182067	Endo	Tshz1
Endo.Tshz2	0.652324	0.830245	-0.0505948	Endo	Tshz2
Endo.Vtn	0.336572	0.651921	0.149933	Endo	Vtn
Endo.Wfs1	0.571193	0.801338	-0.0917536	Endo	Wfs1
Endo.Zbtb20	0.502305	0.801338	0.0380558	Endo	Zbtb20
Ependymal.Adam10	0.0770567	0.247515	0.163635	Ependymal	Adam10
Ependymal.Adam17	0.00597359	0.025328	0.320992	Ependymal	Adam17
Ependymal.Adgra1	0.399666	0.764501	-0.533637	Ependymal	Adgra1
Ependymal.Adrb1	0.211108	0.557542	0.247881	Ependymal	Adrb1
Ependymal.Aldh1l1	0.683634	0.929	-0.12305	Ependymal	Aldh1l1
Ependymal.Aph1b	8.51639e-11	6.94413e-10	-0.496287	Ependymal	Aph1b
Ependymal.Apoe	0.985688	0.998994	-0.00431434	Ependymal	Apoe
Ependymal.App	0.703479	0.929	-0.0727461	Ependymal	App
Ependymal.Aqp4	0.861138	0.97107	0.0143157	Ependymal	Aqp4
Ependymal.Bcan	0.792793	0.941061	-0.0640304	Ependymal	Bcan
Ependymal.Bdkrb1	0.187653	0.510032	0.258524	Ependymal	Bdkrb1
Ependymal.Bin1	0.0183367	0.0694176	-0.114856	Ependymal	Bin1
Ependymal.C3	0.00343383	0.0151661	0.676582	Ependymal	C3
Ependymal.C4b	0	0	1.33747	Ependymal	C4b
Ependymal.Calb1	0.79526	0.941061	0.193076	Ependymal	Calb1
Ependymal.Camk2a	0.272957	0.672872	-1.6611	Ependymal	Camk2a
Ependymal.Camk2g	0	0	0.170124	Ependymal	Camk2g
Ependymal.Cars	0.348015	0.747762	-0.305268	Ependymal	Cars
Ependymal.Cckbr	0.403888	0.764501	-0.395916	Ependymal	Cckbr
Ependymal.Cd2ap	8.0338e-12	7.09652e-11	0.266098	Ependymal	Cd2ap
Ependymal.Celsr1	0.238632	0.602263	-0.170243	Ependymal	Celsr1
Ependymal.Clu	0.835995	0.952854	-0.0346437	Ependymal	Clu
Ependymal.Col11a1	0.45443	0.818441	0.213889	Ependymal	Col11a1
Ependymal.Col5a2	0.720245	0.929	-0.100926	Ependymal	Col5a2
Ependymal.Crebbp	0.000136485	0.000761445	0.309037	Ependymal	Crebbp
Ependymal.Csf1	0.727425	0.929	-0.0644194	Ependymal	Csf1
Ependymal.Cspg5	0.566498	0.89625	-0.459755	Ependymal	Cspg5
Ependymal.Ctnna3	0.711225	0.929	0.184157	Ependymal	Ctnna3
Ependymal.Ctnnb1	0.976143	0.998994	-0.00421115	Ependymal	Ctnnb1
Ependymal.Ctss	0.714762	0.929	0.0853772	Ependymal	Ctss
Ependymal.Cux2	0.49558	0.830174	0.301633	Ependymal	Cux2
Ependymal.Cx3cl1	0	0	-0.840765	Ependymal	Cx3cl1
Ependymal.Cxcr4	4.51767e-09	3.19248e-08	-0.325768	Ependymal	Cxcr4
Ependymal.Ddit4l	0.63935	0.910314	-0.194863	Ependymal	Ddit4l
Ependymal.Deptor	3.77797e-05	0.00025029	-0.420184	Ependymal	Deptor
Ependymal.Dkk3	0.807892	0.941061	-0.0313994	Ependymal	Dkk3
Ependymal.Dlg4	0.150309	0.419282	-0.364642	Ependymal	Dlg4
Ependymal.Echdc3	0.13575	0.388904	-0.306131	Ependymal	Echdc3
Ependymal.Erbb2	0	0	-0.102611	Ependymal	Erbb2
Ependymal.Fermt2	0.998994	0.998994	0.000309427	Ependymal	Fermt2
Ependymal.Fmo1	0.0900209	0.272635	-0.522021	Ependymal	Fmo1
Ependymal.Gfap	0	0	0.80581	Ependymal	Gfap
Ependymal.Gphn	0.491199	0.830174	0.145808	Ependymal	Gphn
Ependymal.Grb2	0.0118143	0.046382	0.139168	Ependymal	Grb2
Ependymal.Gria2	0.757484	0.93649	-0.171126	Ependymal	Gria2
Ependymal.Grin2a	0.298449	0.68773	-0.712586	Ependymal	Grin2a
Ependymal.Hs3st1	0.00134145	0.00677111	-0.761415	Ependymal	Hs3st1
Ependymal.Id4	0.0679534	0.225096	-0.233202	Ependymal	Id4
Ependymal.Iqck	6.92433e-05	0.000407766	0.194556	Ependymal	Iqck
Ependymal.Kctd4	1.20108e-09	9.09391e-09	-1.37034	Ependymal	Kctd4
Ependymal.Lgals3	3.77476e-14	4.44583e-13	-0.139891	Ependymal	Lgals3
Ependymal.Lmna	0.931172	0.998994	-0.0228113	Ependymal	Lmna
Ependymal.Lratd2	0.621554	0.910314	-0.173175	Ependymal	Lratd2
Ependymal.Lrpprc	0.552022	0.886581	0.177724	Ependymal	Lrpprc
Ependymal.Lynx1	0.871601	0.972523	-0.0359588	Ependymal	Lynx1
Ependymal.Map4k3	0.0530074	0.187293	0.658986	Ependymal	Map4k3
Ependymal.Mapk1	0.630106	0.910314	0.270159	Ependymal	Mapk1
Ependymal.Mink1	0.215653	0.557542	0.136443	Ependymal	Mink1
Ependymal.Mmp14	0.979779	0.998994	0.00302279	Ependymal	Mmp14
Ependymal.Mtor	0.891276	0.984117	0.0441397	Ependymal	Mtor
Ependymal.Musk	0.640169	0.910314	-0.0150783	Ependymal	Musk
Ependymal.Nnat	0.323479	0.71435	0.217562	Ependymal	Nnat
Ependymal.Nptxr	0.0212268	0.0775878	-0.421565	Ependymal	Nptxr
Ependymal.Nr2f2	0.438427	0.815321	-0.144543	Ependymal	Nr2f2
Ependymal.Nrg1	0.0673538	0.225096	-1.49253	Ependymal	Nrg1
Ependymal.Nrg2	0	0	-0.482868	Ependymal	Nrg2
Ependymal.Ntng2	0.00277203	0.0133561	-0.184677	Ependymal	Ntng2
Ependymal.Ntrk2	0.753484	0.93649	-0.0932355	Ependymal	Ntrk2
Ependymal.Ntsr1	0.391352	0.764501	-0.502789	Ependymal	Ntsr1
Ependymal.Olig1	0.511948	0.834869	0.106359	Ependymal	Olig1
Ependymal.Oxgr1	0.395832	0.764501	-0.200581	Ependymal	Oxgr1
Ependymal.Pax6	0.307676	0.693908	0.044648	Ependymal	Pax6
Ependymal.Pdgfa	0.466677	0.818441	0.105428	Ependymal	Pdgfa
Ependymal.Pkp2	0.361736	0.751844	0.159859	Ependymal	Pkp2
Ependymal.Plagl1	0	0	0.0486767	Ependymal	Plagl1
Ependymal.Prkcd	0.000376425	0.00199505	0.331844	Ependymal	Prkcd
Ependymal.Psen1	0.58069	0.905194	0.0668056	Ependymal	Psen1
Ependymal.Psen2	6.59472e-14	6.99041e-13	-0.517884	Ependymal	Psen2
Ependymal.Pten	0.980678	0.998994	-0.00657348	Ependymal	Pten
Ependymal.Ptgds	0.392879	0.764501	0.0759169	Ependymal	Ptgds
Ependymal.Ptk2b	0.759794	0.93649	0.163628	Ependymal	Ptk2b
Ependymal.Ptpru	2.29461e-12	2.21117e-11	0.239096	Ependymal	Ptpru
Ependymal.Pvalb	0.806262	0.941061	-0.191476	Ependymal	Pvalb
Ependymal.Rims2	0	0	0.390047	Ependymal	Rims2
Ependymal.Robo1	0.64409	0.910314	-0.295696	Ependymal	Robo1
Ependymal.Rorb	0.352718	0.747762	0.18324	Ependymal	Rorb
Ependymal.S100b	0.0086921	0.035437	-0.153223	Ependymal	S100b
Ependymal.Scimp	0.997726	0.998994	0.00167244	Ependymal	Scimp
Ependymal.Sctr	0.978132	0.998994	-0.0128624	Ependymal	Sctr
Ependymal.Sema5b	0.8242	0.949621	-0.164411	Ependymal	Sema5b
Ependymal.Sharpin	0.0875171	0.272635	0.125718	Ependymal	Sharpin
Ependymal.Slc29a2	0.617112	0.910314	-0.353351	Ependymal	Slc29a2
Ependymal.Sncg	0.915829	0.998994	0.039728	Ependymal	Sncg
Ependymal.Sorl1	0.773936	0.941061	0.0987313	Ependymal	Sorl1
Ependymal.Sox10	0.611132	0.910314	-0.356788	Ependymal	Sox10
Ependymal.Src	0.47099	0.818441	-0.148021	Ependymal	Src
Ependymal.Sulf2	0.291415	0.686444	0.0297022	Ependymal	Sulf2
Ependymal.Syngap1	0.279826	0.674127	-0.518288	Ependymal	Syngap1
Ependymal.Syp	0.666791	0.929	-0.149918	Ependymal	Syp
Ependymal.Tmem150a	0.00294582	0.0135764	0.491355	Ependymal	Tmem150a
Ependymal.Tpbg	4.2404e-05	0.000264401	-0.873278	Ependymal	Tpbg
Ependymal.Trib2	0.0948068	0.279153	0.233176	Ependymal	Trib2
Ependymal.Tshz1	0.464925	0.818441	-0.051003	Ependymal	Tshz1
Ependymal.Tshz2	0.501237	0.830174	0.0532852	Ependymal	Tshz2
Ependymal.Wfs1	0.676	0.929	-0.170023	Ependymal	Wfs1
Ependymal.Zbtb20	0.989998	0.998994	-0.00366071	Ependymal	Zbtb20
Hypo_Dop.Ace	0.351404	0.423329	0.25207	Hypo_Dop	Ace
Hypo_Dop.Adam10	0.962926	0.990788	-0.025201	Hypo_Dop	Adam10
Hypo_Dop.Adam17	0.0242703	0.05376	0.300741	Hypo_Dop	Adam17
Hypo_Dop.Adarb2	0.00325645	0.0121969	0.0645976	Hypo_Dop	Adarb2
Hypo_Dop.Adgra1	0.219628	0.290022	-0.356297	Hypo_Dop	Adgra1
Hypo_Dop.Adrb1	0.0159176	0.0373881	0.237106	Hypo_Dop	Adrb1
Hypo_Dop.Agtr1a	0.13053	0.199179	-0.388629	Hypo_Dop	Agtr1a
Hypo_Dop.Aldh1l1	0.40872	0.485516	0.748639	Hypo_Dop	Aldh1l1
Hypo_Dop.Aph1b	1.99159e-05	0.000241334	-0.00246809	Hypo_Dop	Aph1b
Hypo_Dop.Apoe	0.111814	0.179951	0.709609	Hypo_Dop	Apoe
Hypo_Dop.App	0.198919	0.272316	0.0167959	Hypo_Dop	App
Hypo_Dop.Aqp4	0.00816519	0.022132	-0.453926	Hypo_Dop	Aqp4
Hypo_Dop.Bace1	0.00548648	0.0173879	0.140847	Hypo_Dop	Bace1
Hypo_Dop.Bcan	4.19173e-05	0.00039439	0.543785	Hypo_Dop	Bcan
Hypo_Dop.Bcl11b	4.21193e-05	0.00039439	-0.0163868	Hypo_Dop	Bcl11b
Hypo_Dop.Bdnf	9.55118e-06	0.000187393	-0.262716	Hypo_Dop	Bdnf
Hypo_Dop.Bin1	0.0633661	0.120865	0.333271	Hypo_Dop	Bin1
Hypo_Dop.C1qa	1.1578e-05	0.000198755	1.07411	Hypo_Dop	C1qa
Hypo_Dop.Cacng5	0.125497	0.194379	-0.641264	Hypo_Dop	Cacng5
Hypo_Dop.Calb1	0.124095	0.194379	0.226656	Hypo_Dop	Calb1
Hypo_Dop.Calb2	0.167986	0.240313	-0.344837	Hypo_Dop	Calb2
Hypo_Dop.Camk2a	0.000695638	0.00398059	0.598982	Hypo_Dop	Camk2a
Hypo_Dop.Camk2g	0.079916	0.14192	0.19519	Hypo_Dop	Camk2g
Hypo_Dop.Car12	0.277244	0.354735	-1.3938	Hypo_Dop	Car12
Hypo_Dop.Cars	0	0	0.482935	Hypo_Dop	Cars
Hypo_Dop.Cass4	0.162927	0.234706	0.168532	Hypo_Dop	Cass4
Hypo_Dop.Cbln4	0.0145986	0.0353801	0.191098	Hypo_Dop	Cbln4
Hypo_Dop.Cck	0.761174	0.820952	-0.0360974	Hypo_Dop	Cck
Hypo_Dop.Ccl6	0.0143872	0.035283	0.23445	Hypo_Dop	Ccl6
Hypo_Dop.Cd2ap	0.0877931	0.152141	0.00369569	Hypo_Dop	Cd2ap
Hypo_Dop.Cdh7	0.0599782	0.116561	-0.169282	Hypo_Dop	Cdh7
Hypo_Dop.Chodl	0.00452307	0.0152746	-0.449278	Hypo_Dop	Chodl
Hypo_Dop.Chrm4	0.0613065	0.118029	-0.123789	Hypo_Dop	Chrm4
Hypo_Dop.Chrna5	0.00656507	0.0187834	0.140175	Hypo_Dop	Chrna5
Hypo_Dop.Chrna7	0.513044	0.587151	-0.321649	Hypo_Dop	Chrna7
Hypo_Dop.Clu	0.0846214	0.148992	0.0076399	Hypo_Dop	Clu
Hypo_Dop.Cnr1	0.303109	0.374852	-1.57454	Hypo_Dop	Cnr1
Hypo_Dop.Coch	0.11034	0.179345	-0.40764	Hypo_Dop	Coch
Hypo_Dop.Col11a1	0.0758202	0.137008	-1.36767	Hypo_Dop	Col11a1
Hypo_Dop.Col5a2	0.689843	0.768149	0.0202554	Hypo_Dop	Col5a2
Hypo_Dop.Cplx1	0.159279	0.231067	0.130046	Hypo_Dop	Cplx1
Hypo_Dop.Creb1	0.00319971	0.0121969	-0.0486083	Hypo_Dop	Creb1
Hypo_Dop.Crebbp	0.00587312	0.0177921	0.0568675	Hypo_Dop	Crebbp
Hypo_Dop.Crtac1	0.10784	0.17772	-0.0340066	Hypo_Dop	Crtac1
Hypo_Dop.Csf1	0.00143748	0.00691881	0.117125	Hypo_Dop	Csf1
Hypo_Dop.Csf1r	0.0192318	0.0430624	0.682528	Hypo_Dop	Csf1r
Hypo_Dop.Cspg5	0.000963168	0.0050875	0.20181	Hypo_Dop	Cspg5
Hypo_Dop.Cst7	0.130303	0.199179	0.386268	Hypo_Dop	Cst7
Hypo_Dop.Ctnnb1	0.329143	0.401203	0.213979	Hypo_Dop	Ctnnb1
Hypo_Dop.Ctss	0.00371014	0.0134086	0.344689	Hypo_Dop	Ctss
Hypo_Dop.Cux2	0.0071218	0.0198256	0.257521	Hypo_Dop	Cux2
Hypo_Dop.Cx3cl1	0.714074	0.790857	-0.0172569	Hypo_Dop	Cx3cl1
Hypo_Dop.Cxcl10	0.0967954	0.16217	0.0644704	Hypo_Dop	Cxcl10
Hypo_Dop.Cxcr4	0.950684	0.984125	0.0621083	Hypo_Dop	Cxcr4
Hypo_Dop.Deptor	0.152776	0.227052	0.0764279	Hypo_Dop	Deptor
Hypo_Dop.Dkk3	0.00317065	0.0121969	-0.146927	Hypo_Dop	Dkk3
Hypo_Dop.Dlg4	8.19274e-05	0.00070321	-0.119402	Hypo_Dop	Dlg4
Hypo_Dop.Dlk1	0.289558	0.365171	-0.000749262	Hypo_Dop	Dlk1
Hypo_Dop.Drd1	0.137596	0.206896	0.0726601	Hypo_Dop	Drd1
Hypo_Dop.Drd2	0.0160506	0.0373881	0.0534751	Hypo_Dop	Drd2
Hypo_Dop.Elfn1	0.936721	0.974569	-0.0269395	Hypo_Dop	Elfn1
Hypo_Dop.Epha1	0.0366472	0.0754933	0.3517	Hypo_Dop	Epha1
Hypo_Dop.Epha10	2.86829e-07	9.8478e-06	0.503002	Hypo_Dop	Epha10
Hypo_Dop.Epha7	0.0878873	0.152141	-0.0569675	Hypo_Dop	Epha7
Hypo_Dop.Erbb4	0.00105592	0.00543797	-0.103223	Hypo_Dop	Erbb4
Hypo_Dop.Etv1	0.745031	0.812045	0.0253457	Hypo_Dop	Etv1
Hypo_Dop.Fermt2	0.0579144	0.113869	-0.0910006	Hypo_Dop	Fermt2
Hypo_Dop.Fev	0.651147	0.729002	-0.0287916	Hypo_Dop	Fev
Hypo_Dop.Fezf2	0.00343192	0.0126246	0.0468496	Hypo_Dop	Fezf2
Hypo_Dop.Fibcd1	0.337161	0.408559	-0.141128	Hypo_Dop	Fibcd1
Hypo_Dop.Foxp2	0.120172	0.191902	-0.277002	Hypo_Dop	Foxp2
Hypo_Dop.Gad2	0.0699297	0.130959	-0.412345	Hypo_Dop	Gad2
Hypo_Dop.Gfap	0.00012468	0.000984453	0.616882	Hypo_Dop	Gfap
Hypo_Dop.Glp2r	0.868481	0.917473	-0.0898636	Hypo_Dop	Glp2r
Hypo_Dop.Gng2	0.00144422	0.00691881	0.105719	Hypo_Dop	Gng2
Hypo_Dop.Gpc3	0.00648797	0.0187834	0.194069	Hypo_Dop	Gpc3
Hypo_Dop.Gphn	0.0022473	0.00950912	-0.0172585	Hypo_Dop	Gphn
Hypo_Dop.Gpr158	0.410096	0.485516	0.265605	Hypo_Dop	Gpr158
Hypo_Dop.Gpr55	2.27259e-05	0.000260085	-0.374877	Hypo_Dop	Gpr55
Hypo_Dop.Gpr63	0.303885	0.374852	0.239675	Hypo_Dop	Gpr63
Hypo_Dop.Grb2	0.207986	0.280034	0.0263699	Hypo_Dop	Grb2
Hypo_Dop.Gria1	0.303695	0.374852	-0.198849	Hypo_Dop	Gria1
Hypo_Dop.Gria2	0.00293875	0.0118703	0.0382852	Hypo_Dop	Gria2
Hypo_Dop.Gria3	0.00639205	0.0187834	0.142381	Hypo_Dop	Gria3
Hypo_Dop.Gria4	0.452682	0.527464	0.169501	Hypo_Dop	Gria4
Hypo_Dop.Grin1	3.30589e-05	0.000340506	0.346752	Hypo_Dop	Grin1
Hypo_Dop.Grin2a	0.265609	0.341972	-0.229172	Hypo_Dop	Grin2a
Hypo_Dop.Grin2b	0.0681629	0.128822	0.145822	Hypo_Dop	Grin2b
Hypo_Dop.Grin2c	0.0123302	0.0313582	0.636154	Hypo_Dop	Grin2c
Hypo_Dop.Grin3a	4.29474e-07	1.26388e-05	0.475831	Hypo_Dop	Grin3a
Hypo_Dop.Grin3b	0.0342926	0.0720845	-1.72695	Hypo_Dop	Grin3b
Hypo_Dop.Grm1	0.841605	0.893663	0.0510679	Hypo_Dop	Grm1
Hypo_Dop.Grm2	0.0139295	0.0346546	-0.875763	Hypo_Dop	Grm2
Hypo_Dop.Grm3	0.986125	0.990935	0.00424271	Hypo_Dop	Grm3
Hypo_Dop.Grm4	0.00579472	0.0177921	0.848401	Hypo_Dop	Grm4
Hypo_Dop.Grm5	0.0502813	0.100563	-0.370799	Hypo_Dop	Grm5
Hypo_Dop.Grp	0.183151	0.258419	-0.25123	Hypo_Dop	Grp
Hypo_Dop.Gsto1	0.000661405	0.00389284	-0.163836	Hypo_Dop	Gsto1
Hypo_Dop.Hcn1	6.29163e-06	0.000144008	-0.0193892	Hypo_Dop	Hcn1
Hypo_Dop.Hrh3	0.000117451	0.000967792	0.279339	Hypo_Dop	Hrh3
Hypo_Dop.Hs3st1	0.753896	0.817382	0.174192	Hypo_Dop	Hs3st1
Hypo_Dop.Htr1a	0.614812	0.692084	-0.0606715	Hypo_Dop	Htr1a
Hypo_Dop.Htr5a	7.60273e-05	0.00068094	0.251954	Hypo_Dop	Htr5a
Hypo_Dop.Id4	1.95275e-05	0.000241334	0.901156	Hypo_Dop	Id4
Hypo_Dop.Ifng	0.00054075	0.00347036	0.554608	Hypo_Dop	Ifng
Hypo_Dop.Igf1	1.57072e-05	0.000223139	0.00721505	Hypo_Dop	Igf1
Hypo_Dop.Iqck	0.00910503	0.0243589	0.254987	Hypo_Dop	Iqck
Hypo_Dop.Itgal	0.0889185	0.152643	0.0355536	Hypo_Dop	Itgal
Hypo_Dop.Kcnc1	0.0713314	0.131199	-0.0299015	Hypo_Dop	Kcnc1
Hypo_Dop.Kcnd2	0.000555932	0.00347036	0.0827636	Hypo_Dop	Kcnd2
Hypo_Dop.Kcnq1	0.122335	0.193854	0.211171	Hypo_Dop	Kcnq1
Hypo_Dop.Lct	0.199611	0.272316	0.360936	Hypo_Dop	Lct
Hypo_Dop.Lgals3	0.00012903	0.000984453	-0.0438588	Hypo_Dop	Lgals3
Hypo_Dop.Lmna	0.0117247	0.030191	0.476993	Hypo_Dop	Lmna
Hypo_Dop.Lratd2	0.0266838	0.0578617	-0.302056	Hypo_Dop	Lratd2
Hypo_Dop.Lrpprc	0.198282	0.272316	0.286645	Hypo_Dop	Lrpprc
Hypo_Dop.Ly6g6e	1.78956e-10	1.22883e-08	-0.560225	Hypo_Dop	Ly6g6e
Hypo_Dop.Lynx1	0.472275	0.546566	0.195689	Hypo_Dop	Lynx1
Hypo_Dop.Map4k3	0.00481059	0.0154841	0.10072	Hypo_Dop	Map4k3
Hypo_Dop.Mapk1	0.44067	0.518732	-0.0629695	Hypo_Dop	Mapk1
Hypo_Dop.Mapt	0.158163	0.231067	-0.0668475	Hypo_Dop	Mapt
Hypo_Dop.Mink1	0.187227	0.260599	-0.225623	Hypo_Dop	Mink1
Hypo_Dop.Mmp9	0.100711	0.16731	0.104699	Hypo_Dop	Mmp9
Hypo_Dop.Mrc1	0.00172169	0.00788152	-0.0244439	Hypo_Dop	Mrc1
Hypo_Dop.Mrc2	0.00621978	0.0185692	0.115332	Hypo_Dop	Mrc2
Hypo_Dop.Mrgprb1	0.0968297	0.16217	0.0260163	Hypo_Dop	Mrgprb1
Hypo_Dop.Mtor	0.00926932	0.0244805	-0.120369	Hypo_Dop	Mtor
Hypo_Dop.Ndnf	0.00149066	0.006979	-0.123987	Hypo_Dop	Ndnf
Hypo_Dop.Ndst4	0.00393017	0.0139589	-0.0137184	Hypo_Dop	Ndst4
Hypo_Dop.Negr1	0.90761	0.949075	0.0434953	Hypo_Dop	Negr1
Hypo_Dop.Nnat	0.826377	0.886633	-0.036084	Hypo_Dop	Nnat
Hypo_Dop.Npas1	0.840727	0.893663	0.10136	Hypo_Dop	Npas1
Hypo_Dop.Nptx1	0.133032	0.201504	-0.532473	Hypo_Dop	Nptx1
Hypo_Dop.Nptxr	0.000389022	0.0027634	0.443745	Hypo_Dop	Nptxr
Hypo_Dop.Npy1r	0.723091	0.79656	0.0357293	Hypo_Dop	Npy1r
Hypo_Dop.Nr2f2	0.453209	0.527464	0.388682	Hypo_Dop	Nr2f2
Hypo_Dop.Nrg1	0.508877	0.585635	-0.320056	Hypo_Dop	Nrg1
Hypo_Dop.Nrg2	0.0139628	0.0346546	0.747645	Hypo_Dop	Nrg2
Hypo_Dop.Nrg3	0.00666578	0.0188103	-0.136868	Hypo_Dop	Nrg3
Hypo_Dop.Ntf3	0.000529061	0.00347036	-0.59976	Hypo_Dop	Ntf3
Hypo_Dop.Ntng2	0.236271	0.306112	0.431064	Hypo_Dop	Ntng2
Hypo_Dop.Ntrk2	0.981168	0.990788	-0.00657616	Hypo_Dop	Ntrk2
Hypo_Dop.Ntsr1	0.00318886	0.0121969	0.130459	Hypo_Dop	Ntsr1
Hypo_Dop.Olig1	0.202855	0.274922	0.201538	Hypo_Dop	Olig1
Hypo_Dop.Opn3	0.00448098	0.0152746	-0.267269	Hypo_Dop	Opn3
Hypo_Dop.Pcp4	0.00463953	0.0154152	0.15308	Hypo_Dop	Pcp4
Hypo_Dop.Pdgfa	0.740585	0.811492	-0.0521899	Hypo_Dop	Pdgfa
Hypo_Dop.Penk	0.0171734	0.0393081	-0.0449761	Hypo_Dop	Penk
Hypo_Dop.Pkp2	0.00046429	0.00318812	0.779577	Hypo_Dop	Pkp2
Hypo_Dop.Plagl1	0.40841	0.485516	0.312977	Hypo_Dop	Plagl1
Hypo_Dop.Plcg2	0.283962	0.361088	-0.319618	Hypo_Dop	Plcg2
Hypo_Dop.Pomc	0.153205	0.227052	0.381367	Hypo_Dop	Pomc
Hypo_Dop.Prkcd	0.124964	0.194379	0.672661	Hypo_Dop	Prkcd
Hypo_Dop.Prss12	0.978217	0.990788	0.00733755	Hypo_Dop	Prss12
Hypo_Dop.Psen1	0.309166	0.379097	0.178124	Hypo_Dop	Psen1
Hypo_Dop.Psen2	0.577618	0.657399	0.0530379	Hypo_Dop	Psen2
Hypo_Dop.Pten	1.52923e-05	0.000223139	0.00317376	Hypo_Dop	Pten
Hypo_Dop.Ptgds	0.0425309	0.0862151	0.169699	Hypo_Dop	Ptgds
Hypo_Dop.Ptk2b	0.00772534	0.0212189	0.329278	Hypo_Dop	Ptk2b
Hypo_Dop.Ptpru	0.0157743	0.0373881	0.325306	Hypo_Dop	Ptpru
Hypo_Dop.Pvalb	0.00949707	0.0247645	-0.350778	Hypo_Dop	Pvalb
Hypo_Dop.Reln	0.0161531	0.0373881	0.654199	Hypo_Dop	Reln
Hypo_Dop.Rims1	0.0708005	0.131199	-0.062612	Hypo_Dop	Rims1
Hypo_Dop.Rims2	0.290718	0.365171	-1.3125	Hypo_Dop	Rims2
Hypo_Dop.Robo1	0.157536	0.231067	0.0836925	Hypo_Dop	Robo1
Hypo_Dop.Rorb	0.00476254	0.0154841	-0.0255524	Hypo_Dop	Rorb
Hypo_Dop.Ros1	0.00265625	0.0109438	-0.541483	Hypo_Dop	Ros1
Hypo_Dop.Rph3a	0.0255366	0.0559633	-0.42126	Hypo_Dop	Rph3a
Hypo_Dop.S100b	1.7074e-09	8.79312e-08	0.493833	Hypo_Dop	S100b
Hypo_Dop.Scimp	1.6248e-05	0.000223139	-0.15963	Hypo_Dop	Scimp
Hypo_Dop.Sema5b	0.976306	0.990788	0.0178777	Hypo_Dop	Sema5b
Hypo_Dop.Sharpin	0.000790579	0.0044016	0.431135	Hypo_Dop	Sharpin
Hypo_Dop.Slc17a7	0.000223844	0.00164685	1.18183	Hypo_Dop	Slc17a7
Hypo_Dop.Slc29a1	2.92352e-05	0.000316972	0.474533	Hypo_Dop	Slc29a1
Hypo_Dop.Slc29a2	0.0288635	0.0619362	-0.496363	Hypo_Dop	Slc29a2
Hypo_Dop.Slc30a3	0.000867013	0.00470012	-1.2098	Hypo_Dop	Slc30a3
Hypo_Dop.Slc32a1	0.01819	0.0411774	0.603058	Hypo_Dop	Slc32a1
Hypo_Dop.Slc6a3	0.00112207	0.00563772	0.253143	Hypo_Dop	Slc6a3
Hypo_Dop.Slc6a4	5.75156e-06	0.000144008	0.686057	Hypo_Dop	Slc6a4
Hypo_Dop.Snca	0.216689	0.287987	0.157759	Hypo_Dop	Snca
Hypo_Dop.Sncg	0.0337062	0.0715823	0.0615179	Hypo_Dop	Sncg
Hypo_Dop.Sorl1	0.215379	0.287987	0.0089096	Hypo_Dop	Sorl1
Hypo_Dop.Sox10	0.0752294	0.137008	-0.0356993	Hypo_Dop	Sox10
Hypo_Dop.Sox8	1.00064e-05	0.000187393	-0.0521571	Hypo_Dop	Sox8
Hypo_Dop.Src	0.000618433	0.00374698	0.168977	Hypo_Dop	Src
Hypo_Dop.Sstr3	0.00440452	0.0152746	-0.115758	Hypo_Dop	Sstr3
Hypo_Dop.Sulf2	0.0363238	0.0754933	0.335846	Hypo_Dop	Sulf2
Hypo_Dop.Syn1	0.182815	0.258419	0.0441641	Hypo_Dop	Syn1
Hypo_Dop.Syngap1	0.588136	0.665692	0.087576	Hypo_Dop	Syngap1
Hypo_Dop.Syp	0.974178	0.990788	0.00573764	Hypo_Dop	Syp
Hypo_Dop.Syt6	2.13571e-08	8.79911e-07	1.07714	Hypo_Dop	Syt6
Hypo_Dop.Tacr2	0.00206021	0.00922615	0.0306752	Hypo_Dop	Tacr2
Hypo_Dop.Th	0.232122	0.30264	-0.0363235	Hypo_Dop	Th
Hypo_Dop.Tmem150a	0.0921719	0.156921	0.292722	Hypo_Dop	Tmem150a
Hypo_Dop.Tpbg	0.00226188	0.00950912	0.0147384	Hypo_Dop	Tpbg
Hypo_Dop.Trem2	1.29896e-13	1.33793e-11	0.609734	Hypo_Dop	Trem2
Hypo_Dop.Trhr	0.110567	0.179345	0.15783	Hypo_Dop	Trhr
Hypo_Dop.Trib2	0.0777498	0.139274	-0.0416527	Hypo_Dop	Trib2
Hypo_Dop.Trpm4	0.0580398	0.113869	0.193096	Hypo_Dop	Trpm4
Hypo_Dop.Tshz1	0.185347	0.259739	-0.266395	Hypo_Dop	Tshz1
Hypo_Dop.Tshz2	0.00573085	0.0177921	-0.190532	Hypo_Dop	Tshz2
Hypo_Dop.Ube3a	0.224748	0.294892	0.0733658	Hypo_Dop	Ube3a
Hypo_Dop.Vipr2	0.996165	0.996165	0.00385608	Hypo_Dop	Vipr2
Hypo_Dop.Vtn	0.042689	0.0862151	0.381967	Hypo_Dop	Vtn
Hypo_Dop.Wfs1	0.00223094	0.00950912	0.100187	Hypo_Dop	Wfs1
Hypo_Dop.Zbtb20	0.886686	0.931926	-0.0323553	Hypo_Dop	Zbtb20
L2_IT.Ace	0.00580491	0.0642168	0.426251	L2_IT	Ace
L2_IT.Adam10	0.131386	0.422163	0.139053	L2_IT	Adam10
L2_IT.Adam17	0.644361	0.836687	0.0461754	L2_IT	Adam17
L2_IT.Adgra1	0.00100068	0.0245443	0.36479	L2_IT	Adgra1
L2_IT.Adrb1	0.309156	0.649708	-0.0703494	L2_IT	Adrb1
L2_IT.Aldh1l1	0.458832	0.725119	-0.106982	L2_IT	Aldh1l1
L2_IT.Aph1b	0.725205	0.859862	0.0668878	L2_IT	Aph1b
L2_IT.Apoe	0.713549	0.859862	0.101699	L2_IT	Apoe
L2_IT.App	0.312007	0.649708	-0.287023	L2_IT	App
L2_IT.Bace1	0.513004	0.782774	-0.0898894	L2_IT	Bace1
L2_IT.Bcan	0.719281	0.859862	-0.040872	L2_IT	Bcan
L2_IT.Bcl11b	0.649029	0.836687	0.108008	L2_IT	Bcl11b
L2_IT.Bdnf	0.198491	0.526657	-0.29881	L2_IT	Bdnf
L2_IT.Bin1	0.707308	0.859862	-0.0237605	L2_IT	Bin1
L2_IT.Cacng5	0.0583116	0.286699	0.408821	L2_IT	Cacng5
L2_IT.Calb1	0.101733	0.370959	-0.593527	L2_IT	Calb1
L2_IT.Camk2a	0.40063	0.69521	-0.0523191	L2_IT	Camk2a
L2_IT.Camk2g	0.001368	0.0245443	-0.277693	L2_IT	Camk2g
L2_IT.Car12	0.336875	0.669964	0.0770451	L2_IT	Car12
L2_IT.Cars	0.271292	0.64025	-0.07977	L2_IT	Cars
L2_IT.Cass4	0.110519	0.383564	0.274244	L2_IT	Cass4
L2_IT.Cbln4	0.171832	0.481172	-0.160822	L2_IT	Cbln4
L2_IT.Cck	0.0039766	0.054143	-0.234458	L2_IT	Cck
L2_IT.Cckbr	0.357757	0.684033	0.040163	L2_IT	Cckbr
L2_IT.Ccl6	0.0499419	0.273175	0.307106	L2_IT	Ccl6
L2_IT.Ccr6	0.682588	0.859862	0.129005	L2_IT	Ccr6
L2_IT.Cd2ap	0.576488	0.836381	-0.0494641	L2_IT	Cd2ap
L2_IT.Cd74	0.15892	0.481172	0.203006	L2_IT	Cd74
L2_IT.Cdh12	0.0139411	0.114982	-0.293388	L2_IT	Cdh12
L2_IT.Cdh7	0.108841	0.383564	-0.174512	L2_IT	Cdh7
L2_IT.Chrm4	0.741252	0.859862	-0.0478719	L2_IT	Chrm4
L2_IT.Chrna7	0.0843688	0.324636	0.236731	L2_IT	Chrna7
L2_IT.Clu	0.846864	0.925278	0.0158129	L2_IT	Clu
L2_IT.Cnr1	0.170386	0.481172	0.135286	L2_IT	Cnr1
L2_IT.Coch	0.776516	0.875435	-0.0522608	L2_IT	Coch
L2_IT.Col11a1	0.556899	0.828329	0.0927234	L2_IT	Col11a1
L2_IT.Col5a2	0.587548	0.836687	-0.094097	L2_IT	Col5a2
L2_IT.Cplx1	0.960207	0.98812	-0.00320893	L2_IT	Cplx1
L2_IT.Creb1	0.628539	0.836687	0.0673435	L2_IT	Creb1
L2_IT.Crebbp	0.955587	0.98812	-0.00662606	L2_IT	Crebbp
L2_IT.Crtac1	0.261945	0.630061	0.119256	L2_IT	Crtac1
L2_IT.Csf1	0.0524742	0.273175	-0.199616	L2_IT	Csf1
L2_IT.Csf1r	0.652332	0.836687	-0.0905019	L2_IT	Csf1r
L2_IT.Cspg5	0.0738841	0.31729	0.11995	L2_IT	Cspg5
L2_IT.Cst7	0.752639	0.859862	-0.0444175	L2_IT	Cst7
L2_IT.Ctnnb1	0.368585	0.686733	0.0774366	L2_IT	Ctnnb1
L2_IT.Ctss	0.00923576	0.0935059	0.471764	L2_IT	Ctss
L2_IT.Cux2	0.0053828	0.0635171	-0.423049	L2_IT	Cux2
L2_IT.Cx3cl1	0.454946	0.725119	-0.0485779	L2_IT	Cx3cl1
L2_IT.Cxcl10	0.994973	0.994973	-0.00120209	L2_IT	Cxcl10
L2_IT.Ddit4l	0.03114	0.209026	-0.718364	L2_IT	Ddit4l
L2_IT.Dkk3	2.78099e-05	0.00246118	-0.408599	L2_IT	Dkk3
L2_IT.Dlg4	0.439157	0.716522	-0.0549844	L2_IT	Dlg4
L2_IT.Epha10	0.512175	0.782774	0.0571493	L2_IT	Epha10
L2_IT.Epha7	0.173983	0.481172	0.220538	L2_IT	Epha7
L2_IT.Erbb2	0.279197	0.64179	0.219508	L2_IT	Erbb2
L2_IT.Fermt2	0.936082	0.98812	0.00696335	L2_IT	Fermt2
L2_IT.Fev	0.4271	0.709334	-0.237415	L2_IT	Fev
L2_IT.Fezf2	0.987845	0.994973	-0.00174588	L2_IT	Fezf2
L2_IT.Fibcd1	0.34489	0.678283	0.172054	L2_IT	Fibcd1
L2_IT.Fn1	0.00138668	0.0245443	0.44568	L2_IT	Fn1
L2_IT.Fos	0.941114	0.98812	0.0108469	L2_IT	Fos
L2_IT.Gfap	0.000556276	0.0164101	0.859193	L2_IT	Gfap
L2_IT.Glp2r	0.708901	0.859862	-0.0768261	L2_IT	Glp2r
L2_IT.Gng2	0.490408	0.761423	-0.0467085	L2_IT	Gng2
L2_IT.Gphn	0.117645	0.385614	-0.204895	L2_IT	Gphn
L2_IT.Gpr158	0.0788744	0.31729	-0.14268	L2_IT	Gpr158
L2_IT.Gpr55	0.64743	0.836687	-0.0537275	L2_IT	Gpr55
L2_IT.Gpr63	0.748799	0.859862	0.0456899	L2_IT	Gpr63
L2_IT.Grb2	0.00524398	0.0635171	-0.214126	L2_IT	Grb2
L2_IT.Gria1	0.957477	0.98812	0.00481396	L2_IT	Gria1
L2_IT.Gria2	0.939449	0.98812	-0.0111154	L2_IT	Gria2
L2_IT.Gria3	0.447231	0.719635	-0.0640746	L2_IT	Gria3
L2_IT.Gria4	0.396977	0.69521	0.0759296	L2_IT	Gria4
L2_IT.Grin1	0.410854	0.702564	-0.0432174	L2_IT	Grin1
L2_IT.Grin2a	0.357291	0.684033	-0.0624401	L2_IT	Grin2a
L2_IT.Grin2b	0.382296	0.69521	0.0540239	L2_IT	Grin2b
L2_IT.Grin2c	0.829311	0.917425	-0.0305006	L2_IT	Grin2c
L2_IT.Grm1	0.102695	0.370959	0.193918	L2_IT	Grm1
L2_IT.Grm2	0.0385742	0.227588	0.216298	L2_IT	Grm2
L2_IT.Grm3	0.0149412	0.114982	-0.28092	L2_IT	Grm3
L2_IT.Grm4	0.000104944	0.00448206	0.347676	L2_IT	Grm4
L2_IT.Grp	4.37421e-05	0.00258078	-0.860773	L2_IT	Grp
L2_IT.Hcn1	0.0365651	0.223173	0.463299	L2_IT	Hcn1
L2_IT.Hrh3	0.992133	0.994973	0.00291205	L2_IT	Hrh3
L2_IT.Hs3st1	0.609743	0.836687	-0.0955497	L2_IT	Hs3st1
L2_IT.Htr1a	0.0824286	0.324219	0.315035	L2_IT	Htr1a
L2_IT.Htr3a	0.441248	0.716522	0.116467	L2_IT	Htr3a
L2_IT.Htr5a	0.0726645	0.31729	-0.206373	L2_IT	Htr5a
L2_IT.Iqck	0.0214422	0.151811	0.210509	L2_IT	Iqck
L2_IT.Kcnc1	0.744398	0.859862	0.0324824	L2_IT	Kcnc1
L2_IT.Kcnd2	9.12361e-07	0.000161488	-0.408032	L2_IT	Kcnd2
L2_IT.Kcnh7	0.00168665	0.0271398	-0.284737	L2_IT	Kcnh7
L2_IT.Kctd4	0.323589	0.6535	-0.211245	L2_IT	Kctd4
L2_IT.Lamp5	0.0770295	0.31729	-0.418225	L2_IT	Lamp5
L2_IT.Lcn2	0.0318854	0.209026	-0.291379	L2_IT	Lcn2
L2_IT.Lmna	0.428807	0.709334	-0.177698	L2_IT	Lmna
L2_IT.Lratd2	0.808357	0.905564	-0.045185	L2_IT	Lratd2
L2_IT.Lrpprc	0.324904	0.6535	0.113047	L2_IT	Lrpprc
L2_IT.Ly9	0.366522	0.686733	-0.223945	L2_IT	Ly9
L2_IT.Lynx1	0.113037	0.384762	-0.330533	L2_IT	Lynx1
L2_IT.Map4k3	0.163021	0.481172	-0.168997	L2_IT	Map4k3
L2_IT.Mapk1	0.397009	0.69521	-0.066177	L2_IT	Mapk1
L2_IT.Mapt	0.635243	0.836687	0.0340584	L2_IT	Mapt
L2_IT.Mas1	0.752987	0.859862	0.0505086	L2_IT	Mas1
L2_IT.Mink1	0.297864	0.649708	0.0320591	L2_IT	Mink1
L2_IT.Mtor	0.32412	0.6535	-0.0836991	L2_IT	Mtor
L2_IT.Ndst4	0.000126612	0.00448206	1.02882	L2_IT	Ndst4
L2_IT.Negr1	0.226981	0.565855	0.217572	L2_IT	Negr1
L2_IT.Neto1	0.626955	0.836687	0.0490524	L2_IT	Neto1
L2_IT.Nnat	0.116024	0.385614	0.668793	L2_IT	Nnat
L2_IT.Nos1	0.712667	0.859862	0.0918702	L2_IT	Nos1
L2_IT.Npas1	0.275775	0.64179	0.242843	L2_IT	Npas1
L2_IT.Nptx1	0.0771351	0.31729	-0.179967	L2_IT	Nptx1
L2_IT.Nptx2	0.726703	0.859862	-0.0559299	L2_IT	Nptx2
L2_IT.Nptxr	0.291641	0.649708	-0.127902	L2_IT	Nptxr
L2_IT.Npy1r	0.0144942	0.114982	-0.296937	L2_IT	Npy1r
L2_IT.Nr2f2	0.217165	0.549116	0.352692	L2_IT	Nr2f2
L2_IT.Nrg1	0.214111	0.549116	-0.164344	L2_IT	Nrg1
L2_IT.Nrg2	0.61323	0.836687	-0.0678067	L2_IT	Nrg2
L2_IT.Nrg3	0.233564	0.574177	0.0844904	L2_IT	Nrg3
L2_IT.Ntng2	0.310475	0.649708	0.111635	L2_IT	Ntng2
L2_IT.Ntrk2	0.307843	0.649708	-0.214969	L2_IT	Ntrk2
L2_IT.Ntsr1	0.303874	0.649708	0.143618	L2_IT	Ntsr1
L2_IT.Olig1	0.0432784	0.247106	0.458052	L2_IT	Olig1
L2_IT.Pax6	0.153035	0.475214	-0.387605	L2_IT	Pax6
L2_IT.Pdgfa	0.0142332	0.114982	0.199438	L2_IT	Pdgfa
L2_IT.Pdgfrb	0.394921	0.69521	0.171592	L2_IT	Pdgfrb
L2_IT.Pdyn	0.41996	0.707933	-0.232903	L2_IT	Pdyn
L2_IT.Penk	0.684077	0.859862	0.122848	L2_IT	Penk
L2_IT.Pkp2	0.0545246	0.275739	0.246298	L2_IT	Pkp2
L2_IT.Plagl1	0.203176	0.528855	0.236664	L2_IT	Plagl1
L2_IT.Plcg2	0.836639	0.919784	0.036973	L2_IT	Plcg2
L2_IT.Prss12	0.133566	0.422163	-0.212024	L2_IT	Prss12
L2_IT.Psen1	0.622006	0.836687	-0.0632703	L2_IT	Psen1
L2_IT.Psen2	0.551689	0.827534	-0.0520046	L2_IT	Psen2
L2_IT.Pten	0.82866	0.917425	-0.0716128	L2_IT	Pten
L2_IT.Ptgds	0.957511	0.98812	-0.00933482	L2_IT	Ptgds
L2_IT.Ptk2b	0.163233	0.481172	-0.155457	L2_IT	Ptk2b
L2_IT.Ptpru	0.0138357	0.114982	0.393747	L2_IT	Ptpru
L2_IT.Pvalb	0.299197	0.649708	0.182815	L2_IT	Pvalb
L2_IT.Reln	0.616315	0.836687	-0.0990427	L2_IT	Reln
L2_IT.Rims1	0.393982	0.69521	0.181717	L2_IT	Rims1
L2_IT.Rims2	0.562212	0.829263	-0.0489373	L2_IT	Rims2
L2_IT.Robo1	0.0334145	0.211227	0.666513	L2_IT	Robo1
L2_IT.Rorb	0.00136552	0.0245443	-0.799348	L2_IT	Rorb
L2_IT.Rph3a	0.0642247	0.300836	-0.186185	L2_IT	Rph3a
L2_IT.S100b	0.00204165	0.0301143	0.380714	L2_IT	S100b
L2_IT.Scimp	0.748549	0.859862	0.0417951	L2_IT	Scimp
L2_IT.Scn4b	0.521932	0.78959	0.17987	L2_IT	Scn4b
L2_IT.Sema5b	0.0184418	0.136008	-0.27983	L2_IT	Sema5b
L2_IT.Sharpin	0.573173	0.836381	0.0586254	L2_IT	Sharpin
L2_IT.Slc17a6	0.621826	0.836687	-0.150528	L2_IT	Slc17a6
L2_IT.Slc17a7	0.988233	0.994973	0.000868179	L2_IT	Slc17a7
L2_IT.Slc29a2	0.699655	0.859862	0.0549144	L2_IT	Slc29a2
L2_IT.Slc30a3	0.0688561	0.312501	-0.150301	L2_IT	Slc30a3
L2_IT.Slc32a1	0.389403	0.69521	-0.255602	L2_IT	Slc32a1
L2_IT.Snca	0.0516903	0.273175	0.391427	L2_IT	Snca
L2_IT.Sorl1	0.854303	0.927679	0.0138001	L2_IT	Sorl1
L2_IT.Sox10	0.0645863	0.300836	0.3629	L2_IT	Sox10
L2_IT.Sox8	0.189981	0.517334	0.162594	L2_IT	Sox8
L2_IT.Src	0.412806	0.702564	0.037259	L2_IT	Src
L2_IT.Sstr3	0.168988	0.481172	0.125791	L2_IT	Sstr3
L2_IT.Sulf2	0.993763	0.994973	0.00362113	L2_IT	Sulf2
L2_IT.Syn1	0.00950908	0.0935059	-0.153378	L2_IT	Syn1
L2_IT.Syngap1	0.590214	0.836687	0.0306618	L2_IT	Syngap1
L2_IT.Syp	0.91005	0.982188	0.0048366	L2_IT	Syp
L2_IT.Tacr2	0.649033	0.836687	0.0808127	L2_IT	Tacr2
L2_IT.Tmem119	0.0885154	0.333345	0.368664	L2_IT	Tmem119
L2_IT.Tmem150a	0.199356	0.526657	0.176701	L2_IT	Tmem150a
L2_IT.Trib2	0.931424	0.98812	0.0200501	L2_IT	Trib2
L2_IT.Trpm4	0.728657	0.859862	-0.041478	L2_IT	Trpm4
L2_IT.Tshz1	0.359407	0.684033	-0.632053	L2_IT	Tshz1
L2_IT.Vipr2	0.263415	0.630061	-0.285059	L2_IT	Vipr2
L2_IT.Vtn	0.760212	0.862548	-0.0490968	L2_IT	Vtn
L2_IT.Wfs1	0.478049	0.748803	0.113871	L2_IT	Wfs1
L2_IT.Zbtb20	0.638891	0.836687	-0.256922	L2_IT	Zbtb20
L3_IT.Ace	0.0265869	0.368577	0.442604	L3_IT	Ace
L3_IT.Adam10	0.999263	0.999572	-0.00011005	L3_IT	Adam10
L3_IT.Adam17	0.652269	0.938001	-0.0611329	L3_IT	Adam17
L3_IT.Adgra1	0.000276007	0.0499572	0.529696	L3_IT	Adgra1
L3_IT.Adrb1	0.45201	0.869952	0.0626164	L3_IT	Adrb1
L3_IT.Aldh1l1	0.133497	0.602576	0.420671	L3_IT	Aldh1l1
L3_IT.Aph1b	0.620411	0.925586	-0.169752	L3_IT	Aph1b
L3_IT.Apoe	0.402648	0.830963	0.481978	L3_IT	Apoe
L3_IT.App	0.999572	0.999572	-0.000389697	L3_IT	App
L3_IT.Bace1	0.687601	0.938001	-0.10543	L3_IT	Bace1
L3_IT.Bcan	0.696393	0.938001	-0.144128	L3_IT	Bcan
L3_IT.Bdnf	0.635913	0.935775	-0.150351	L3_IT	Bdnf
L3_IT.Bgn	0.791636	0.941194	0.0613297	L3_IT	Bgn
L3_IT.Bin1	0.126055	0.602576	0.276192	L3_IT	Bin1
L3_IT.Bmp2	0.264157	0.735576	0.442722	L3_IT	Bmp2
L3_IT.Calb1	0.136238	0.602576	-0.261037	L3_IT	Calb1
L3_IT.Camk2a	0.773531	0.941194	-0.0232135	L3_IT	Camk2a
L3_IT.Camk2g	0.0841708	0.602576	-0.12386	L3_IT	Camk2g
L3_IT.Car12	0.00681799	0.176294	0.42484	L3_IT	Car12
L3_IT.Cars	0.605454	0.925586	-0.119669	L3_IT	Cars
L3_IT.Cass4	0.285865	0.753177	0.278426	L3_IT	Cass4
L3_IT.Cbln4	0.869732	0.971737	0.0267918	L3_IT	Cbln4
L3_IT.Cck	0.973893	0.999572	0.003338	L3_IT	Cck
L3_IT.Cckbr	0.476937	0.869952	-0.092619	L3_IT	Cckbr
L3_IT.Ccl6	0.00561448	0.16937	0.579782	L3_IT	Ccl6
L3_IT.Ccr6	0.909105	0.972799	0.0559029	L3_IT	Ccr6
L3_IT.Cd2ap	0.845605	0.95659	-0.0377957	L3_IT	Cd2ap
L3_IT.Cd74	0.196271	0.65617	0.390512	L3_IT	Cd74
L3_IT.Cdh12	0.275796	0.753177	-0.192897	L3_IT	Cdh12
L3_IT.Chrm4	0.141219	0.602576	0.0981006	L3_IT	Chrm4
L3_IT.Chrna7	0.914334	0.972799	-0.0193627	L3_IT	Chrna7
L3_IT.Clu	0.7854	0.941194	0.0291031	L3_IT	Clu
L3_IT.Cnr1	0.983894	0.999572	0.006991	L3_IT	Cnr1
L3_IT.Coch	0.36521	0.814731	-0.0851885	L3_IT	Coch
L3_IT.Col11a1	0.318319	0.768211	-0.291573	L3_IT	Col11a1
L3_IT.Col5a2	0.499435	0.877648	-0.33399	L3_IT	Col5a2
L3_IT.Cplx1	0.369476	0.814731	0.0738102	L3_IT	Cplx1
L3_IT.Creb1	0.471345	0.869952	0.20376	L3_IT	Creb1
L3_IT.Crebbp	0.221842	0.680566	-0.325664	L3_IT	Crebbp
L3_IT.Crtac1	0.186424	0.65617	-0.212343	L3_IT	Crtac1
L3_IT.Csf1	0.471773	0.869952	-0.216446	L3_IT	Csf1
L3_IT.Csf1r	0.485739	0.869952	-0.291819	L3_IT	Csf1r
L3_IT.Cspg5	0.452574	0.869952	-0.0767299	L3_IT	Cspg5
L3_IT.Cst7	0.490249	0.869952	-0.179267	L3_IT	Cst7
L3_IT.Ctnnb1	0.990923	0.999572	0.00232213	L3_IT	Ctnnb1
L3_IT.Ctss	0.889098	0.972799	-0.0466307	L3_IT	Ctss
L3_IT.Cux2	0.173001	0.652357	-0.334052	L3_IT	Cux2
L3_IT.Cx3cl1	0.43575	0.869952	0.0628399	L3_IT	Cx3cl1
L3_IT.Cxcl10	0.258635	0.731556	0.161494	L3_IT	Cxcl10
L3_IT.Ddit4l	0.10834	0.602576	-0.387915	L3_IT	Ddit4l
L3_IT.Deptor	0.603067	0.925586	-0.173225	L3_IT	Deptor
L3_IT.Dkk3	0.979281	0.999572	-0.00362687	L3_IT	Dkk3
L3_IT.Dlg4	0.992236	0.999572	-0.00210561	L3_IT	Dlg4
L3_IT.Epha10	0.186795	0.65617	0.241355	L3_IT	Epha10
L3_IT.Epha7	0.231053	0.685582	0.163124	L3_IT	Epha7
L3_IT.Erbb2	0.0911905	0.602576	-0.912075	L3_IT	Erbb2
L3_IT.Fermt2	0.767554	0.941194	0.0383639	L3_IT	Fermt2
L3_IT.Fev	0.282432	0.753177	-0.338399	L3_IT	Fev
L3_IT.Fezf2	0.0963156	0.602576	0.201778	L3_IT	Fezf2
L3_IT.Fibcd1	0.171064	0.652357	-0.347161	L3_IT	Fibcd1
L3_IT.Fn1	0.614069	0.925586	-0.136378	L3_IT	Fn1
L3_IT.Fos	0.838043	0.953999	0.0623039	L3_IT	Fos
L3_IT.Gfap	0.00277983	0.125787	0.741657	L3_IT	Gfap
L3_IT.Glp2r	0.0163437	0.285799	-0.235236	L3_IT	Glp2r
L3_IT.Gng2	0.395255	0.830963	-0.180553	L3_IT	Gng2
L3_IT.Gphn	0.525035	0.894319	-0.117268	L3_IT	Gphn
L3_IT.Gpr158	0.0804066	0.602576	-0.169057	L3_IT	Gpr158
L3_IT.Gpr55	0.381407	0.814731	0.220089	L3_IT	Gpr55
L3_IT.Gpr63	0.471032	0.869952	0.139122	L3_IT	Gpr63
L3_IT.Grb2	0.670214	0.938001	-0.0943153	L3_IT	Grb2
L3_IT.Gria1	0.00258887	0.125787	0.227195	L3_IT	Gria1
L3_IT.Gria2	0.79977	0.941194	-0.045737	L3_IT	Gria2
L3_IT.Gria3	0.382609	0.814731	0.319815	L3_IT	Gria3
L3_IT.Gria4	0.894204	0.972799	0.02389	L3_IT	Gria4
L3_IT.Grin1	0.547514	0.894319	0.0314077	L3_IT	Grin1
L3_IT.Grin2a	0.0305307	0.368577	0.145421	L3_IT	Grin2a
L3_IT.Grin2b	0.172818	0.652357	0.0786967	L3_IT	Grin2b
L3_IT.Grin2c	0.136933	0.602576	0.600707	L3_IT	Grin2c
L3_IT.Grin3a	0.0721751	0.567987	0.733259	L3_IT	Grin3a
L3_IT.Grm2	0.343415	0.806847	0.174372	L3_IT	Grm2
L3_IT.Grm3	0.0264471	0.368577	-0.190832	L3_IT	Grm3
L3_IT.Grm4	0.713135	0.938001	0.065841	L3_IT	Grm4
L3_IT.Grm5	0.708642	0.938001	-0.0505631	L3_IT	Grm5
L3_IT.Gsto1	0.034588	0.391277	0.198116	L3_IT	Gsto1
L3_IT.Hcn1	0.063647	0.546968	0.244716	L3_IT	Hcn1
L3_IT.Hrh3	0.0305451	0.368577	0.11074	L3_IT	Hrh3
L3_IT.Hs3st1	0.203138	0.65617	-0.271881	L3_IT	Hs3st1
L3_IT.Htr1a	0.228776	0.685582	-0.463554	L3_IT	Htr1a
L3_IT.Htr1f	0.303828	0.753327	0.436962	L3_IT	Htr1f
L3_IT.Htr3a	0.20408	0.65617	-0.830013	L3_IT	Htr3a
L3_IT.Htr5a	0.808131	0.943689	0.0358273	L3_IT	Htr5a
L3_IT.Iqck	0.549537	0.894319	0.133169	L3_IT	Iqck
L3_IT.Itgal	0.347702	0.806847	-0.250283	L3_IT	Itgal
L3_IT.Kcnc1	0.601251	0.925586	-0.0816293	L3_IT	Kcnc1
L3_IT.Kcnd2	0.0610458	0.546968	-0.264474	L3_IT	Kcnd2
L3_IT.Kcnh7	0.918528	0.972799	-0.0122169	L3_IT	Kcnh7
L3_IT.Kctd4	0.798774	0.941194	0.0632002	L3_IT	Kctd4
L3_IT.Lamp5	0.206639	0.65617	-0.47816	L3_IT	Lamp5
L3_IT.Lcn2	0.710263	0.938001	-0.0985822	L3_IT	Lcn2
L3_IT.Lmna	0.921885	0.972799	0.0352467	L3_IT	Lmna
L3_IT.Lratd2	0.130959	0.602576	0.695975	L3_IT	Lratd2
L3_IT.Lrpprc	0.832124	0.953999	0.0311658	L3_IT	Lrpprc
L3_IT.Ly9	0.141951	0.602576	-0.584782	L3_IT	Ly9
L3_IT.Lynx1	0.694169	0.938001	-0.116237	L3_IT	Lynx1
L3_IT.Map4k3	0.748747	0.938001	0.0573595	L3_IT	Map4k3
L3_IT.Mapk1	0.733001	0.938001	0.0414309	L3_IT	Mapk1
L3_IT.Mapt	0.457684	0.869952	0.0610372	L3_IT	Mapt
L3_IT.Mas1	0.728279	0.938001	-0.175833	L3_IT	Mas1
L3_IT.Mink1	0.77925	0.941194	-0.017672	L3_IT	Mink1
L3_IT.Mrc2	0.375206	0.814731	0.35335	L3_IT	Mrc2
L3_IT.Mtor	0.140993	0.602576	0.226111	L3_IT	Mtor
L3_IT.Negr1	0.619576	0.925586	-0.176692	L3_IT	Negr1
L3_IT.Neto1	0.0134228	0.269948	0.288826	L3_IT	Neto1
L3_IT.Nnat	0.213504	0.66628	0.535502	L3_IT	Nnat
L3_IT.Npas1	0.623875	0.925586	0.111758	L3_IT	Npas1
L3_IT.Nptx1	0.30909	0.756018	-0.155399	L3_IT	Nptx1
L3_IT.Nptx2	0.157317	0.632763	0.333066	L3_IT	Nptx2
L3_IT.Nptxr	0.71371	0.938001	-0.0543019	L3_IT	Nptxr
L3_IT.Npy1r	0.370376	0.814731	-0.263551	L3_IT	Npy1r
L3_IT.Nr2f2	0.107713	0.602576	0.641722	L3_IT	Nr2f2
L3_IT.Nrg1	0.355454	0.814395	-0.190402	L3_IT	Nrg1
L3_IT.Nrg2	0.258672	0.731556	0.34176	L3_IT	Nrg2
L3_IT.Nrg3	0.693409	0.938001	0.0450608	L3_IT	Nrg3
L3_IT.Ntng2	0.00395745	0.14326	0.277022	L3_IT	Ntng2
L3_IT.Ntrk2	0.55339	0.894319	-0.272072	L3_IT	Ntrk2
L3_IT.Ntsr1	0.255914	0.731556	-0.305837	L3_IT	Ntsr1
L3_IT.Olig1	0.106815	0.602576	0.531262	L3_IT	Olig1
L3_IT.Opn3	0.856602	0.963013	-0.062152	L3_IT	Opn3
L3_IT.Pax6	0.504302	0.877679	-0.255562	L3_IT	Pax6
L3_IT.Pcp4	0.0117302	0.265396	0.768095	L3_IT	Pcp4
L3_IT.Pdgfa	0.017369	0.285799	0.218569	L3_IT	Pdgfa
L3_IT.Pdgfrb	0.486779	0.869952	-0.202604	L3_IT	Pdgfrb
L3_IT.Penk	0.680178	0.938001	0.0997922	L3_IT	Penk
L3_IT.Plagl1	0.551956	0.894319	0.114631	L3_IT	Plagl1
L3_IT.Plcg2	0.548338	0.894319	-0.235346	L3_IT	Plcg2
L3_IT.Pomc	0.122786	0.602576	-0.686105	L3_IT	Pomc
L3_IT.Prss12	0.924428	0.972799	-0.0334903	L3_IT	Prss12
L3_IT.Psen1	0.978788	0.999572	-0.00245342	L3_IT	Psen1
L3_IT.Psen2	0.58699	0.925586	0.0998891	L3_IT	Psen2
L3_IT.Pten	0.540606	0.894319	-0.353876	L3_IT	Pten
L3_IT.Ptgds	0.0461903	0.464469	0.364847	L3_IT	Ptgds
L3_IT.Ptk2b	0.109594	0.602576	-0.192694	L3_IT	Ptk2b
L3_IT.Ptpru	0.00259733	0.125787	1.41468	L3_IT	Ptpru
L3_IT.Pvalb	0.1941	0.65617	0.297224	L3_IT	Pvalb
L3_IT.Rims1	0.744858	0.938001	0.0750509	L3_IT	Rims1
L3_IT.Rims2	0.739801	0.938001	0.0345489	L3_IT	Rims2
L3_IT.Robo1	0.0598364	0.546968	0.868613	L3_IT	Robo1
L3_IT.Rorb	0.102487	0.602576	-0.324374	L3_IT	Rorb
L3_IT.Rph3a	0.800795	0.941194	-0.0522863	L3_IT	Rph3a
L3_IT.S100b	0.202202	0.65617	0.416458	L3_IT	S100b
L3_IT.Scimp	0.0664823	0.546968	-0.31984	L3_IT	Scimp
[truncated: 4,218 more rows]
