# Supplementary material for: Single-cell spatial transcriptomics reveals distinct patterns of dysregulation in non-neuronal and neuronal cells induced by the Trem2R47H Alzheimer’s risk gene mutation
Source: Mol Psychiatry. Author manuscript; Available in PMC 2025 Mar 1. (PMC11746152; doi:10.1038/s41380-024-02651-0)
Supplement: Supplemental Table 2 [file NIHMS2043213-supplement-Supplemental_Table_2.xlsx]

## Sheet: Legend
Supplemental Table 2: Glia gene expression filters for differential expression. Using the Allen cortex dataset, genes with trimmed mean expression zero are labeled zero, while remaining genes are allocated as very low, low, medium or high based on expression.
This assignment was refined using the mousebrain.org dataset, which includes activated glial populations. Genes labeled 0 with a given cell type were excluded in the heatmaps in Figure 4.

## Sheet: SuppTable2_glia_expression_filt
	OGC	OPC	Mic	AST	Peri	Endo
Abi3	0	0	Med	0	0	0
Acan	0	0	Low	0	0	0
Ace	0	0	0	0	0	0
Adam10	Low	Low	0	0	0	Med
Adam17	Med	Low	0	0	0	0
Adarb2	Med	Med	0	0	0	0
Adgra1	0	0	0	0	0	0
Adgrg7	0	0	0	0	0	0
Adrb1	0	0	0	0	0	0
Agtr1a	0	0	0	0	0	0
Aldh1l1	0	0	0	Med	0	0
Anpep	0	0	0	0	0	0
Aph1b	0	0	0	0	0	0
Apoe	Med	0	High	High	High	Low
App	Med	Med	Med	0	Low	Med
Aqp4	0	0	0	High	0	0
Bace1	Med	Med	0	0	0	0
Bcan	Med	Med	0	Med	0	0
Bcl11b	0	0	0	0	0	0
Bdkrb1	0	0	0	0	0	0
Bdnf	0	0	0	0	0	0
Bgn	0	0	0	0	Low	0
Bin1	Med	Med	Low	0	0	0
Bmp2	0	0	0	0	0	0
C1qa	0	0	High	0	0	0
C3	0	0	0	0	0	0
C4b	0	0	0	Low	0	0
Cacng5	0	0	0	0	0	0
Calb1	0	0	0	0	0	0
Calb2	0	0	0	0	0	0
Camk2a	0	0	0	0	0	0
Camk2g	0	0	0	0	0	0
Car12	0	0	0	0	0	0
Cars	0	0	0	0	0	0
Casp8	Low	Low	High	0	0	0
Cass4	0	0	0	0	0	0
Cbln4	0	0	0	0	0	0
Cck	Low	Low	0	0	0	0
Cckbr	0	0	0	0	0	0
Ccl3	0	0	Low	0	0	0
Ccl6	0	0	High	0	0	0
Ccr6	0	0	0	0	0	0
Cd2ap	0	0	0	0	0	Low
Cd4	0	0	0	0	0	0
Cd74	0	0	Med	0	0	0
Cd8a	0	0	0	0	0	0
Cdh12	0	0	0	0	0	0
Cdh7	0	0	0	0	0	0
Celsr1	0	0	0	0	0	0
Chat	0	0	0	0	0	0
Chodl	0	0	0	0	0	0
Chrm4	0	0	0	0	0	0
Chrna5	0	0	0	0	0	0
Chrna7	0	0	0	0	0	0
Cldn5	0	0	0	0	0	High
Clu	0	0	0	High	0	0
Cnr1	0	0	Very Low	0	0	0
Coch	0	0	0	0	0	0
Col11a1	0	0	0	0	0	0
Col5a2	0	0	0	0	0	0
Cplx1	0	0	0	0	0	0
Creb1	Low	Low	0	0	0	0
Crebbp	Low	Low	Low	Low	Low	Low
Crh	0	0	0	0	0	0
Crtac1	0	0	0	0	0	0
Csf1	Med	Med	Med	0	0	0
Csf1r	0	0	High	0	0	0
Cspg4	Med	Med	0	0	Low	0
Cspg5	0	0	0	Med	0	0
Cst7	0	0	High(AD only)	0	0	0
Ctnna3	Med	Med	0	Low	High	0
Ctnnb1	0	0	0	Low	0	Med
Ctss	0	0	High	0	0	0
Cux2	Low	Low	0	0	0	0
Cx3cl1	0	0	0	0	0	0
Cxcl10	0	0	0	0	0	0
Cxcr4	0	0	0	0	0	0
Dbh	0	0	0	0	0	0
Dcn	0	0	0	0	0	0
Ddit4l	0	0	0	0	Med	0
Deptor	0	0	0	0	0	0
Dkk3	0	0	0	0	0	0
Dlg4	Very Low	Very Low	0	0	0	0
Dlk1	0	0	0	0	0	0
Drd1	0	0	0	0	0	0
Drd2	0	0	0	0	0	0
Drd5	0	0	0	0	0	0
Echdc3	0	0	0	0	0	0
Elfn1	Very Low	Very Low	0	0	0	0
Epha1	0	0	0	0	0	0
Epha10	0	0	0	0	0	0
Epha7	0	0	0	0	0	0
Erbb2	0	0	0	0	0	0
Erbb4	High	High	Low	Low	0	0
Etv1	Low	Low	Low	0	0	0
Fermt2	Low	Low	0	Med	Med	Med
Fev	0	0	0	0	0	0
Fezf2	0	0	0	0	0	0
Fibcd1	0	0	0	0	0	0
Flt1	0	0	0	0	0	High
Fmo1	0	0	0	0	0	0
Fn1	0	0	0	0	0	Low
Fos	0	0	High	Low	Med	0
Foxp2	0	0	0	0	0	0
Gad1	0	0	0	0	0	0
Gad2	0	0	0	0	0	0
Gfap	0	0	0	High	0	0
Glp2r	High	High	Low	Low	0	0
Gng2	0	0	0	0	0	0
Gpc3	0	0	0	0	0	0
Gphn	0	0	0	0	0	0
Gpr15	0	0	0	0	0	0
Gpr158	0	0	0	0	0	0
Gpr37	Med	Med	0	0	0	0
Gpr55	0	0	0	0	0	0
Gpr63	0	0	0	0	0	0
Grb2	0	0	0	0	0	0
Gria1	0	0	0	0	0	0
Gria2	0	0	0	0	0	0
Gria3	Low	Low	0	0	0	0
Gria4	Low	Low	0	0	0	0
Grin1	0	0	0	0	0	0
Grin2a	0	0	0	0	0	0
Grin2b	0	0	0	Low	0	0
Grin2c	0	0	0	Low	0	0
Grin3a	Low	Low	0	Low	0	0
Grin3b	0	0	0	0	0	0
Grm1	0	0	0	0	0	0
Grm2	0	0	0	0	0	0
Grm3	Med	Med	0	Med	Med	0
Grm4	0	0	0	0	0	0
Grm5	Med	Med	0	0	0	0
Grp	0	0	0	0	0	0
Gsto1	Low	Low	0	0	0	0
Hcn1	0	0	0	0	0	0
Hrh3	0	0	0	0	0	0
Hs3st1	Low	Low	0	0	0	0
Htr1a	0	0	0	0	0	0
Htr1f	0	0	0	0	0	0
Htr2c	0	0	0	0	0	0
Htr3a	0	0	0	0	0	0
Htr5a	0	0	0	0	0	0
Icam1	0	0	Low	0	0	0
Id4	0	0	0	Med	0	0
Ifng	0	0	0	0	0	0
Igf1	0	0	Med	0	0	0
Igf2	0	0	0	0	0	0
Il10	0	0	0	0	0	0
Il1b	0	0	0	0	0	0
Inpp5d	0	0	High	0	0	0
Iqck	0	0	0	0	0	0
Itga7	0	0	0	0	Very Low	0
Itgal	0	0	0	0	0	0
Itgax	0	0	Med	0	0	0
Iyd	0	0	0	0	0	0
Kcnc1	0	0	0	0	0	0
Kcnd2	0	0	0	0	0	0
Kcnh7	Very Low	Very Low	0	0	0	0
Kcnq1	Low	Low	0	0	High	High
Kctd4	Med	Med	0	0	0	0
Lamp5	0	0	0	0	0	0
Lcn2	0	0	0	0	0	High
Lct	0	0	0	0	0	0
Lgals3	0	0	0	0	0	0
Lhx6	0	0	0	0	0	0
Lmna	0	0	0	0	Low	0
Lratd2	0	0	0	0	0	0
Lrpprc	0	0	0	0	0	0
Ly6g6e	0	0	0	0	0	0
Ly9	0	0	High	0	0	0
Lynx1	0	0	0	0	0	0
Map4k3	0	0	0	0	0	0
Mapk1	Med	Med	0	Low	0	Low
Mapt	0	0	0	0	0	0
Mas1	0	0	0	0	0	0
Mink1	Med	Med	0	0	0	0
Mki67	Low	Low	0	0	0	0
Mmp14	0	0	0	Low	0	0
Mmp9	0	0	0	0	0	0
Mrc1	0	0	High	0	0	0
Mrc2	0	0	0	0	0	0
Mrgprb1	0	0	0	0	0	0
Ms4a4a	0	0	Med	0	0	0
Ms4a7	0	0	Med	0	0	0
Mtor	Very Low	Very Low	0	0	0	0
Musk	0	0	0	0	0	0
Ndnf	0	0	0	0	0	0
Ndst4	0	0	0	0	0	0
Negr1	0	0	0	0	0	0
Neto1	0	0	0	0	0	0
Ngf	0	0	0	0	0	0
Nmbr	0	0	0	0	0	0
Nnat	Med	Med	0	Low	0	0
Nos1	0	0	0	0	0	0
Nos3	0	0	0	0	0	Low
Npas1	0	0	0	0	0	0
Nptx1	0	0	0	0	0	0
Nptx2	0	0	0	0	0	0
Nptxr	0	0	0	0	0	0
Npy1r	0	0	0	0	Very Low	0
Nr2f2	0	0	0	0	Med	Med
Nrg1	Med	Med	Med	Med	Med	Med
Nrg2	0	0	0	0	0	0
Nrg3	Low	Low	Very Low	Low	0	0
Ntf3	0	0	0	0	0	0
Ntng2	Low	Low	0	0	0	0
Ntrk2	Med	0	0	High	0	0
Nts	0	0	0	0	0	0
Ntsr1	0	0	0	0	0	0
Nxph4	0	0	0	0	0	0
Olig1	High	High	0	0	0	0
Opn3	0	0	0	0	0	0
Oprm1	0	0	0	0	0	0
Oxgr1	0	0	0	0	0	0
P2ry12	0	0	High	0	0	0
Pax6	Low	Low	0	Low	0	0
Pcp4	0	0	0	0	0	0
Pdgfa	Med	Med	0	Low	Med	0
Pdgfra	High	0	0	0	0	0
Pdgfrb	0	0	0	0	High	0
Pdyn	0	0	0	0	0	0
Penk	0	0	0	0	0	0
Pilra	0	0	High	0	0	0
Pkp2	0	0	0	0	0	0
Plagl1	0	0	0	0	0	0
Plcg2	0	0	Very Low	0	0	0
Pomc	0	0	0	0	0	0
Prkcd	0	0	0	0	0	0
Prox1	Med	Med	0	0	0	0
Prss12	0	0	0	0	0	0
Psen1	Very Low	Very Low	0	0	0	0
Psen2	0	0	0	0	0	0
Pten	0	0	0	0	0	0
Ptgds	Low	Low	0	0	0	0
Ptk2b	0	0	Very Low	0	0	0
Ptpru	0	0	0	0	0	0
Pvalb	0	0	0	0	0	0
Reln	0	0	0	0	0	0
Rims1	0	0	0	0	0	0
Rims2	Med	Med	0	Very Low	0	0
Robo1	Med	Med	0	0	0	0
Rorb	0	0	0	Med	0	0
Ros1	0	0	0	0	0	0
Rph3a	0	0	0	0	0	0
S100b	High	High	0	Low	0	0
Scimp	0	0	0	0	0	0
Scn4b	0	0	0	0	0	0
Sctr	0	0	0	0	0	0
Sema5b	Low	0	0	0	0	0
Serpinf1	0	0	0	0	0	0
Sharpin	Med	Med	Low	0	0	0
Siglech	0	0	High	0	0	0
Slc17a6	0	0	0	0	0	0
Slc17a7	0	0	0	0	0	0
Slc29a1	0	0	0	0	0	0
Slc29a2	0	0	0	0	0	0
Slc2a4	0	0	0	0	0	0
Slc30a3	0	0	0	0	0	0
Slc32a1	0	0	0	0	0	0
Slc6a3	0	0	0	0	0	0
Slc6a4	0	0	0	0	0	0
Snca	Very Low	Very Low	0	Very Low	0	0
Sncg	0	0	0	0	Low	0
Sorl1	0	0	0	0	0	0
Sox10	High	High	0	0	0	0
Sox8	High	High	0	0	0	0
Spi1	0	0	Med	0	0	0
Src	0	0	0	0	0	0
Sst	0	0	0	0	0	0
Sstr3	0	0	0	0	0	0
Sulf2	High	High	0	0	0	0
Syn1	0	0	0	0	0	0
Syngap1	0	0	0	0	0	0
Syp	0	0	0	Very Low	0	0
Syt6	0	0	0	0	0	0
Taar9	0	0	0	0	0	0
Tac1	0	0	0	0	0	0
Tacr2	0	0	0	0	0	0
Tek	0	0	0	0	0	High
Th	0	0	0	0	0	0
Tlr4	0	0	Very Low	0	0	0
Tmem119	0	0	High	0	0	0
Tmem150a	0	0	Low	0	0	0
Tnf	0	0	0	0	0	0
Tpbg	0	0	0	0	0	0
Trem2	0	0	High	0	0	0
Trhr	0	0	0	0	0	0
Trib2	Very Low	Very Low	0	0	0	0
Trpm4	0	0	0	0	0	0
Tshr	0	0	0	0	0	0
Tshz1	High	High	0	0	0	0
Tshz2	Low	Low	0	0	0	Med
Ube3a	Med	Med	Low	Low	Low	Low
Vcam1	0	0	Med	0	0	0
Vip	0	0	0	0	0	0
Vipr2	0	0	0	0	0	0
Vtn	0	0	0	0	0	0
Wfs1	0	0	0	0	0	0
Wnt2	0	0	0	0	0	0
Zbtb20	High	High	Med	High	High	High
