# Supplementary material for: Single-cell spatial transcriptomics reveals distinct patterns of dysregulation in non-neuronal and neuronal cells induced by the Trem2R47H Alzheimer’s risk gene mutation
Source: Mol Psychiatry. Author manuscript; Available in PMC 2025 Mar 1. (PMC11746152; doi:10.1038/s41380-024-02651-0)
Supplement: Supplemental Table 3 [file NIHMS2043213-supplement-Supplemental_Table_3.xlsx]

## Sheet: Legend
Supplemental Table 3: Raw continuous plaque proximal differential expression analysis using DESeq2. Log2 fold changes indicate gene up/downregulation as distance (in microns) to closest plaque center decreases.

## Sheet: SuppTable3_Plaque_DE_continuous
	baseMean	log2FoldChange	lfcSE	stat	pvalue	padj	baseMean_sd	LogFoldChange_sd	celltype	gene
Ace	0.329097	-0.00927169	0.00687991	2.055	0.231013	0.822712	0.0241719	0.00367556	Amygdala Nucleus	Ace
Adam10	0.917624	-0.00216744	0.00403238	0.586792	0.539609	0.935649	0.053989	0.00229557	Amygdala Nucleus	Adam10
Adam17	0.424739	-0.000448332	0.00603034	0.243545	0.698089	0.958646	0.0274397	0.00313616	Amygdala Nucleus	Adam17
Adarb2	0.131034	0.00170626	0.0118063	0.591214	0.544402	0.955369	0.0126807	0.00972017	Amygdala Nucleus	Adarb2
Adgra1	1.92842	0.000408991	0.00300935	0.137544	0.764463	0.970021	0.0392231	0.00109909	Amygdala Nucleus	Adgra1
Adgrg7	0.179721	-0.00194609	0.00905229	0.259965	0.669908	0.967073	0.0147272	0.00438422	Amygdala Nucleus	Adgrg7
Adrb1	0.608311	0.00735021	0.00518944	2.32617	0.212023	0.821253	0.0228513	0.00299001	Amygdala Nucleus	Adrb1
Aph1b	0.505283	0.000829245	0.00539103	0.513259	0.585132	0.941245	0.0303594	0.00389846	Amygdala Nucleus	Aph1b
Apoe	1.89616	0.00288568	0.0052127	0.520961	0.609107	0.970419	0.107295	0.002778	Amygdala Nucleus	Apoe
App	44.7434	-0.000303121	0.0014024	0.257093	0.698867	0.958779	1.50944	0.000677305	Amygdala Nucleus	App
Aqp4	0.1621	-0.00580032	0.0106332	0.344586	0.593588	0.951821	0.0190555	0.002236	Amygdala Nucleus	Aqp4
Bace1	0.908732	-0.00150895	0.00393489	0.240258	0.663768	0.958987	0.0445798	0.00126681	Amygdala Nucleus	Bace1
Bcan	0.301191	-0.00870411	0.0079485	1.27278	0.293836	0.896596	0.0174475	0.0023552	Amygdala Nucleus	Bcan
Bcl11b	1.54908	-0.00211521	0.00318295	0.512642	0.522392	0.946597	0.0409235	0.000945609	Amygdala Nucleus	Bcl11b
Bdnf	0.7538	0.00256913	0.00611522	0.793755	0.469278	0.937428	0.0402533	0.00523241	Amygdala Nucleus	Bdnf
Bin1	10.4221	-0.00215167	0.00143079	2.49746	0.176331	0.854346	0.257912	0.000715902	Amygdala Nucleus	Bin1
Cacng5	0.24994	-0.00256557	0.00771428	0.434022	0.63034	0.972215	0.0196997	0.00449224	Amygdala Nucleus	Cacng5
Calb1	1.09541	-0.00117419	0.004005	0.601698	0.654546	0.924128	0.0398395	0.00305551	Amygdala Nucleus	Calb1
Calb2	3.88703	0.00130023	0.00693841	0.242619	0.681637	0.96843	0.204365	0.0033232	Amygdala Nucleus	Calb2
Camk2a	7.33567	0.00309525	0.00177662	3.40078	0.150847	0.726036	0.167786	0.00118102	Amygdala Nucleus	Camk2a
Camk2g	2.30515	-0.000724745	0.00305835	0.26755	0.717642	0.973886	0.101364	0.00148595	Amygdala Nucleus	Camk2g
Car12	2.47315	-0.000320469	0.00380644	0.360323	0.624992	0.951938	0.0959841	0.00242762	Amygdala Nucleus	Car12
Cars	1.16011	-0.00106337	0.00354356	0.177285	0.756158	0.962003	0.028154	0.00109529	Amygdala Nucleus	Cars
Casp8	0.111454	-0.00547615	0.0125535	0.461456	0.601509	0.947642	0.00725186	0.00704257	Amygdala Nucleus	Casp8
Cass4	0.204274	-0.00739971	0.00948104	0.755773	0.473744	0.944605	0.00928691	0.00398705	Amygdala Nucleus	Cass4
Cck	1.54483	0.00185117	0.00460566	0.652459	0.536226	0.934076	0.0487419	0.00336847	Amygdala Nucleus	Cck
Cckbr	1.03429	0.00391039	0.00481367	0.915515	0.46624	0.918101	0.0648702	0.00278446	Amygdala Nucleus	Cckbr
Ccl6	0.231827	0.000685499	0.00785698	0.263366	0.734947	0.957503	0.0256845	0.00428343	Amygdala Nucleus	Ccl6
Ccr6	0.337521	0.00133273	0.0066582	0.249212	0.706917	0.96423	0.0194776	0.00308011	Amygdala Nucleus	Ccr6
Cd2ap	0.4631	-0.00123595	0.00578622	0.552145	0.502437	0.939635	0.028134	0.0042815	Amygdala Nucleus	Cd2ap
Cdh12	0.31213	0.00663507	0.00838273	0.938732	0.415666	0.933346	0.0253804	0.00451399	Amygdala Nucleus	Cdh12
Cdh7	0.52558	-0.00565887	0.00593573	1.16956	0.403418	0.910372	0.024489	0.00335075	Amygdala Nucleus	Cdh7
Chodl	0.149666	-0.0023316	0.0105375	0.130397	0.78478	0.972619	0.0141858	0.00330119	Amygdala Nucleus	Chodl
Chrm4	1.83788	-0.000787504	0.00301952	0.848563	0.479448	0.928624	0.0432694	0.00281547	Amygdala Nucleus	Chrm4
Chrna7	1.02538	0.00202209	0.00410871	0.702518	0.512779	0.938921	0.0469684	0.00293988	Amygdala Nucleus	Chrna7
Clu	3.35246	0.00191813	0.0028681	0.528885	0.527665	0.946864	0.12588	0.00094374	Amygdala Nucleus	Clu
Cnr1	2.17156	-0.00436921	0.00308768	2.48935	0.265616	0.849969	0.0775108	0.00238945	Amygdala Nucleus	Cnr1
Col11a1	0.353227	0.000395797	0.00641646	0.289818	0.642231	0.951596	0.0190908	0.0036599	Amygdala Nucleus	Col11a1
Col5a2	0.494646	-0.00992377	0.00634694	3.10767	0.241491	0.800594	0.0304433	0.0057109	Amygdala Nucleus	Col5a2
Cplx1	2.67688	-0.00135549	0.00264075	0.310935	0.614185	0.956654	0.11389	0.000568272	Amygdala Nucleus	Cplx1
Creb1	0.327468	-0.00726549	0.00619193	1.64155	0.298465	0.856241	0.0211335	0.00350835	Amygdala Nucleus	Creb1
Crebbp	0.994094	0.00389105	0.00361279	1.8307	0.403484	0.825126	0.0602958	0.0029355	Amygdala Nucleus	Crebbp
Crtac1	1.96883	0.000561107	0.00386348	0.642669	0.595961	0.926067	0.0646559	0.00317773	Amygdala Nucleus	Crtac1
Csf1	0.490361	-0.000638312	0.00640723	0.120021	0.780955	0.973921	0.0346944	0.00227474	Amygdala Nucleus	Csf1
Csf1r	0.327797	0.00368304	0.00741433	0.472164	0.602531	0.953452	0.0183876	0.00387114	Amygdala Nucleus	Csf1r
Cspg5	0.755016	0.00371395	0.00498836	0.90971	0.477407	0.918499	0.0336988	0.00311957	Amygdala Nucleus	Cspg5
Cst7	0.314376	0.00388218	0.00730455	1.23278	0.40016	0.905583	0.0312619	0.00736149	Amygdala Nucleus	Cst7
Ctnnb1	6.27146	0.00218585	0.00165091	2.23707	0.288611	0.823205	0.156681	0.00125118	Amygdala Nucleus	Ctnnb1
Ctss	0.276487	0.0101833	0.00926669	1.32256	0.297951	0.903208	0.0188811	0.00336175	Amygdala Nucleus	Ctss
Cux2	0.36929	-0.000530149	0.00675037	0.295266	0.685214	0.970675	0.0197915	0.00380487	Amygdala Nucleus	Cux2
Cx3cl1	2.55068	0.0027001	0.00253771	1.26514	0.320291	0.91864	0.104877	0.00100153	Amygdala Nucleus	Cx3cl1
Cxcl10	0.432043	-0.0114793	0.00611508	3.93071	0.105651	0.701846	0.024048	0.00388819	Amygdala Nucleus	Cxcl10
Dcn	4.52027	-0.00226416	0.00376899	0.708237	0.588812	0.942484	0.205302	0.00237793	Amygdala Nucleus	Dcn
Deptor	0.170213	-0.0055202	0.0104501	0.40248	0.629536	0.948182	0.0153992	0.00423837	Amygdala Nucleus	Deptor
Dkk3	1.29368	0.00592942	0.00426343	2.13414	0.206651	0.887024	0.0492102	0.00212139	Amygdala Nucleus	Dkk3
Dlg4	9.30422	-0.00140756	0.00143926	1.09853	0.364094	0.910556	0.222067	0.000603383	Amygdala Nucleus	Dlg4
Dlk1	6.56862	-0.00151301	0.00352239	0.378811	0.666621	0.960015	0.196294	0.00176766	Amygdala Nucleus	Dlk1
Drd1	0.200649	-0.00493736	0.0101175	0.536787	0.615547	0.953786	0.0118564	0.00610124	Amygdala Nucleus	Drd1
Elfn1	0.12735	-0.00128168	0.0120355	0.360015	0.626499	0.963421	0.0112901	0.00728945	Amygdala Nucleus	Elfn1
Epha10	0.465124	-0.00584582	0.00660205	0.999913	0.392071	0.932466	0.0143186	0.00335647	Amygdala Nucleus	Epha10
Epha7	0.588425	0.0021736	0.00506937	0.607377	0.587982	0.93464	0.0274316	0.00352123	Amygdala Nucleus	Epha7
Etv1	0.316231	0.00372803	0.0073412	0.472587	0.654906	0.948327	0.0332203	0.00348719	Amygdala Nucleus	Etv1
Fermt2	1.06121	0.00171386	0.00371755	0.379685	0.64578	0.966546	0.046902	0.00163868	Amygdala Nucleus	Fermt2
Fev	1.01307	-0.00405179	0.00440883	1.13927	0.433617	0.908977	0.0346015	0.00283669	Amygdala Nucleus	Fev
Fezf2	5.01561	-0.00243313	0.00270277	0.848153	0.389223	0.911549	0.129562	0.000734114	Amygdala Nucleus	Fezf2
Fibcd1	0.494694	-0.0056033	0.00870496	0.443501	0.535472	0.943258	0.0329874	0.00216948	Amygdala Nucleus	Fibcd1
Fmo1	0.225137	0.00685504	0.0104549	0.794565	0.446185	0.927548	0.0228407	0.0061924	Amygdala Nucleus	Fmo1
Fn1	0.192684	0.00621708	0.0105537	0.454522	0.565981	0.946034	0.011791	0.00345394	Amygdala Nucleus	Fn1
Fos	0.26981	-0.00298461	0.0113742	0.196858	0.780947	0.966312	0.0288366	0.00460837	Amygdala Nucleus	Fos
Gad1	0.242683	-0.0101246	0.0107949	1.28424	0.416435	0.916887	0.0240428	0.0084853	Amygdala Nucleus	Gad1
Gad2	0.333478	-0.0031872	0.00689517	0.356376	0.602609	0.959753	0.0250077	0.00269845	Amygdala Nucleus	Gad2
Gfap	1.67133	0.00430679	0.0039451	1.44541	0.337297	0.901799	0.0532986	0.00212376	Amygdala Nucleus	Gfap
Glp2r	0.200521	-0.00678546	0.0105897	0.476189	0.539794	0.951413	0.0130397	0.00306592	Amygdala Nucleus	Glp2r
Gng2	1.33302	-0.00377539	0.00359639	1.3984	0.358675	0.899248	0.0602992	0.00206629	Amygdala Nucleus	Gng2
Gpc3	1.24095	-0.00417346	0.00498216	0.931877	0.419781	0.924422	0.0525267	0.00293158	Amygdala Nucleus	Gpc3
Gphn	3.33935	-0.00101501	0.00232759	0.361075	0.596508	0.953356	0.0937893	0.000998493	Amygdala Nucleus	Gphn
Gpr158	1.96691	-0.00249508	0.00278791	0.909006	0.394562	0.923343	0.0779907	0.000935272	Amygdala Nucleus	Gpr158
Gpr55	0.32807	-0.00418774	0.00787631	0.52231	0.536957	0.94934	0.0205728	0.00419108	Amygdala Nucleus	Gpr55
Gpr63	0.228946	-0.012031	0.00903135	1.84717	0.216748	0.86851	0.0149505	0.00351823	Amygdala Nucleus	Gpr63
Grb2	1.64784	-0.000602281	0.00314489	0.288166	0.673738	0.955244	0.072726	0.00170384	Amygdala Nucleus	Grb2
Gria1	20.8171	0.0007044	0.0012319	0.384963	0.583129	0.951216	0.487834	0.000342039	Amygdala Nucleus	Gria1
Gria2	26.6236	-0.000758516	0.00121848	0.615855	0.56894	0.934894	0.699152	0.000598667	Amygdala Nucleus	Gria2
Gria3	10.3504	-0.00133327	0.0018248	0.662424	0.443796	0.936018	0.31259	0.000683931	Amygdala Nucleus	Gria3
Gria4	1.1932	-0.00234581	0.00365795	0.752053	0.534966	0.935968	0.0684998	0.00221728	Amygdala Nucleus	Gria4
Grin1	8.92623	-0.000706703	0.00145586	0.571245	0.573296	0.95056	0.192368	0.000859264	Amygdala Nucleus	Grin1
Grin2a	4.80705	0.000181664	0.00192644	0.141945	0.777215	0.970586	0.132726	0.000730634	Amygdala Nucleus	Grin2a
Grin2b	7.17054	0.00191711	0.00181821	1.57799	0.370796	0.872949	0.221352	0.00133468	Amygdala Nucleus	Grin2b
Grin2c	0.138289	-0.00395232	0.010977	0.302774	0.639695	0.956022	0.0137465	0.00480198	Amygdala Nucleus	Grin2c
Grin3a	1.25982	0.000261889	0.00485118	0.368565	0.595764	0.959078	0.0855657	0.0030786	Amygdala Nucleus	Grin3a
Grm1	0.488829	0.00150867	0.00556234	0.469317	0.599713	0.958613	0.0297747	0.00364547	Amygdala Nucleus	Grm1
Grm2	0.310148	0.0161336	0.00799266	4.17113	0.0872269	0.710226	0.0193935	0.00498327	Amygdala Nucleus	Grm2
Grm3	0.271716	0.00182817	0.00724948	0.642877	0.607497	0.93301	0.0132518	0.00576485	Amygdala Nucleus	Grm3
Grm5	0.362403	-0.00363852	0.00580508	0.695844	0.508123	0.940663	0.0235991	0.00334803	Amygdala Nucleus	Grm5
Grp	0.424024	-0.00589255	0.00892383	0.76171	0.480109	0.92655	0.0259741	0.00451501	Amygdala Nucleus	Grp
Gsto1	0.17259	-0.00332816	0.0087732	0.491806	0.563391	0.944534	0.0131701	0.00533416	Amygdala Nucleus	Gsto1
Hcn1	4.18748	-0.0019437	0.00215754	0.941803	0.390879	0.904277	0.0997411	0.000767089	Amygdala Nucleus	Hcn1
Hrh3	1.12506	0.00491494	0.0058054	0.938475	0.43633	0.929106	0.056883	0.00272645	Amygdala Nucleus	Hrh3
Htr1a	0.658385	0.00193898	0.0046132	0.421386	0.6454	0.96502	0.0249624	0.00240615	Amygdala Nucleus	Htr1a
Htr2c	1.26717	0.00795047	0.00517517	2.45314	0.14641	0.843615	0.0626436	0.00188668	Amygdala Nucleus	Htr2c
Htr5a	0.480189	0.0039426	0.00537519	0.618303	0.483224	0.947658	0.0261311	0.0016466	Amygdala Nucleus	Htr5a
Id4	1.73658	-0.00425362	0.00405861	1.36902	0.358215	0.916831	0.0697399	0.00233719	Amygdala Nucleus	Id4
Ifng	0.111971	0.00415891	0.0124402	0.401195	0.61505	0.951305	0.0185014	0.00675926	Amygdala Nucleus	Ifng
Igf2	0.178563	0.000697025	0.0106747	0.280774	0.641481	0.959715	0.0168994	0.00615003	Amygdala Nucleus	Igf2
Iqck	0.250029	0.000167167	0.00742391	0.264156	0.669583	0.963086	0.0142851	0.0038892	Amygdala Nucleus	Iqck
Itgal	0.146425	0.00293333	0.00990714	0.300836	0.733088	0.97573	0.014905	0.0049855	Amygdala Nucleus	Itgal
Kcnc1	1.02931	0.00278725	0.0040037	0.602041	0.485632	0.938672	0.0406115	0.00150569	Amygdala Nucleus	Kcnc1
Kcnd2	1.7912	-5.51295e-05	0.0031103	0.334534	0.674599	0.96589	0.066588	0.00191171	Amygdala Nucleus	Kcnd2
Kcnh7	0.553032	0.00399373	0.00521701	0.994724	0.491407	0.896617	0.0307628	0.00358275	Amygdala Nucleus	Kcnh7
Kcnq1	0.170787	-0.00388042	0.00915515	0.591276	0.585924	0.965448	0.0225635	0.00673018	Amygdala Nucleus	Kcnq1
Kctd4	1.39699	0.00352901	0.0035946	1.17199	0.376375	0.911294	0.0590548	0.00176947	Amygdala Nucleus	Kctd4
Lamp5	0.41139	0.0063508	0.00696173	1.38225	0.335642	0.890899	0.0323104	0.00579328	Amygdala Nucleus	Lamp5
Lcn2	0.119433	-0.00639582	0.0125147	0.621316	0.505265	0.952295	0.0116887	0.00817555	Amygdala Nucleus	Lcn2
Lct	0.165058	-0.00161799	0.00928529	0.25683	0.687602	0.972333	0.00749527	0.00447434	Amygdala Nucleus	Lct
Lmna	1.4921	-4.47896e-05	0.00333305	0.244775	0.664381	0.963106	0.0572746	0.0017236	Amygdala Nucleus	Lmna
Lratd2	0.230766	0.00385792	0.0086382	0.362329	0.590087	0.956233	0.0228187	0.00407015	Amygdala Nucleus	Lratd2
Lrpprc	1.62473	0.000535664	0.00298047	0.405742	0.692215	0.951424	0.0687212	0.00189525	Amygdala Nucleus	Lrpprc
Ly9	0.745231	-0.00221699	0.00468052	0.579345	0.567222	0.933912	0.03561	0.00291226	Amygdala Nucleus	Ly9
Lynx1	2.22622	-0.000622271	0.0036448	0.542427	0.574632	0.926844	0.0889911	0.00269884	Amygdala Nucleus	Lynx1
Map4k3	3.14412	-0.000533184	0.00237802	0.233963	0.710892	0.96819	0.0480385	0.00106869	Amygdala Nucleus	Map4k3
Mapk1	3.15892	0.00397114	0.00224884	3.68106	0.154535	0.69885	0.0883799	0.00162234	Amygdala Nucleus	Mapk1
Mapt	2.63865	-0.00358813	0.00234605	2.55236	0.164453	0.815014	0.0830216	0.00117609	Amygdala Nucleus	Mapt
Mas1	0.827397	-0.00272258	0.00435443	0.877869	0.535447	0.898674	0.0399966	0.00321796	Amygdala Nucleus	Mas1
Mink1	5.70638	0.000462512	0.00177235	0.241408	0.682926	0.976565	0.171209	0.000771914	Amygdala Nucleus	Mink1
Mmp9	0.194601	-0.00629126	0.0096407	0.724065	0.473311	0.931016	0.014881	0.00539016	Amygdala Nucleus	Mmp9
Mrgprb1	0.246566	-0.000722002	0.0091799	0.132656	0.765287	0.973591	0.0130588	0.00344542	Amygdala Nucleus	Mrgprb1
Mtor	2.80663	-0.00133614	0.00243524	0.666199	0.521866	0.933453	0.0780404	0.0015338	Amygdala Nucleus	Mtor
Ndst4	0.208399	-0.00379096	0.010124	0.443206	0.649822	0.963775	0.0165959	0.00574797	Amygdala Nucleus	Ndst4
Negr1	2.61288	-0.00180016	0.00261736	0.617553	0.526924	0.947657	0.055069	0.00109835	Amygdala Nucleus	Negr1
Neto1	2.40394	-0.00301028	0.00300212	1.3269	0.36368	0.900585	0.0962081	0.00168713	Amygdala Nucleus	Neto1
Nmbr	0.185843	-0.00774715	0.0114112	0.96124	0.489153	0.947836	0.0257338	0.00829924	Amygdala Nucleus	Nmbr
Nnat	14.2852	-0.00177486	0.00231273	0.766877	0.487881	0.935797	0.473462	0.00105779	Amygdala Nucleus	Nnat
Nos1	1.45324	0.000868074	0.00402182	0.283965	0.713127	0.956389	0.0467665	0.00199795	Amygdala Nucleus	Nos1
Npas1	0.234509	-0.00844245	0.00891951	1.14206	0.396003	0.916715	0.0241373	0.00468041	Amygdala Nucleus	Npas1
Nptx1	8.24516	0.00432319	0.00263293	2.87599	0.122949	0.804561	0.305604	0.00114558	Amygdala Nucleus	Nptx1
Nptx2	0.264485	0.0162531	0.00949921	3.24848	0.156227	0.79787	0.0272928	0.00668545	Amygdala Nucleus	Nptx2
Nptxr	12.9666	0.00263605	0.00197153	1.87023	0.204524	0.884724	0.398436	0.000638547	Amygdala Nucleus	Nptxr
Npy1r	0.693429	0.00571032	0.00549085	1.67895	0.395122	0.870644	0.0568536	0.0040771	Amygdala Nucleus	Npy1r
Nr2f2	6.41232	2.80091e-05	0.00230535	0.0636302	0.822997	0.967758	0.208626	0.000621261	Amygdala Nucleus	Nr2f2
Nrg1	0.45862	-0.00715459	0.00573894	2.43689	0.352686	0.838188	0.0262292	0.00548379	Amygdala Nucleus	Nrg1
Nrg2	0.209783	-0.00762421	0.00848738	1.04186	0.422455	0.924247	0.0236861	0.00443435	Amygdala Nucleus	Nrg2
Nrg3	1.8821	-0.000344579	0.00292061	0.561236	0.557776	0.952461	0.0731674	0.00227867	Amygdala Nucleus	Nrg3
Ntng2	2.61593	0.000166494	0.00327809	0.195123	0.718017	0.959244	0.103262	0.00153062	Amygdala Nucleus	Ntng2
Ntrk2	0.783067	-0.0035716	0.00460725	0.768612	0.458246	0.92478	0.0387995	0.00207622	Amygdala Nucleus	Ntrk2
Ntsr1	0.298622	-0.000418557	0.00722471	0.0915771	0.778536	0.970834	0.0169082	0.00229186	Amygdala Nucleus	Ntsr1
Olig1	0.655358	0.00326832	0.00515639	0.733801	0.542696	0.939402	0.0263171	0.00320653	Amygdala Nucleus	Olig1
Oprm1	0.216817	0.00195718	0.00987076	0.1034	0.836823	0.978112	0.0116093	0.00266289	Amygdala Nucleus	Oprm1
Pcp4	0.629512	0.00415399	0.0059218	0.629085	0.502064	0.949387	0.0341975	0.00223275	Amygdala Nucleus	Pcp4
Pdgfa	1.70311	-0.00261196	0.00299329	1.37822	0.480657	0.895379	0.0619618	0.0025529	Amygdala Nucleus	Pdgfa
Pdgfrb	0.291875	-0.00911544	0.00821224	1.41634	0.318983	0.898794	0.0240522	0.00398308	Amygdala Nucleus	Pdgfrb
Pdyn	0.216475	0.00312023	0.00932882	0.376169	0.624393	0.956475	0.0166222	0.00484992	Amygdala Nucleus	Pdyn
Penk	1.2232	0.015144	0.00680738	4.97558	0.0565585	0.59906	0.103104	0.00383481	Amygdala Nucleus	Penk
Pilra	0.238195	0.00381186	0.00855503	0.395932	0.630944	0.956496	0.0140927	0.00400564	Amygdala Nucleus	Pilra
Pkp2	0.553564	-0.000427733	0.0061076	0.641366	0.532364	0.926183	0.0347966	0.00501674	Amygdala Nucleus	Pkp2
Plagl1	0.419019	0.00132485	0.00722569	0.245265	0.696298	0.968423	0.0410045	0.00359283	Amygdala Nucleus	Plagl1
Plcg2	0.245414	-0.00188061	0.00870115	0.290888	0.68628	0.960794	0.0125639	0.00475837	Amygdala Nucleus	Plcg2
Prss12	0.277633	-0.00275266	0.00860826	0.303023	0.647633	0.955882	0.0234666	0.00403058	Amygdala Nucleus	Prss12
Psen1	0.779066	3.62425e-05	0.00421959	0.653744	0.629483	0.931325	0.0430523	0.00363837	Amygdala Nucleus	Psen1
Psen2	0.567312	-0.00117527	0.00521041	0.219673	0.733554	0.970292	0.0242319	0.00225665	Amygdala Nucleus	Psen2
Pten	2.70527	0.00222764	0.00229295	1.23501	0.390873	0.916161	0.0633165	0.00126101	Amygdala Nucleus	Pten
Ptgds	0.664311	0.000275599	0.00533282	1.05844	0.500658	0.903764	0.0411587	0.00563139	Amygdala Nucleus	Ptgds
Ptk2b	13.2345	0.00135327	0.00135607	1.07847	0.33919	0.936205	0.342216	0.000432603	Amygdala Nucleus	Ptk2b
Ptpru	3.68066	0.00402607	0.00346198	1.59822	0.311105	0.869583	0.13769	0.00200158	Amygdala Nucleus	Ptpru
Pvalb	0.143278	-0.00720615	0.010871	0.510011	0.519636	0.95739	0.00743164	0.00291573	Amygdala Nucleus	Pvalb
Reln	0.265829	0.000278223	0.00805646	0.35741	0.62073	0.952692	0.0173472	0.00499225	Amygdala Nucleus	Reln
Rims1	2.0758	-0.00266679	0.00276894	1.23	0.388538	0.913019	0.0476336	0.00159813	Amygdala Nucleus	Rims1
Rims2	3.08803	-0.00608026	0.0024552	6.45203	0.030842	0.55423	0.0813967	0.00133473	Amygdala Nucleus	Rims2
Robo1	2.22647	-0.0056554	0.00304323	3.85676	0.134625	0.709204	0.0702554	0.0021701	Amygdala Nucleus	Robo1
Rph3a	0.834709	-0.00849957	0.00575231	3.10353	0.176405	0.732573	0.0602529	0.00550541	Amygdala Nucleus	Rph3a
S100b	0.281463	0.00160909	0.00900405	0.151425	0.742871	0.960591	0.0230378	0.00339542	Amygdala Nucleus	S100b
Scimp	0.26546	0.00813738	0.00765457	1.25492	0.328026	0.900411	0.018878	0.00314863	Amygdala Nucleus	Scimp
Sema5b	0.12091	0.00580932	0.0121907	0.486243	0.596948	0.947187	0.0201454	0.00676114	Amygdala Nucleus	Sema5b
Sharpin	0.499724	0.00380262	0.00506848	0.951345	0.479377	0.925417	0.0300592	0.00330568	Amygdala Nucleus	Sharpin
Slc17a6	0.56932	-0.00221457	0.00646842	0.45804	0.612455	0.950829	0.0299041	0.00399609	Amygdala Nucleus	Slc17a6
Slc17a7	22.1882	0.00267081	0.00128222	4.57734	0.0564066	0.64521	0.448242	0.000637363	Amygdala Nucleus	Slc17a7
Slc29a1	0.207136	-0.00651063	0.00867283	0.741418	0.463634	0.930539	0.0181103	0.00398271	Amygdala Nucleus	Slc29a1
Slc29a2	0.296747	-0.0124868	0.00801107	2.71446	0.174762	0.847256	0.0224448	0.0048544	Amygdala Nucleus	Slc29a2
Slc30a3	2.10581	0.013028	0.00432748	9.49884	0.00665513	0.303205	0.122129	0.00206138	Amygdala Nucleus	Slc30a3
Slc32a1	0.210788	-0.00568188	0.00899378	0.69867	0.566248	0.950144	0.0229576	0.00502186	Amygdala Nucleus	Slc32a1
Snca	3.90768	0.00535719	0.00216663	6.28597	0.0218958	0.520293	0.10532	0.00103487	Amygdala Nucleus	Snca
Sorl1	1.35414	0.00198005	0.003419	0.667812	0.58735	0.954825	0.051314	0.00211348	Amygdala Nucleus	Sorl1
Sox10	0.281035	0.00932506	0.00785493	1.65074	0.264439	0.862271	0.0219135	0.00357408	Amygdala Nucleus	Sox10
Sox8	1.09079	-0.000152256	0.0040853	0.366392	0.610103	0.959282	0.049033	0.00256067	Amygdala Nucleus	Sox8
Src	3.39268	0.00513925	0.00215274	5.93091	0.0318956	0.545301	0.0890445	0.00104937	Amygdala Nucleus	Src
Sstr3	0.599836	-0.00371448	0.00543398	0.628739	0.527522	0.937838	0.0545869	0.00227539	Amygdala Nucleus	Sstr3
Sulf2	1.72458	-0.00395677	0.00535058	0.622608	0.475037	0.940708	0.071427	0.00150425	Amygdala Nucleus	Sulf2
Syn1	4.33894	0.00168373	0.0021481	0.900189	0.416343	0.941451	0.211536	0.00123426	Amygdala Nucleus	Syn1
Syngap1	9.16537	-0.00093386	0.00154396	0.752465	0.563456	0.919955	0.226712	0.000984356	Amygdala Nucleus	Syngap1
Syp	14.2192	-0.000483652	0.00151019	0.31703	0.683116	0.968067	0.424309	0.000743054	Amygdala Nucleus	Syp
Tacr2	0.411339	0.00867808	0.00705539	1.60051	0.259946	0.879456	0.0223703	0.00282043	Amygdala Nucleus	Tacr2
Tlr4	0.214764	-0.00492359	0.00841511	0.707718	0.526324	0.955033	0.0142209	0.00550769	Amygdala Nucleus	Tlr4
Tmem119	0.217756	-0.0011535	0.00880703	0.325438	0.733284	0.955307	0.022249	0.00518276	Amygdala Nucleus	Tmem119
Tmem150a	1.00967	-0.00312008	0.00426198	0.722135	0.513131	0.934558	0.0324243	0.00214222	Amygdala Nucleus	Tmem150a
Tnf	0.142369	0.0108682	0.0118667	1.12418	0.437277	0.911084	0.0135585	0.00728149	Amygdala Nucleus	Tnf
Tpbg	2.17939	-0.00142899	0.00385772	0.270729	0.687573	0.952381	0.140712	0.00166761	Amygdala Nucleus	Tpbg
Trhr	0.60698	-0.00758872	0.00601709	1.89966	0.246601	0.885967	0.0245001	0.00307263	Amygdala Nucleus	Trhr
Trpm4	0.374872	-0.00604791	0.00641274	1.58439	0.435025	0.88346	0.0187337	0.00513055	Amygdala Nucleus	Trpm4
Tshz1	2.04172	0.00469011	0.00448637	1.3772	0.36723	0.902765	0.0946445	0.00278998	Amygdala Nucleus	Tshz1
Ube3a	0.253173	0.0037634	0.00752526	0.501938	0.631237	0.963159	0.0208391	0.00420175	Amygdala Nucleus	Ube3a
Vipr2	0.24798	-0.000481065	0.00765019	0.334453	0.648894	0.95905	0.0198304	0.00465199	Amygdala Nucleus	Vipr2
Wfs1	1.67305	0.00674062	0.00425771	2.83131	0.177724	0.768288	0.10526	0.00274112	Amygdala Nucleus	Wfs1
Zbtb20	1.11651	-0.00284756	0.00611321	0.424346	0.686307	0.958981	0.0748084	0.00318119	Amygdala Nucleus	Zbtb20
Acan	0.423772	0.00464377	0.00317903	2.95655	0.179853	0.333845	0.0523916	0.00307504	AST	Acan
Adam101	0.255482	-0.00133441	0.00291059	0.945533	0.530744	0.687307	0.0173016	0.00258317	AST	Adam10
Adam171	0.297039	0.00141134	0.00277912	0.77812	0.628276	0.732087	0.0142251	0.00215408	AST	Adam17
Adgra11	0.289269	-0.00412626	0.00297913	2.16357	0.224606	0.403402	0.0124712	0.00164109	AST	Adgra1
Adrb11	0.342685	0.00396859	0.00256991	2.67662	0.178565	0.344523	0.0186666	0.00147614	AST	Adrb1
Aldh1l1	2.58518	0.000103091	0.00113157	0.777825	0.516107	0.682414	0.0602381	0.00104886	AST	Aldh1l1
Aph1b1	0.195937	0.00262742	0.00373334	1.22885	0.470843	0.621176	0.0204121	0.00334562	AST	Aph1b
Apoe1	72.1812	0.00116414	0.000657996	3.39154	0.117373	0.264803	2.3232	0.000341331	AST	Apoe
App1	2.63746	0.000518159	0.00179667	0.556235	0.559785	0.73407	0.0960661	0.00134041	AST	App
Aqp41	6.17744	0.000673553	0.00112869	0.944942	0.480243	0.656412	0.131728	0.00089072	AST	Aqp4
Bace11	0.204209	-0.000109787	0.00357178	0.196223	0.724345	0.84844	0.0135292	0.00168701	AST	Bace1
Bcan1	12.0375	-0.00386987	0.000801424	23.2993	3.72549e-05	0.000761968	0.429406	0.000731345	AST	Bcan
Bin11	0.906778	0.000397496	0.00192473	1.06553	0.458	0.639077	0.0398657	0.00204527	AST	Bin1
C4b	12.1367	0.00407972	0.000984228	17.7202	0.000130969	0.00171869	0.186418	0.000530393	AST	C4b
Camk2a1	1.46792	-0.00623118	0.00217381	8.3517	0.022693	0.0716174	0.0775247	0.00166641	AST	Camk2a
Camk2g1	4.72958	-0.00273766	0.00106181	7.4184	0.0510904	0.135367	0.0822219	0.00097568	AST	Camk2g
Car121	0.220305	0.00527935	0.00467869	1.87527	0.349525	0.504133	0.024934	0.00397958	AST	Car12
Cars1	0.276148	0.000472329	0.00287814	0.363957	0.64044	0.789443	0.0188901	0.00175932	AST	Cars
Cass41	0.342406	0.00473783	0.00369989	2.28783	0.261413	0.415953	0.0274786	0.00310407	AST	Cass4
Cbln4	0.148815	0.00415841	0.00493348	1.33635	0.355719	0.561318	0.00767079	0.00405769	AST	Cbln4
Cck1	0.199723	-0.000474256	0.00403282	0.660113	0.635777	0.75502	0.0161251	0.00336875	AST	Cck
Ccr61	0.463002	0.0137721	0.00282198	24.2673	1.1744e-05	0.000221798	0.0427362	0.00178993	AST	Ccr6
Cd2ap1	0.247871	-0.00197999	0.00295427	0.769902	0.493665	0.66401	0.0163286	0.00174411	AST	Cd2ap
Celsr1	0.326125	-0.000110974	0.00325089	0.654521	0.532441	0.712546	0.019	0.00276447	AST	Celsr1
Clu1	49.7895	0.00275149	0.000786096	12.58	0.00133717	0.0117765	1.56648	0.000403909	AST	Clu
Col5a21	0.18842	0.00478726	0.00448387	1.58307	0.312973	0.51215	0.0113135	0.00310029	AST	Col5a2
Cplx11	0.657599	-0.00822224	0.00258946	10.4569	0.00655836	0.0338959	0.027707	0.00176162	AST	Cplx1
Crebbp1	0.325588	0.00145506	0.00264112	0.717638	0.458041	0.663941	0.0206286	0.0017655	AST	Crebbp
Csf11	2.39511	0.0024607	0.00133604	3.60285	0.107068	0.2448	0.087782	0.00073182	AST	Csf1
Cspg51	5.69036	-0.000951058	0.00120641	0.958074	0.485433	0.642036	0.234841	0.000765038	AST	Cspg5
Ctnnb11	1.3642	-0.00138634	0.00132843	1.71736	0.354705	0.530258	0.0586738	0.00115983	AST	Ctnnb1
Ctss1	0.245685	0.000354799	0.00379201	0.38287	0.61194	0.76089	0.0222365	0.00245673	AST	Ctss
Cux21	0.389249	0.00405806	0.00265905	2.74333	0.196433	0.347926	0.0199659	0.00165589	AST	Cux2
Cx3cl11	0.151827	-0.00152498	0.0044825	0.425238	0.624631	0.770294	0.0131233	0.00259868	AST	Cx3cl1
Ddit4l	0.279513	0.0067966	0.00323415	5.3021	0.13413	0.21862	0.0198769	0.00306806	AST	Ddit4l
Deptor1	0.248923	-0.00211605	0.00355806	1.24142	0.339805	0.549922	0.00991253	0.00341776	AST	Deptor
Dkk31	2.51936	0.00364733	0.00153535	6.04492	0.0441472	0.134312	0.0458098	0.00103044	AST	Dkk3
Dlg41	1.71604	-0.00163469	0.00129483	2.33888	0.339182	0.494989	0.0533945	0.00115702	AST	Dlg4
Elfn11	0.212268	0.00506606	0.00395793	2.05425	0.27863	0.454255	0.0129532	0.0026091	AST	Elfn1
Erbb2	0.19973	0.00299759	0.00340958	1.06017	0.420874	0.594527	0.00922207	0.00189619	AST	Erbb2
Erbb4	0.24186	-0.00607383	0.0037525	3.09846	0.192251	0.340378	0.017516	0.00289196	AST	Erbb4
Fermt21	1.37036	-0.00142226	0.00138939	1.56266	0.319792	0.503241	0.0629345	0.00104822	AST	Fermt2
Fezf21	1.07697	-0.000280376	0.00224259	0.591151	0.54967	0.715484	0.100828	0.00183803	AST	Fezf2
Fos1	0.579393	0.00933188	0.00309435	10.0977	0.00732965	0.0412628	0.0399509	0.00202815	AST	Fos
Gfap1	30.6985	0.00981084	0.00127054	62.0065	3.03367e-14	3.3769e-12	0.981357	0.000476753	AST	Gfap
Glp2r1	0.245906	0.000517086	0.00388265	0.599607	0.637525	0.765445	0.020748	0.00311263	AST	Glp2r
Gphn1	1.31131	-0.00289119	0.00134862	5.12902	0.0839179	0.194408	0.0827846	0.00106754	AST	Gphn
Gpr1581	0.183706	0.00289658	0.00395813	0.908121	0.494705	0.663821	0.0112686	0.00261871	AST	Gpr158
Gpr37	0.139436	-0.00504552	0.00458233	1.69268	0.349716	0.516943	0.0125087	0.00331996	AST	Gpr37
Grb21	0.324773	0.00117846	0.00280226	0.903174	0.45364	0.636466	0.026356	0.00250775	AST	Grb2
Gria11	0.874029	-0.00983341	0.00294126	12.1433	0.0108438	0.0405265	0.0341938	0.00244669	AST	Gria1
Gria21	6.88152	-0.000238215	0.00124227	0.536681	0.589956	0.748574	0.156633	0.000937982	AST	Gria2
Gria41	0.162223	0.00170089	0.00429921	0.530448	0.656309	0.774648	0.0104057	0.00275944	AST	Gria4
Grin2b1	0.316329	-0.00271413	0.0027936	1.32271	0.381137	0.549023	0.0141695	0.00184422	AST	Grin2b
Grin2c1	3.63966	-0.00216219	0.00137094	3.00516	0.193239	0.379055	0.103387	0.00111741	AST	Grin2c
Grin3a1	0.235776	-0.00710449	0.00385928	3.7548	0.129884	0.279977	0.0160329	0.00283251	AST	Grin3a
Grm31	1.57819	-0.0033652	0.00150118	5.39191	0.0625613	0.163767	0.0419912	0.00103997	AST	Grm3
Icam1	0.265042	0.013465	0.00364644	14.6603	0.000983097	0.00759681	0.0150371	0.00245847	AST	Icam1
Id41	2.90688	0.000330719	0.00155453	0.381266	0.599001	0.764768	0.0963199	0.000951891	AST	Id4
Itga7	0.522006	-0.000720731	0.00221369	1.54364	0.35522	0.542228	0.0324433	0.00280526	AST	Itga7
Kcnd21	0.7235	-0.00673746	0.0024302	8.52942	0.0601423	0.127562	0.101832	0.00257636	AST	Kcnd2
Lmna1	0.415141	0.00767111	0.00270235	8.38542	0.0118689	0.0525268	0.0230744	0.00173091	AST	Lmna
Lratd21	0.178658	0.00572266	0.00488522	1.83982	0.338495	0.510201	0.0126206	0.00341526	AST	Lratd2
Lrpprc1	0.250051	0.00160412	0.00298702	1.37064	0.401355	0.584795	0.0165991	0.00330168	AST	Lrpprc
Lynx11	0.611112	-0.00123297	0.00219763	0.739254	0.604944	0.748661	0.0221809	0.00150991	AST	Lynx1
Map4k31	0.421563	0.00204756	0.0023283	1.17073	0.450419	0.617639	0.0236017	0.00162285	AST	Map4k3
Mapk11	0.323714	-0.00155245	0.00254479	1.33609	0.452938	0.618388	0.0140696	0.00268849	AST	Mapk1
Mapt1	0.563806	0.000690224	0.00196551	0.368312	0.585448	0.768115	0.0183417	0.00101786	AST	Mapt
Mink11	1.15922	-0.000473707	0.00139377	1.16897	0.510385	0.643108	0.0348567	0.00150578	AST	Mink1
Mmp14	0.624671	-0.00774084	0.00245005	10.8027	0.0202845	0.0580919	0.0197727	0.00225457	AST	Mmp14
Mtor1	1.0893	-0.0010958	0.00144017	1.05837	0.431951	0.619093	0.0378919	0.00105321	AST	Mtor
Negr11	0.197017	-3.06896e-05	0.00375853	0.276602	0.678428	0.809574	0.0141903	0.00205746	AST	Negr1
Neto11	0.257533	0.00697514	0.00363214	3.95242	0.0808682	0.215736	0.0155244	0.00166124	AST	Neto1
Nnat1	2.1783	-0.00719206	0.00230912	9.60174	0.0124638	0.0513493	0.0892996	0.00182252	AST	Nnat
Nptxr1	0.291597	-0.00290205	0.00345055	1.56292	0.359438	0.554596	0.0305186	0.00331799	AST	Nptxr
Nr2f21	0.649816	-0.00173448	0.0023133	0.919128	0.514388	0.670626	0.0245476	0.00153745	AST	Nr2f2
Nrg21	0.202041	0.00401371	0.00368527	1.51865	0.294996	0.496977	0.00966437	0.00221523	AST	Nrg2
Ntng21	0.415536	0.00378398	0.00234882	3.72806	0.180424	0.31628	0.0196562	0.00264263	AST	Ntng2
Ntrk21	4.72484	0.0010736	0.000956717	1.57631	0.328803	0.51718	0.109876	0.000561721	AST	Ntrk2
Olig11	0.922629	-0.00346603	0.00209628	2.97462	0.139268	0.308687	0.0352316	0.00107536	AST	Olig1
Pax6	1.24584	-0.0016054	0.0016393	1.25301	0.391851	0.587061	0.0403679	0.000957668	AST	Pax6
Pdgfa1	0.323527	0.00394149	0.00283351	2.55912	0.279396	0.417875	0.0163522	0.00228689	AST	Pdgfa
Pdgfrb1	1.15099	3.74948e-05	0.00160111	0.272419	0.692285	0.813719	0.0548737	0.000891533	AST	Pdgfrb
Prkcd	0.713427	0.000606158	0.00208419	0.272171	0.672426	0.821177	0.032769	0.00097679	AST	Prkcd
Psen11	0.479408	0.000947213	0.00219946	0.753261	0.488982	0.679241	0.0236349	0.00175598	AST	Psen1
Psen21	0.28135	0.00165173	0.00308032	1.02464	0.425497	0.606711	0.0164981	0.00271031	AST	Psen2
Pten1	0.414499	-0.000577494	0.00227948	0.815993	0.469324	0.664399	0.0151678	0.00209296	AST	Pten
Ptgds1	0.554546	-0.00351089	0.00318408	2.83735	0.406675	0.524004	0.0322944	0.00423361	AST	Ptgds
Ptk2b1	0.451477	-0.00195735	0.00276044	0.982275	0.419549	0.623988	0.0387762	0.00204505	AST	Ptk2b
Rims11	0.284003	-0.00234974	0.00352014	0.96298	0.549263	0.680373	0.01879	0.00249733	AST	Rims1
Rims21	0.598983	-0.00125688	0.00196635	0.744725	0.559141	0.72358	0.0263514	0.0011853	AST	Rims2
Robo11	0.711931	-0.00105945	0.00188932	0.97553	0.478586	0.642665	0.0243988	0.00162758	AST	Robo1
Rorb	1.72698	-0.00173423	0.00125379	2.76922	0.272851	0.405473	0.055039	0.00127055	AST	Rorb
Rph3a1	0.477091	-0.00636094	0.00282957	5.90011	0.0834514	0.188278	0.0290066	0.00258311	AST	Rph3a
S100b1	1.29186	0.00315337	0.00149673	4.88223	0.0923787	0.19966	0.102941	0.00114927	AST	S100b
Sctr	0.186809	0.0130197	0.00473182	8.18765	0.0291312	0.0841753	0.0138858	0.00328787	AST	Sctr
Sharpin1	0.297259	-0.000117943	0.00275262	0.502751	0.599765	0.751082	0.0176982	0.00204303	AST	Sharpin
Slc17a71	0.692121	-0.00373508	0.00268543	2.45827	0.277339	0.425784	0.0420242	0.00211941	AST	Slc17a7
Slc29a21	0.164574	-0.00197579	0.00375901	0.505457	0.551023	0.73828	0.0120706	0.00194772	AST	Slc29a2
Sorl11	1.03035	-0.00108677	0.00154096	1.28797	0.468835	0.613025	0.0318424	0.0014462	AST	Sorl1
Sox81	0.697138	-0.00878706	0.00209626	18.1155	0.000678337	0.00469029	0.109349	0.00179611	AST	Sox8
Src1	2.10654	-0.00129001	0.00116111	1.95417	0.401569	0.545073	0.0781433	0.00108012	AST	Src
Sulf21	1.08821	0.011122	0.00266381	19.2275	0.000885063	0.00606909	0.0557857	0.00272852	AST	Sulf2
Syn11	0.333708	-0.004967	0.00272345	4.2045	0.186113	0.300005	0.0182778	0.00260366	AST	Syn1
Syngap11	1.52197	0.00131725	0.00128474	1.69765	0.43416	0.562784	0.0312396	0.00106794	AST	Syngap1
Syp1	0.61751	-0.00497612	0.00233489	4.84099	0.0529674	0.160735	0.0254187	0.00127461	AST	Syp
Tmem150a1	0.39703	-0.00269453	0.00232365	2.38521	0.264701	0.428389	0.0159516	0.00250131	AST	Tmem150a
Trib2	0.267744	-0.00612493	0.00300631	4.54951	0.0999448	0.209028	0.0113291	0.00211397	AST	Trib2
Tshz11	0.376336	-0.00147052	0.00271886	0.68201	0.534881	0.706856	0.0174036	0.00181105	AST	Tshz1
Vcam1	0.746939	0.00131021	0.00192937	1.03639	0.557334	0.697221	0.08677	0.00155786	AST	Vcam1
Wfs11	1.20467	-0.000244655	0.00156134	0.95147	0.523525	0.67312	0.0313408	0.00159703	AST	Wfs1
Zbtb201	3.70049	0.000324273	0.00105776	0.565402	0.609022	0.746312	0.0700095	0.000772482	AST	Zbtb20
Ace1	0.236326	0.00189268	0.0102553	0.322555	0.719343	0.966208	0.038084	0.00583483	CA1_ExN	Ace
Adam102	0.897335	0.000526004	0.00504705	0.829488	0.528725	0.941493	0.0726593	0.00477137	CA1_ExN	Adam10
Adam172	0.372361	-0.00114566	0.00760748	0.596342	0.58039	0.951115	0.0612577	0.00659961	CA1_ExN	Adam17
Adgra12	0.727968	0.00429369	0.00605755	1.34443	0.453804	0.911195	0.0750159	0.00564459	CA1_ExN	Adgra1
Adgrg71	0.218307	0.00634688	0.0113942	0.802512	0.447688	0.956379	0.0377064	0.00924933	CA1_ExN	Adgrg7
Adrb12	0.87346	0.00139138	0.00476844	1.43768	0.44993	0.891934	0.104716	0.00588037	CA1_ExN	Adrb1
Aph1b2	0.546389	-0.001236	0.00644249	0.581511	0.529064	0.957405	0.0369399	0.00512962	CA1_ExN	Aph1b
Apoe2	1.88171	0.00497676	0.00524307	1.99932	0.323708	0.903884	0.144204	0.00579386	CA1_ExN	Apoe
App2	36.7286	-0.00078842	0.00161936	1.50373	0.436091	0.940673	1.24215	0.00191403	CA1_ExN	App
Bace12	0.590239	0.00906128	0.00627166	3.02925	0.264409	0.824237	0.0434169	0.00576954	CA1_ExN	Bace1
Bcan2	1.71578	0.00271105	0.00714567	2.25468	0.382114	0.85489	0.112734	0.0108805	CA1_ExN	Bcan
Bcl11b1	2.60721	-0.000673058	0.00321833	0.416199	0.62524	0.965531	0.131777	0.00209626	CA1_ExN	Bcl11b
Bdnf1	0.822059	-0.00614702	0.00675899	1.37189	0.375651	0.955422	0.0585701	0.00559193	CA1_ExN	Bdnf
Bin12	12.8745	-0.00163655	0.00152208	1.84414	0.397034	0.929136	0.420314	0.00141588	CA1_ExN	Bin1
Bmp2	0.282529	-0.00779771	0.0091603	0.867019	0.415248	0.94629	0.0243658	0.00315434	CA1_ExN	Bmp2
C1qa	0.209142	-0.00271478	0.0121983	1.42965	0.325314	0.949751	0.0407294	0.0168146	CA1_ExN	C1qa
Cacng51	0.251287	0.00329381	0.0104178	0.642106	0.604581	0.963338	0.0375774	0.00746552	CA1_ExN	Cacng5
Calb11	0.477492	-0.002824	0.00889451	0.400855	0.718992	0.965007	0.060941	0.00588827	CA1_ExN	Calb1
Camk2a2	17.08	-1.15181e-05	0.00171658	0.675617	0.540404	0.96324	0.656133	0.00150198	CA1_ExN	Camk2a
Camk2g2	3.04525	-0.000927818	0.00347177	0.443236	0.606921	0.967096	0.164869	0.00224162	CA1_ExN	Camk2g
Car122	1.33402	-0.00251816	0.00497035	0.647215	0.556328	0.962177	0.129985	0.00317908	CA1_ExN	Car12
Cars2	1.71058	-0.00140506	0.00375769	0.54343	0.550235	0.957886	0.104372	0.00253347	CA1_ExN	Cars
Casp81	0.160768	-0.0052542	0.012326	0.85968	0.576717	0.966358	0.0240928	0.0111926	CA1_ExN	Casp8
Cass42	0.230918	-0.00686437	0.0118583	1.16158	0.465065	0.947501	0.0305936	0.012358	CA1_ExN	Cass4
Cck2	5.84833	0.000352141	0.00228803	0.483966	0.568364	0.966562	0.230252	0.00165839	CA1_ExN	Cck
Ccl61	0.218852	-0.00209981	0.0103882	0.966417	0.471147	0.950057	0.0286322	0.0104591	CA1_ExN	Ccl6
Ccr62	0.479829	-6.35841e-05	0.00802801	0.318526	0.641203	0.967078	0.0636687	0.00471504	CA1_ExN	Ccr6
Cd2ap2	0.373042	0.00118568	0.00765327	0.472639	0.622059	0.960387	0.0446378	0.00537053	CA1_ExN	Cd2ap
Cd74	0.280572	0.00064121	0.009261	0.371505	0.629958	0.966279	0.0302294	0.00575754	CA1_ExN	Cd74
Cdh121	0.771086	0.000818016	0.00557339	0.420128	0.642944	0.971942	0.0990824	0.00372016	CA1_ExN	Cdh12
Cdh71	0.244587	0.00322005	0.0114116	0.828644	0.494887	0.95901	0.0848985	0.0109127	CA1_ExN	Cdh7
Chrm41	1.50042	0.00229573	0.00403442	0.643494	0.532851	0.958277	0.0969697	0.00255187	CA1_ExN	Chrm4
Chrna5	0.23168	0.00633218	0.0104218	0.761645	0.504596	0.956507	0.0224276	0.00684679	CA1_ExN	Chrna5
Chrna71	1.9496	-0.000478627	0.00361472	0.822197	0.457288	0.949768	0.165085	0.00340448	CA1_ExN	Chrna7
Clu2	2.27625	0.000710493	0.00354057	1.0106	0.516098	0.926985	0.131866	0.00361188	CA1_ExN	Clu
Cnr11	2.70614	-0.00236966	0.00321144	1.04016	0.550598	0.959229	0.114471	0.00237801	CA1_ExN	Cnr1
Col11a11	0.694486	0.00405323	0.00798993	0.832243	0.589274	0.952171	0.0597567	0.00626013	CA1_ExN	Col11a1
Col5a22	0.236155	0.0146274	0.0105128	2.32915	0.250963	0.931357	0.0348935	0.00693668	CA1_ExN	Col5a2
Cplx12	2.53101	-0.000413086	0.00311746	0.918373	0.602369	0.924082	0.205154	0.0030019	CA1_ExN	Cplx1
Creb11	0.284287	-0.0020819	0.00923416	0.765925	0.558095	0.964085	0.0524142	0.00800685	CA1_ExN	Creb1
Crebbp2	0.941325	-0.00023816	0.00477511	0.602917	0.522671	0.956027	0.0453834	0.00387551	CA1_ExN	Crebbp
Crtac11	3.52381	-0.000872217	0.00397613	0.554377	0.611155	0.95391	0.112398	0.00295392	CA1_ExN	Crtac1
Csf12	0.468445	-0.000415838	0.00723761	0.55699	0.558454	0.96258	0.0821153	0.00553774	CA1_ExN	Csf1
Csf1r1	0.29732	-0.000204542	0.00931361	0.541237	0.61912	0.979318	0.0308019	0.00742305	CA1_ExN	Csf1r
Cspg4	0.157495	-0.00209118	0.0161286	0.803639	0.530249	0.943436	0.0312329	0.0149895	CA1_ExN	Cspg4
Cspg52	0.613118	-0.00322508	0.00629916	0.751873	0.573262	0.96251	0.0444503	0.00465206	CA1_ExN	Cspg5
Cst71	0.404044	0.00639167	0.0074577	1.1051	0.378047	0.937415	0.0583999	0.00485062	CA1_ExN	Cst7
Ctnnb12	5.76804	0.00127819	0.00203216	0.864225	0.579451	0.967419	0.273734	0.00143511	CA1_ExN	Ctnnb1
Ctss2	0.336087	0.00900205	0.0098658	2.1491	0.233792	0.918475	0.0478373	0.0124743	CA1_ExN	Ctss
Cux22	0.411463	-0.00655866	0.00844745	0.960877	0.52052	0.930926	0.0471295	0.00568431	CA1_ExN	Cux2
Cx3cl12	4.83881	-0.000253905	0.00242707	0.119784	0.774023	0.970559	0.173946	0.000863251	CA1_ExN	Cx3cl1
Cxcl101	0.220027	-0.00333576	0.0105756	0.753208	0.535823	0.955655	0.0350773	0.00850564	CA1_ExN	Cxcl10
Dcn1	0.749655	-0.00106451	0.00993432	1.05833	0.470217	0.953102	0.0726007	0.0105627	CA1_ExN	Dcn
Dkk32	12.3448	-0.00256409	0.00230529	1.45775	0.30982	0.909789	0.389108	0.00106661	CA1_ExN	Dkk3
Dlg42	10.9526	-0.00153203	0.0017495	1.54414	0.413225	0.902688	0.578886	0.00166352	CA1_ExN	Dlg4
Drd5	0.891019	0.00149587	0.0054487	0.263276	0.683081	0.969486	0.0495921	0.00255204	CA1_ExN	Drd5
Epha1	0.140312	-0.00630639	0.0150274	0.828928	0.615024	0.952772	0.0192972	0.0111804	CA1_ExN	Epha1
Epha101	1.40932	0.00314551	0.00588859	1.45292	0.404565	0.916643	0.0943539	0.00694879	CA1_ExN	Epha10
Epha71	2.47665	-0.00368596	0.00403261	1.2057	0.424294	0.92912	0.142934	0.00275007	CA1_ExN	Epha7
Erbb21	0.21881	0.00137433	0.0107722	0.953913	0.484492	0.955424	0.0367886	0.0109547	CA1_ExN	Erbb2
Fermt22	0.984036	-0.00378286	0.0046017	1.13456	0.44469	0.946025	0.0647547	0.00329274	CA1_ExN	Fermt2
Fev1	0.27535	0.00145905	0.0103265	0.638217	0.593838	0.958842	0.0418288	0.00799357	CA1_ExN	Fev
Fezf22	1.84824	-0.000786018	0.00460454	1.33283	0.500914	0.928726	0.182146	0.00563516	CA1_ExN	Fezf2
Fibcd11	11.8296	0.00037937	0.00269211	0.29529	0.654959	0.965688	0.520023	0.00145255	CA1_ExN	Fibcd1
Fn11	0.28511	0.00149982	0.00918056	0.427761	0.6995	0.971141	0.0335201	0.00601727	CA1_ExN	Fn1
Fos2	0.476095	-0.000405557	0.0102428	0.677185	0.448047	0.957171	0.0554523	0.00917955	CA1_ExN	Fos
Gfap2	2.95735	0.00547881	0.00397717	2.7884	0.258064	0.832826	0.221944	0.00355349	CA1_ExN	Gfap
Glp2r2	0.19312	0.00297937	0.0115563	0.801258	0.511219	0.945818	0.0243497	0.00991932	CA1_ExN	Glp2r
Gng21	1.3831	0.00115919	0.00402418	0.671482	0.528494	0.961476	0.0737201	0.0032668	CA1_ExN	Gng2
Gpc31	0.455566	-0.00174965	0.0100064	1.69593	0.407344	0.887165	0.050811	0.0139448	CA1_ExN	Gpc3
Gphn2	2.03352	-0.00115581	0.00338855	0.543058	0.568667	0.95935	0.119584	0.00230389	CA1_ExN	Gphn
Gpr1582	2.3323	-0.000985122	0.00309934	0.783146	0.488031	0.957128	0.138848	0.0026359	CA1_ExN	Gpr158
Gpr551	0.248495	0.00345779	0.00948026	2.03935	0.335203	0.917404	0.0365711	0.0136277	CA1_ExN	Gpr55
Gpr631	0.816371	-0.000677273	0.00539673	0.739339	0.457381	0.953419	0.0482829	0.00482191	CA1_ExN	Gpr63
Grb22	1.45728	-0.000811574	0.00396816	0.37896	0.716486	0.977614	0.151177	0.00256778	CA1_ExN	Grb2
Gria12	29.8814	-0.00138837	0.00148318	1.38816	0.410493	0.94436	0.923827	0.00108622	CA1_ExN	Gria1
Gria22	31.7157	-0.00156795	0.00123351	2.40731	0.350286	0.875348	0.963878	0.00114118	CA1_ExN	Gria2
Gria31	7.54352	-0.000849226	0.00213116	0.451363	0.662045	0.958773	0.223512	0.00118874	CA1_ExN	Gria3
Gria42	1.29329	-0.000494998	0.00448775	0.640179	0.5858	0.961759	0.119458	0.00371721	CA1_ExN	Gria4
Grin11	12.0655	0.000734564	0.00167107	0.882069	0.543287	0.957488	0.482684	0.00147824	CA1_ExN	Grin1
Grin2a1	12.937	-0.000995262	0.00187631	0.709022	0.51566	0.951764	0.61956	0.0013014	CA1_ExN	Grin2a
Grin2b2	9.95739	0.000940708	0.00181388	1.06997	0.414528	0.957996	0.293744	0.00173596	CA1_ExN	Grin2b
Grin2c2	0.176989	-0.00062324	0.0133315	0.460318	0.666975	0.967061	0.0341082	0.00907264	CA1_ExN	Grin2c
Grin3a2	1.24973	0.000494116	0.00505736	0.867941	0.488075	0.955354	0.0723816	0.00497259	CA1_ExN	Grin3a
Grm11	0.478707	0.000770778	0.00652562	0.973477	0.506427	0.956534	0.06197	0.00685485	CA1_ExN	Grm1
Grm21	0.166658	0.0120297	0.0144948	1.34554	0.427101	0.94195	0.039004	0.0148136	CA1_ExN	Grm2
Grm32	0.755761	0.00407533	0.00638468	0.882919	0.504364	0.963518	0.0716048	0.00492633	CA1_ExN	Grm3
Grm4	0.186642	-0.00172081	0.0127356	0.189711	0.702876	0.972429	0.0243873	0.00554367	CA1_ExN	Grm4
Grm51	0.473957	0.00106057	0.00724597	1.05227	0.547952	0.972326	0.0509672	0.00796304	CA1_ExN	Grm5
Grp1	1.14719	0.00475157	0.00649651	1.32401	0.575885	0.908874	0.150046	0.00537863	CA1_ExN	Grp
Gsto11	0.189083	0.00250886	0.0121944	0.647314	0.603062	0.966931	0.0295577	0.0106459	CA1_ExN	Gsto1
Hcn11	3.1394	0.000725555	0.00280578	0.507385	0.626873	0.966809	0.192306	0.00192892	CA1_ExN	Hcn1
Hrh31	2.81627	0.00469513	0.00483785	1.32904	0.415967	0.924988	0.124505	0.00339338	CA1_ExN	Hrh3
Hs3st1	0.372924	0.00330854	0.00875474	0.398482	0.570823	0.965015	0.0459551	0.00468773	CA1_ExN	Hs3st1
Htr1a1	1.11683	-0.00877287	0.00499617	3.9889	0.212624	0.821045	0.0955649	0.00505296	CA1_ExN	Htr1a
Htr3a	0.236013	-7.26585e-05	0.0115485	0.582432	0.583819	0.960819	0.0412357	0.00895946	CA1_ExN	Htr3a
Htr5a1	0.568951	0.00166721	0.00598959	0.399469	0.616543	0.966778	0.0763183	0.0036025	CA1_ExN	Htr5a
Id42	0.209023	-0.00569368	0.0111484	1.30557	0.44244	0.917861	0.0346859	0.0117247	CA1_ExN	Id4
Ifng1	0.157959	0.00449629	0.0143397	0.568826	0.559731	0.961901	0.0405924	0.0114087	CA1_ExN	Ifng
Iqck1	0.281807	-0.00236197	0.0089615	0.419716	0.599457	0.958909	0.0296715	0.00542435	CA1_ExN	Iqck
Kcnc11	0.720915	-0.00147613	0.00569939	0.694725	0.663854	0.972114	0.109627	0.00461541	CA1_ExN	Kcnc1
Kcnd22	4.1075	5.57458e-05	0.00264517	0.754106	0.47321	0.961266	0.165523	0.00240772	CA1_ExN	Kcnd2
Kcnh71	1.10846	-0.00664314	0.0053547	2.16925	0.312739	0.843631	0.102668	0.00394475	CA1_ExN	Kcnh7
Kctd41	0.343793	0.00312346	0.00934845	0.706405	0.594606	0.966704	0.0318112	0.00725613	CA1_ExN	Kctd4
Lamp51	0.399159	-0.00233719	0.00898489	0.513471	0.581869	0.95542	0.0686013	0.00650795	CA1_ExN	Lamp5
Lcn21	0.194232	7.24138e-05	0.0123524	0.170662	0.703376	0.970562	0.0390673	0.0054378	CA1_ExN	Lcn2
Lmna2	1.19976	0.000596979	0.00446195	0.356569	0.651947	0.955618	0.0982393	0.00264556	CA1_ExN	Lmna
Lratd22	0.272228	-0.000394886	0.00979412	0.656433	0.551894	0.956573	0.0445303	0.00861792	CA1_ExN	Lratd2
Lrpprc2	1.4581	-0.000731831	0.0037182	0.742601	0.512659	0.96311	0.0716365	0.00327354	CA1_ExN	Lrpprc
Ly91	0.276984	-0.00359515	0.0113392	0.517397	0.591838	0.961431	0.0429287	0.00809533	CA1_ExN	Ly9
Lynx12	2.79237	-0.000506388	0.0032932	1.01705	0.588718	0.944586	0.161719	0.00337887	CA1_ExN	Lynx1
Map4k32	3.08198	-0.00168082	0.00284713	0.645028	0.567021	0.957883	0.238192	0.00167655	CA1_ExN	Map4k3
Mapk12	2.67042	-0.00119038	0.00289222	0.621789	0.566901	0.970556	0.188214	0.00211722	CA1_ExN	Mapk1
Mapt2	3.05817	-0.00117789	0.00266959	0.746126	0.520685	0.956868	0.116554	0.00208392	CA1_ExN	Mapt
Mas11	0.664595	0.00407689	0.0058739	1.06044	0.43662	0.941288	0.0756344	0.00443998	CA1_ExN	Mas1
Mink12	5.78537	-0.000947902	0.00207734	0.967301	0.461775	0.961362	0.236154	0.00192343	CA1_ExN	Mink1
Mtor2	2.78434	-0.00177968	0.00275861	1.12896	0.445059	0.951591	0.114524	0.00246019	CA1_ExN	Mtor
Ndst41	0.930819	-0.00167861	0.00635143	0.667003	0.48598	0.951058	0.104709	0.00515177	CA1_ExN	Ndst4
Negr12	1.04465	-0.00188	0.00529546	0.853532	0.554377	0.960637	0.0899004	0.00467434	CA1_ExN	Negr1
Neto12	1.76565	0.00384738	0.00426926	2.23505	0.373429	0.870841	0.164888	0.00557341	CA1_ExN	Neto1
Nnat2	1.87849	-0.00745785	0.00656521	1.72629	0.368403	0.904274	0.233203	0.00496722	CA1_ExN	Nnat
Nos11	1.42444	-0.000231017	0.00506087	0.741358	0.512457	0.948601	0.122233	0.00458547	CA1_ExN	Nos1
Npas11	0.443133	0.00142315	0.00776651	0.417844	0.602881	0.966451	0.0386229	0.00502185	CA1_ExN	Npas1
Nptx11	7.49397	-0.00373187	0.00328376	2.14124	0.266561	0.881534	0.417308	0.00319921	CA1_ExN	Nptx1
Nptx21	1.27624	0.00265471	0.00686976	2.37659	0.401688	0.858576	0.167763	0.011159	CA1_ExN	Nptx2
Nptxr2	8.32787	-0.00165723	0.00236498	0.976027	0.464223	0.955582	0.460788	0.00170434	CA1_ExN	Nptxr
Npy1r1	0.564575	0.00185177	0.00661968	1.27387	0.451737	0.936203	0.0521205	0.00775846	CA1_ExN	Npy1r
Nr2f22	1.55517	-0.00144756	0.00442399	0.64968	0.5507	0.946078	0.100234	0.00336104	CA1_ExN	Nr2f2
Nrg11	0.205196	0.000663695	0.0107906	1.3684	0.423718	0.924054	0.0318034	0.0133984	CA1_ExN	Nrg1
Nrg22	0.270993	0.000746951	0.010614	0.35448	0.614431	0.970306	0.0413662	0.00676717	CA1_ExN	Nrg2
Nrg31	2.61687	0.00117666	0.00311771	0.437524	0.64523	0.968672	0.131202	0.00180441	CA1_ExN	Nrg3
Ntng22	0.866549	0.00104038	0.00521262	0.657481	0.569864	0.960013	0.0313914	0.00426875	CA1_ExN	Ntng2
Ntrk22	0.85485	-0.004876	0.00560994	1.65965	0.314982	0.932157	0.112207	0.00585298	CA1_ExN	Ntrk2
Ntsr11	0.443987	-0.00375082	0.00727606	1.32421	0.363242	0.935222	0.0640073	0.00766871	CA1_ExN	Ntsr1
Olig12	0.325081	0.000291601	0.00878086	1.01957	0.42839	0.946386	0.069387	0.00918166	CA1_ExN	Olig1
Pdgfa2	1.3187	-0.00284381	0.00404788	1.475	0.438157	0.93937	0.10175	0.00450897	CA1_ExN	Pdgfa
Pdgfrb2	0.232695	-0.00227673	0.0101004	0.481786	0.612521	0.967459	0.0484284	0.00673849	CA1_ExN	Pdgfrb
Penk1	0.958789	-0.00358054	0.00715153	1.20747	0.436072	0.958489	0.12166	0.00781215	CA1_ExN	Penk
Pkp21	2.68026	0.00316385	0.00306676	2.1695	0.370892	0.874255	0.105048	0.00358988	CA1_ExN	Pkp2
Plagl11	0.364036	0.000111259	0.00990872	0.672987	0.530082	0.959917	0.0607716	0.00848338	CA1_ExN	Plagl1
Plcg21	0.36911	-0.00773227	0.00861779	1.38552	0.417144	0.940678	0.0401222	0.00792324	CA1_ExN	Plcg2
Prss121	0.419569	0.00340962	0.00749752	1.0147	0.381651	0.95657	0.0319818	0.0070192	CA1_ExN	Prss12
Psen12	0.924366	-0.00273947	0.00479798	1.08968	0.425492	0.943816	0.0828906	0.00456658	CA1_ExN	Psen1
Psen22	0.622946	0.00253398	0.00601314	0.735103	0.497602	0.953446	0.0574348	0.00476893	CA1_ExN	Psen2
Pten2	1.74638	0.000145248	0.00368435	0.546759	0.595856	0.970789	0.116722	0.00279784	CA1_ExN	Pten
Ptgds2	0.655765	-0.00183617	0.00636018	0.349636	0.658002	0.970209	0.08144	0.00362729	CA1_ExN	Ptgds
Ptk2b2	16.6392	-0.00182348	0.00178125	1.68613	0.346298	0.934771	0.734149	0.00156026	CA1_ExN	Ptk2b
Ptpru1	3.50839	0.00112846	0.00365113	0.473589	0.596347	0.961349	0.173301	0.00233688	CA1_ExN	Ptpru
Pvalb1	0.218884	0.00261064	0.00989856	0.269157	0.674757	0.965995	0.0311378	0.00463578	CA1_ExN	Pvalb
Rims12	1.5	-0.000241109	0.00402785	0.881567	0.422613	0.944387	0.0952568	0.00393792	CA1_ExN	Rims1
Rims22	1.84026	-0.00430429	0.0036403	1.87334	0.240554	0.929174	0.120748	0.0027649	CA1_ExN	Rims2
Robo12	1.11446	-0.00209347	0.00504893	0.973167	0.460747	0.956885	0.0883947	0.00479395	CA1_ExN	Robo1
Rph3a2	0.290969	-0.00354106	0.00998305	0.625156	0.539537	0.952572	0.051701	0.00718338	CA1_ExN	Rph3a
S100b2	0.21049	0.00181277	0.0117495	1.65251	0.368277	0.943129	0.0266615	0.014634	CA1_ExN	S100b
Scimp1	0.273098	0.00337191	0.00933541	0.542212	0.61675	0.957738	0.0338526	0.00594704	CA1_ExN	Scimp
Serpinf1	0.209197	0.00139739	0.0114094	0.359754	0.69132	0.959872	0.0442353	0.00695221	CA1_ExN	Serpinf1
Sharpin2	0.622189	0.000327672	0.00550066	0.654139	0.511825	0.965009	0.062754	0.00470676	CA1_ExN	Sharpin
Slc17a72	31.3062	-6.95955e-05	0.00121427	0.470341	0.578373	0.966663	1.19286	0.00087913	CA1_ExN	Slc17a7
Slc29a11	0.162537	0.00221911	0.013123	0.501017	0.666499	0.966896	0.0250695	0.00915573	CA1_ExN	Slc29a1
Slc29a22	0.29697	-0.0056963	0.00819214	1.09078	0.41926	0.939596	0.04242	0.00731637	CA1_ExN	Slc29a2
Slc30a31	1.64193	-0.00594134	0.00590304	3.36808	0.298804	0.842404	0.0684156	0.0100359	CA1_ExN	Slc30a3
Slc32a11	0.182462	-0.00413362	0.0133443	0.678499	0.552881	0.960442	0.0356555	0.0104278	CA1_ExN	Slc32a1
Snca1	4.63288	0.00112584	0.00248395	0.66802	0.577125	0.950953	0.165218	0.00166655	CA1_ExN	Snca
Sorl12	3.57502	0.0012725	0.00264967	1.04849	0.539538	0.961646	0.186145	0.00247795	CA1_ExN	Sorl1
Sox82	0.681681	0.00333285	0.00582704	0.657738	0.487829	0.96168	0.0523948	0.00342965	CA1_ExN	Sox8
Src2	3.11802	-0.00209259	0.00277045	0.842655	0.493841	0.950231	0.184385	0.00153766	CA1_ExN	Src
Sst	0.230895	0.00159869	0.014056	0.159344	0.749213	0.966451	0.0727956	0.0054401	CA1_ExN	Sst
Sstr31	0.788837	0.000761898	0.00509444	0.712347	0.54139	0.961288	0.0753259	0.00443853	CA1_ExN	Sstr3
Sulf22	1.41707	0.00371665	0.00589739	0.857945	0.443869	0.951215	0.145767	0.0041243	CA1_ExN	Sulf2
Syn12	5.59386	-0.000387143	0.00218834	0.475493	0.549748	0.957283	0.19263	0.00151646	CA1_ExN	Syn1
Syngap12	12.2845	-0.000968296	0.00163265	0.689936	0.601746	0.968306	0.486633	0.00104225	CA1_ExN	Syngap1
Syp2	17.4123	-0.000899411	0.0014386	0.876775	0.53838	0.957012	0.609829	0.00114825	CA1_ExN	Syp
Tacr21	0.144504	-0.000222182	0.0145319	0.718621	0.520685	0.958936	0.0292455	0.0142091	CA1_ExN	Tacr2
Tmem1191	0.277447	0.0050532	0.0102223	1.02396	0.393645	0.953229	0.0413951	0.00956935	CA1_ExN	Tmem119
Tmem150a2	1.12568	-0.00239666	0.00451058	1.00849	0.529317	0.959286	0.0951923	0.00415923	CA1_ExN	Tmem150a
Tpbg1	0.211119	0.000498839	0.013474	0.433679	0.547988	0.961083	0.0450251	0.00973566	CA1_ExN	Tpbg
Trem2	0.152884	0.00073392	0.0151303	0.836059	0.609723	0.95511	0.0358725	0.0153905	CA1_ExN	Trem2
Trpm41	0.249868	0.00223878	0.00970689	0.693394	0.46169	0.95667	0.0309718	0.00821223	CA1_ExN	Trpm4
Tshz12	0.225718	0.00249891	0.0117963	0.918147	0.454747	0.95947	0.0502109	0.0113325	CA1_ExN	Tshz1
Ube3a1	0.207542	0.00542516	0.0102512	0.829173	0.484196	0.959235	0.0271007	0.00813999	CA1_ExN	Ube3a
Vipr21	0.23793	0.00266834	0.0109189	0.865769	0.488932	0.957338	0.0455783	0.0111326	CA1_ExN	Vipr2
Vtn	0.154266	-0.00318612	0.0138993	0.441996	0.656174	0.965847	0.02281	0.00900154	CA1_ExN	Vtn
Wfs12	1.84223	-0.000109617	0.00537584	0.567202	0.655439	0.965665	0.0858764	0.00441727	CA1_ExN	Wfs1
Wnt2	0.263914	0.00257287	0.0104234	0.494409	0.556386	0.962061	0.0375128	0.00714627	CA1_ExN	Wnt2
Zbtb202	7.24216	-0.000593527	0.00219901	0.41174	0.635324	0.968212	0.297692	0.00137228	CA1_ExN	Zbtb20
Ace2	15.2055	0.000333729	0.000234973	2.2445	0.193536	0.561427	0.676317	0.000110716	CHOR	Ace
Adam103	0.338781	0.000144396	0.000835226	0.386646	0.649789	0.868139	0.0181451	0.000524746	CHOR	Adam10
Adam173	0.451859	0.00114666	0.000768285	2.69701	0.231752	0.550382	0.028845	0.000632576	CHOR	Adam17
Aldh1l11	1.06084	-0.000374197	0.000642278	0.623002	0.591176	0.835214	0.0450275	0.000360603	CHOR	Aldh1l1
Aph1b3	0.275986	0.000510365	0.00110531	0.500059	0.622474	0.840295	0.0325843	0.000642812	CHOR	Aph1b
Apoe3	106.73	0.000419061	0.000205705	4.48585	0.114109	0.383894	7.04447	0.000163402	CHOR	Apoe
App3	41.8008	-0.000538841	0.000277248	4.18123	0.104376	0.387615	4.25515	0.000208022	CHOR	App
Bace13	0.149023	-5.09366e-05	0.0013359	0.479714	0.589609	0.842547	0.0118322	0.000976695	CHOR	Bace1
Bgn	0.241135	-0.000465494	0.00116294	0.664044	0.56033	0.796001	0.0156545	0.000905563	CHOR	Bgn
Bin13	3.78258	-0.000311103	0.000342194	1.02029	0.405175	0.715442	0.273782	0.000162381	CHOR	Bin1
Cacng52	0.485813	-0.000160533	0.000756224	0.836051	0.487241	0.786542	0.0276027	0.000722034	CHOR	Cacng5
Camk2g3	2.64609	-0.000141009	0.000359493	0.503638	0.542044	0.826401	0.139521	0.000228044	CHOR	Camk2g
Car123	13.7617	0.000541086	0.000215795	6.49413	0.0278134	0.240091	0.611511	0.000124072	CHOR	Car12
Cars3	1.05722	-0.000397265	0.000521466	0.722313	0.477639	0.791041	0.0512659	0.000212727	CHOR	Cars
Casp82	0.452835	-0.000159073	0.000764836	0.565341	0.558936	0.819599	0.0356671	0.000592719	CHOR	Casp8
Cass43	0.920208	0.000526187	0.000980984	0.404568	0.602708	0.850457	0.106917	0.000422757	CHOR	Cass4
Cd2ap3	0.549656	-0.00120335	0.000681062	3.7483	0.173805	0.440702	0.0161692	0.000590312	CHOR	Cd2ap
Cd741	0.286604	-0.000534596	0.00113943	0.551363	0.531326	0.832335	0.0210601	0.000673916	CHOR	Cd74
Celsr11	0.373978	0.00179961	0.000903468	4.31449	0.0949163	0.359004	0.0408054	0.000527229	CHOR	Celsr1
Chrna72	0.295462	-0.00176496	0.0010151	3.82376	0.169387	0.455466	0.0196051	0.00086195	CHOR	Chrna7
Clu3	47.5511	0.000211341	0.000195899	1.55037	0.357012	0.678634	2.98813	0.000121741	CHOR	Clu
Coch	0.207412	-0.00182188	0.00118553	2.624	0.195521	0.517662	0.0114406	0.000800167	CHOR	Coch
Col11a12	0.369023	0.000793866	0.000898462	1.06419	0.445196	0.735331	0.092006	0.000525853	CHOR	Col11a1
Col5a23	0.269379	0.0023257	0.0011266	5.08425	0.126489	0.339741	0.0215147	0.000996515	CHOR	Col5a2
Crebbp3	0.552276	0.00115276	0.000791145	2.54138	0.248449	0.55635	0.0965509	0.000603016	CHOR	Crebbp
Crtac12	0.237099	0.000839364	0.0012492	0.690041	0.528134	0.793596	0.014681	0.000621471	CHOR	Crtac1
Csf13	0.852895	-0.00129768	0.000684734	3.98726	0.0852568	0.412299	0.140025	0.000426124	CHOR	Csf1
Cspg41	0.263534	0.000882769	0.00120138	0.730738	0.481489	0.799272	0.0305798	0.000542356	CHOR	Cspg4
Cspg53	0.428763	0.000240902	0.000808797	0.283821	0.646019	0.880995	0.024404	0.000374518	CHOR	Cspg5
Ctnnb13	3.61947	-0.000366913	0.00031268	1.57341	0.285718	0.646421	0.21625	0.000145856	CHOR	Ctnnb1
Cux23	1.69201	-0.00129821	0.000439538	8.93799	0.00938528	0.112589	0.149606	0.000248092	CHOR	Cux2
Cx3cl13	0.989822	0.00117461	0.000566582	4.68819	0.075096	0.350254	0.0605974	0.000353568	CHOR	Cx3cl1
Cxcl102	0.170272	0.00155257	0.00147337	1.60023	0.38478	0.671321	0.0128178	0.00108054	CHOR	Cxcl10
Ddit4l1	0.165086	4.48308e-05	0.0013827	0.203014	0.70243	0.897829	0.0150511	0.0006488	CHOR	Ddit4l
Deptor2	0.597159	-0.000126558	0.00071794	0.19019	0.771032	0.910643	0.056904	0.00029279	CHOR	Deptor
Dkk33	0.740254	-0.0017637	0.000824405	5.27645	0.0628355	0.308161	0.138727	0.000578501	CHOR	Dkk3
Dlg43	3.68588	-0.000714384	0.000353277	4.21194	0.0665199	0.352054	0.209382	0.000162793	CHOR	Dlg4
Echdc3	0.255084	0.00101313	0.00115343	1.21322	0.493052	0.751558	0.0299805	0.000853598	CHOR	Echdc3
Elfn12	0.362693	0.000381355	0.00107716	0.464675	0.544007	0.832024	0.0341514	0.000649567	CHOR	Elfn1
Epha11	0.347922	-0.00181558	0.00100956	3.51105	0.103424	0.432933	0.0276851	0.000531386	CHOR	Epha1
Erbb22	0.29409	-0.000220194	0.000975495	0.404288	0.629571	0.858667	0.0182647	0.000610354	CHOR	Erbb2
Erbb41	0.708437	-0.000382112	0.000611958	0.734119	0.496004	0.777272	0.0227338	0.000397931	CHOR	Erbb4
Fermt23	0.723662	-9.90778e-05	0.000625303	0.173979	0.731602	0.910009	0.0276171	0.000247996	CHOR	Fermt2
Fmo11	0.177323	-0.000760395	0.00142178	0.501137	0.578997	0.845255	0.0234955	0.000749517	CHOR	Fmo1
Gfap3	0.263637	0.00233352	0.00147884	3.06448	0.21712	0.530152	0.119613	0.00121634	CHOR	Gfap
Glp2r3	0.190522	5.1689e-05	0.00136252	0.288389	0.672396	0.875578	0.00899582	0.000788134	CHOR	Glp2r
Gphn3	0.886906	6.18773e-05	0.000561121	0.240015	0.767495	0.898737	0.0572807	0.000276313	CHOR	Gphn
Grb23	0.626827	0.000789286	0.000707743	1.71304	0.360578	0.630575	0.0356319	0.000507034	CHOR	Grb2
Hs3st11	0.656949	0.00128875	0.000786506	3.44947	0.219215	0.46354	0.0845585	0.00069166	CHOR	Hs3st1
Htr2c1	9.3808	0.000457343	0.000277487	2.87604	0.1463	0.502981	0.391455	0.000148824	CHOR	Htr2c
Icam11	0.412753	2.68746e-06	0.000975695	0.406819	0.685445	0.859751	0.0366878	0.000665039	CHOR	Icam1
Id43	1.35165	-4.46062e-05	0.000548208	0.259932	0.704302	0.886893	0.323804	0.000292068	CHOR	Id4
Igf21	20.9686	0.000141341	0.000255857	0.39884	0.593495	0.855434	1.16288	8.7077e-05	CHOR	Igf2
Iqck2	0.370117	0.000272831	0.000853509	0.32583	0.655044	0.876666	0.0170844	0.000425805	CHOR	Iqck
Itga71	0.42462	0.000182787	0.000842413	0.669229	0.518408	0.815008	0.0280216	0.000706177	CHOR	Itga7
Kcnq11	0.264569	-1.48577e-05	0.00120959	0.349359	0.616168	0.864256	0.0202208	0.000748308	CHOR	Kcnq1
Lgals3	0.28602	-0.000882312	0.000999776	1.05954	0.401992	0.720733	0.0226899	0.000579098	CHOR	Lgals3
Lmna3	3.19816	-0.000136769	0.000384129	0.642228	0.547045	0.82962	0.297952	0.000291467	CHOR	Lmna
Lratd23	3.57226	-0.000677773	0.000373337	3.92571	0.146105	0.449467	0.327676	0.000305019	CHOR	Lratd2
Lrpprc3	1.65426	-0.000224897	0.000416311	0.529365	0.594237	0.829758	0.0860878	0.000221931	CHOR	Lrpprc
Lynx13	1.99461	0.000517675	0.000418559	1.80733	0.271522	0.613578	0.103995	0.000228618	CHOR	Lynx1
Map4k33	1.13671	-0.000481276	0.000502712	1.32725	0.425204	0.725505	0.0828237	0.000345851	CHOR	Map4k3
Mapk13	0.341214	0.0005259	0.000824538	0.873768	0.50568	0.779192	0.0166863	0.000593873	CHOR	Mapk1
Mink13	1.639	-0.000231627	0.000426986	0.486206	0.6193	0.857797	0.113562	0.000203522	CHOR	Mink1
Mmp141	1.01064	0.000675188	0.000623171	1.22944	0.297919	0.686291	0.139755	0.000181281	CHOR	Mmp14
Mrc2	0.30802	-0.000780478	0.00126099	0.737191	0.454403	0.771811	0.0594139	0.000805387	CHOR	Mrc2
Mtor3	2.48865	0.000367197	0.000373218	1.24415	0.385505	0.738872	0.207448	0.000202757	CHOR	Mtor
Nnat3	0.267567	0.00129697	0.00108876	1.48096	0.253851	0.642869	0.0229694	0.000291464	CHOR	Nnat
Nr2f23	4.7558	-0.0004439	0.000297691	3.00716	0.261654	0.547798	0.21847	0.000280756	CHOR	Nr2f2
Ntf3	0.166924	-0.00015035	0.00137319	0.395934	0.580809	0.865755	0.019202	0.000899914	CHOR	Ntf3
Ntrk23	2.09245	0.000930854	0.000400165	5.53312	0.0263076	0.252011	0.109213	0.000143185	CHOR	Ntrk2
Ntsr12	0.207457	0.000583057	0.00130997	0.469776	0.606267	0.842426	0.0243807	0.000780093	CHOR	Ntsr1
Olig13	0.393759	0.000593045	0.000949055	0.738926	0.538645	0.797115	0.0370816	0.000640355	CHOR	Olig1
Pcp41	0.736245	-0.001279	0.000721904	3.31097	0.101387	0.428824	0.0402562	0.000300675	CHOR	Pcp4
Pdgfa3	4.63419	0.000228562	0.000301712	1.01026	0.402203	0.746864	0.340178	0.00021257	CHOR	Pdgfa
Pdgfra	0.712689	-0.00147126	0.000817348	3.48748	0.100905	0.415201	0.0576817	0.000366509	CHOR	Pdgfra
Pdgfrb3	0.157996	-0.00122291	0.00152603	1.31952	0.463101	0.715668	0.0271357	0.0013145	CHOR	Pdgfrb
Penk2	0.218705	-0.000172967	0.00126557	0.373761	0.609682	0.858826	0.0233725	0.00081097	CHOR	Penk
Pilra1	0.268422	0.00206163	0.00129824	2.59156	0.12872	0.495889	0.0574378	0.000439115	CHOR	Pilra
Pkp22	0.737409	0.000318008	0.000617126	1.2197	0.395219	0.730407	0.0383816	0.000652328	CHOR	Pkp2
Plagl12	0.705416	0.00057348	0.000826535	1.17419	0.466176	0.73286	0.0382861	0.000703402	CHOR	Plagl1
Prkcd1	0.720048	-0.000314729	0.000599789	0.532197	0.560438	0.836014	0.0366831	0.000321306	CHOR	Prkcd
Psen13	0.661394	-4.4845e-05	0.000736795	0.224656	0.704626	0.903665	0.0686142	0.000365924	CHOR	Psen1
Psen23	0.73885	8.30029e-05	0.00064852	0.225115	0.708788	0.906401	0.0453058	0.000307611	CHOR	Psen2
Pten3	0.37668	0.000388916	0.000765161	0.356376	0.608493	0.870621	0.0157912	0.000249808	CHOR	Pten
Ptgds3	15.7453	0.000333096	0.000275494	1.82669	0.255485	0.619396	0.907652	0.000172098	CHOR	Ptgds
Ptk2b3	1.87187	-5.14415e-05	0.000469512	0.236668	0.696715	0.891648	0.174105	0.000234788	CHOR	Ptk2b
Ptpru2	0.759204	-0.00118626	0.0006504	3.57311	0.0931765	0.405473	0.0309059	0.000351531	CHOR	Ptpru
Rims23	0.330624	-9.6535e-05	0.00104567	0.36708	0.606534	0.869325	0.0493634	0.000665702	CHOR	Rims2
Scimp2	0.384202	0.000386609	0.00088563	0.436238	0.61498	0.850333	0.0427562	0.0004736	CHOR	Scimp
Sharpin3	0.73384	0.000298175	0.000657733	0.523512	0.608139	0.838899	0.0586509	0.000386051	CHOR	Sharpin
Slc29a12	0.416704	0.000433344	0.000767354	0.563403	0.522885	0.817474	0.019992	0.000405874	CHOR	Slc29a1
Slc6a4	0.326144	0.000792519	0.00118738	0.805545	0.55896	0.806272	0.0531195	0.000716644	CHOR	Slc6a4
Sncg	0.352438	-0.00228257	0.00125855	4.73351	0.173284	0.446239	0.0911102	0.00128963	CHOR	Sncg
Sox101	0.173696	-0.000397379	0.0013762	0.488004	0.654498	0.865496	0.0113645	0.000935117	CHOR	Sox10
Src3	1.16721	-0.00039209	0.000520939	1.09296	0.459788	0.751252	0.129485	0.000401561	CHOR	Src
Syngap13	10.2546	-0.000515797	0.000233167	5.03119	0.0545646	0.324387	0.590379	0.000134132	CHOR	Syngap1
Tmem150a3	2.08398	-0.000339621	0.000432301	0.881619	0.468767	0.770956	0.155238	0.000238592	CHOR	Tmem150a
Tnf1	0.263077	0.000321126	0.00110697	0.241671	0.684016	0.891239	0.106589	0.000466476	CHOR	Tnf
Tpbg2	0.244307	-0.000144836	0.00112383	0.705663	0.463258	0.789678	0.015794	0.000974661	CHOR	Tpbg
Trpm42	0.304567	0.000730997	0.000954996	0.730563	0.481188	0.798301	0.0344454	0.000405577	CHOR	Trpm4
Tshz13	2.58187	-2.50118e-05	0.000433077	0.289213	0.666404	0.886996	0.314933	0.000244217	CHOR	Tshz1
Vcam11	1.52342	0.000409721	0.000514957	0.854975	0.481455	0.790035	0.0666838	0.000267546	CHOR	Vcam1
Vipr22	0.247763	-0.000137736	0.0012007	0.608491	0.52185	0.810249	0.0519645	0.000981497	CHOR	Vipr2
Vtn1	1.70189	-0.00181252	0.000659357	17.0555	0.277844	0.350315	0.230396	0.00181878	CHOR	Vtn
Wfs13	0.389326	-0.000469771	0.000866749	0.470683	0.588721	0.843755	0.0538456	0.000394059	CHOR	Wfs1
Zbtb203	6.87788	-0.000236607	0.000281385	1.01065	0.47217	0.753199	0.573691	0.000169548	CHOR	Zbtb20
Ace3	0.413889	0.00121207	0.00731732	0.540289	0.578251	0.911302	0.0416513	0.00585323	Cortical Amygdala	Ace
Adam104	0.448419	-0.000704792	0.00542346	0.198029	0.687845	0.940194	0.0421585	0.00240743	Cortical Amygdala	Adam10
Adam174	0.22179	-0.00599051	0.00826755	0.900921	0.412474	0.877358	0.0245172	0.00521874	Cortical Amygdala	Adam17
Adgra13	0.890802	-0.000348051	0.00460638	0.98519	0.494365	0.893556	0.0508474	0.00483673	Cortical Amygdala	Adgra1
Adrb13	0.696527	0.00468147	0.00490512	1.22003	0.362036	0.850547	0.0495186	0.00298233	Cortical Amygdala	Adrb1
Aph1b4	0.295708	0.000795751	0.00747539	0.39718	0.615247	0.9089	0.0354878	0.00484261	Cortical Amygdala	Aph1b
Apoe4	1.67438	0.00605336	0.00539912	2.1762	0.372951	0.797233	0.145298	0.00560303	Cortical Amygdala	Apoe
App4	32.1267	-0.00268712	0.00172352	2.98719	0.227417	0.684634	1.53624	0.00150178	Cortical Amygdala	App
Bace14	0.54766	0.00316435	0.00537795	0.525141	0.575584	0.920434	0.0560211	0.00229039	Cortical Amygdala	Bace1
Bcan3	0.245726	-0.00432323	0.0107803	0.255286	0.716563	0.948893	0.0348618	0.00395729	Cortical Amygdala	Bcan
Bcl11b2	0.89823	-0.00163123	0.00441698	0.655561	0.579569	0.895296	0.0823016	0.00324837	Cortical Amygdala	Bcl11b
Bdnf2	0.420781	0.00856789	0.00832653	1.80877	0.31248	0.790955	0.0595252	0.00801689	Cortical Amygdala	Bdnf
Bin14	10.8273	-0.000974538	0.00152953	1.21631	0.497863	0.83632	0.39612	0.00144685	Cortical Amygdala	Bin1
Cacng53	0.290661	0.00521846	0.00914709	0.719762	0.592402	0.920301	0.0242649	0.00550933	Cortical Amygdala	Cacng5
Calb12	0.492031	-0.00472508	0.00665624	0.960104	0.501871	0.883411	0.062658	0.00487537	Cortical Amygdala	Calb1
Camk2a3	10.162	-7.02192e-05	0.00162422	0.261005	0.696804	0.933936	0.304131	0.000895203	Cortical Amygdala	Camk2a
Camk2g4	2.38106	-0.00130823	0.00301282	0.541869	0.562552	0.901895	0.154085	0.00188133	Cortical Amygdala	Camk2g
Car124	1.05345	0.00534549	0.00522623	1.75209	0.347844	0.812549	0.110468	0.00489911	Cortical Amygdala	Car12
Cars4	1.05797	-0.00353902	0.00401524	0.982171	0.42565	0.862467	0.0883633	0.0019428	Cortical Amygdala	Cars
Cass44	0.202987	0.00794481	0.0103754	0.931807	0.460849	0.886104	0.0284637	0.00702573	Cortical Amygdala	Cass4
Cck3	2.22112	-0.00334512	0.00344502	1.61207	0.466056	0.821006	0.120081	0.00309289	Cortical Amygdala	Cck
Cckbr1	1.05748	-0.0041361	0.00475873	1.05848	0.445727	0.861144	0.0800743	0.00262511	Cortical Amygdala	Cckbr
Ccl62	0.235036	-0.00261478	0.00846929	0.581802	0.602779	0.910807	0.021253	0.00608803	Cortical Amygdala	Ccl6
Ccr63	0.412751	-0.00636953	0.00812997	0.840318	0.479995	0.901623	0.0457152	0.00389611	Cortical Amygdala	Ccr6
Cd2ap4	0.263025	-0.00210433	0.00708771	0.788785	0.460899	0.89716	0.0371991	0.00618	Cortical Amygdala	Cd2ap
Cdh122	0.298301	-0.0051921	0.0087775	0.800635	0.491533	0.895701	0.0416169	0.00641071	Cortical Amygdala	Cdh12
Cdh72	0.180617	-0.001825	0.00930282	0.550235	0.628178	0.912786	0.0246047	0.00720394	Cortical Amygdala	Cdh7
Chrm42	1.40731	-0.00253029	0.00380776	0.8545	0.416731	0.878063	0.0975123	0.00269759	Cortical Amygdala	Chrm4
Chrna73	0.418737	0.00465704	0.00622012	1.0751	0.480024	0.89244	0.0489	0.00476321	Cortical Amygdala	Chrna7
Clu4	2.53106	-0.00179787	0.00293591	0.491638	0.556669	0.907692	0.125245	0.000974384	Cortical Amygdala	Clu
Cnr12	1.11152	-0.00322444	0.00419594	1.18495	0.539573	0.841827	0.0783436	0.00333821	Cortical Amygdala	Cnr1
Coch1	0.544416	0.000371102	0.00798761	0.227302	0.728943	0.94059	0.0648227	0.00391602	Cortical Amygdala	Coch
Col11a13	0.369048	-0.00606807	0.00706822	0.972637	0.433737	0.863453	0.0563324	0.00349699	Cortical Amygdala	Col11a1
Col5a24	0.207904	0.00104281	0.00948124	0.538428	0.576216	0.920715	0.0286487	0.00778704	Cortical Amygdala	Col5a2
Cplx13	2.09221	-0.00056899	0.0033766	0.503165	0.586949	0.919385	0.134351	0.00252434	Cortical Amygdala	Cplx1
Creb12	0.182818	-0.0010005	0.00986063	0.252281	0.680583	0.939207	0.0213093	0.00532926	Cortical Amygdala	Creb1
Crebbp4	0.651906	-0.005017	0.00468236	1.33469	0.336873	0.848396	0.0425154	0.00253147	Cortical Amygdala	Crebbp
Crtac13	1.83456	0.00439458	0.00388728	1.9089	0.377134	0.795718	0.114517	0.00307904	Cortical Amygdala	Crtac1
Csf14	0.553247	-0.00426165	0.00707532	0.763412	0.506651	0.87692	0.0696281	0.00508562	Cortical Amygdala	Csf1
Csf1r2	0.2028	0.0105081	0.0114281	1.11186	0.44432	0.869694	0.0530956	0.00734226	Cortical Amygdala	Csf1r
Cspg54	1.61889	-0.0017428	0.00346445	0.850512	0.508922	0.899158	0.0633833	0.00282682	Cortical Amygdala	Cspg5
Cst72	0.360287	-0.00724465	0.0072847	1.79499	0.376887	0.819777	0.0361112	0.00695103	Cortical Amygdala	Cst7
Ctnnb14	5.36263	-0.000851567	0.00203537	0.425098	0.654239	0.932606	0.208562	0.00104786	Cortical Amygdala	Ctnnb1
Ctss3	0.227878	0.0221994	0.0103053	5.01061	0.0784431	0.50963	0.0250956	0.00655565	Cortical Amygdala	Ctss
Cux24	0.940631	-0.00653442	0.00537317	1.93545	0.281488	0.77929	0.0941243	0.00325828	Cortical Amygdala	Cux2
Cx3cl14	2.99357	-0.00272434	0.00241335	1.78826	0.382982	0.791286	0.126575	0.00206793	Cortical Amygdala	Cx3cl1
Cxcl103	0.293583	0.0176645	0.00823976	4.94109	0.049901	0.543081	0.0337279	0.00367245	Cortical Amygdala	Cxcl10
Dcn2	0.367443	-0.00478903	0.00942898	0.527591	0.528546	0.907337	0.024196	0.00553758	Cortical Amygdala	Dcn
Dkk34	1.55089	0.00727593	0.00427688	3.56378	0.195643	0.635202	0.0668587	0.00406272	Cortical Amygdala	Dkk3
Dlg44	7.55349	-1.78077e-05	0.0016197	0.574883	0.545931	0.901931	0.295496	0.00131379	Cortical Amygdala	Dlg4
Dlk11	0.339813	0.00829772	0.0100843	1.24169	0.43504	0.866772	0.0493163	0.00781478	Cortical Amygdala	Dlk1
Drd11	0.41864	-0.00456428	0.00830783	0.608839	0.552794	0.91403	0.0388631	0.0048229	Cortical Amygdala	Drd1
Epha102	1.0951	0.00616595	0.00534818	1.98496	0.334156	0.79425	0.065503	0.00478789	Cortical Amygdala	Epha10
Epha72	0.681576	0.00119216	0.00530312	0.409966	0.632074	0.921459	0.0374656	0.00354178	Cortical Amygdala	Epha7
Fermt24	0.616218	0.00174961	0.00463408	0.274106	0.692206	0.944919	0.0502933	0.00170785	Cortical Amygdala	Fermt2
Fev2	0.422819	-0.00779139	0.00623184	1.86304	0.266149	0.801166	0.0301202	0.00332178	Cortical Amygdala	Fev
Fezf23	1.1027	0.00220091	0.00486303	0.318172	0.604354	0.94005	0.0574482	0.00182451	Cortical Amygdala	Fezf2
Fibcd12	0.210865	-0.00678826	0.00981044	1.12788	0.577538	0.834693	0.0228191	0.0085505	Cortical Amygdala	Fibcd1
Fn12	0.246358	0.00225022	0.0119418	0.319309	0.650945	0.939552	0.0241432	0.0071441	Cortical Amygdala	Fn1
Fos3	0.202911	0.00517832	0.0114383	1.12002	0.482455	0.89344	0.0290247	0.0116757	Cortical Amygdala	Fos
Gad21	0.172549	-0.00407418	0.0109443	0.411047	0.581402	0.920851	0.0238018	0.0056622	Cortical Amygdala	Gad2
Gfap4	1.33488	0.0166652	0.00508133	10.7344	0.00727086	0.23917	0.0802784	0.00367246	Cortical Amygdala	Gfap
Gng22	0.699391	-0.000713529	0.00447579	0.230977	0.7149	0.953788	0.0311357	0.00214024	Cortical Amygdala	Gng2
Gpc32	0.292139	-0.00631488	0.00899939	0.653018	0.489143	0.889986	0.0293773	0.00411552	Cortical Amygdala	Gpc3
Gphn4	1.57041	0.0017083	0.00321841	0.56987	0.542676	0.916669	0.126527	0.0018309	Cortical Amygdala	Gphn
Gpr1583	2.28198	-0.00327467	0.00311784	1.29961	0.340769	0.835584	0.176414	0.00155317	Cortical Amygdala	Gpr158
Gpr552	0.223262	-0.00058767	0.00894012	0.533424	0.615389	0.916262	0.0225314	0.00735629	Cortical Amygdala	Gpr55
Gpr632	0.185041	0.00375065	0.0106762	0.522893	0.674982	0.931224	0.0165337	0.00688836	Cortical Amygdala	Gpr63
Grb24	1.1834	-0.0041508	0.00384982	1.85714	0.402845	0.789148	0.116952	0.00360635	Cortical Amygdala	Grb2
Gria13	11.9758	0.0019668	0.00209122	1.2023	0.414535	0.844511	0.500133	0.00126918	Cortical Amygdala	Gria1
Gria23	15.9847	0.00104637	0.00146638	0.945633	0.48459	0.87456	0.745174	0.00106972	Cortical Amygdala	Gria2
Gria32	7.67392	0.000180652	0.00218652	0.303504	0.653832	0.933093	0.406495	0.00121654	Cortical Amygdala	Gria3
Gria43	1.34658	-0.0028726	0.0035375	1.53713	0.403438	0.830153	0.0561754	0.00339856	Cortical Amygdala	Gria4
Grin12	7.78403	-0.000949494	0.00167588	0.763166	0.508654	0.889128	0.308532	0.00116941	Cortical Amygdala	Grin1
Grin2a2	4.20705	0.000332931	0.00216937	0.30329	0.660417	0.944523	0.200219	0.00118317	Cortical Amygdala	Grin2a
Grin2b3	5.61721	-0.00305194	0.00206061	2.62212	0.218002	0.712345	0.307651	0.00138273	Cortical Amygdala	Grin2b
Grin2c3	0.19936	0.0101466	0.0106083	1.08395	0.386433	0.867705	0.0280272	0.00535	Cortical Amygdala	Grin2c
Grin3a3	0.525541	-0.0019354	0.00709726	0.400709	0.660544	0.926829	0.0311454	0.00408403	Cortical Amygdala	Grin3a
Grm12	0.603146	0.00142086	0.00561244	0.487236	0.610824	0.926778	0.0386405	0.00384145	Cortical Amygdala	Grm1
Grm22	0.37308	5.24827e-05	0.00686906	0.658427	0.527275	0.893821	0.0292871	0.00574272	Cortical Amygdala	Grm2
Grm33	0.594526	-0.00175601	0.00655351	0.56929	0.537069	0.914068	0.0462951	0.00494507	Cortical Amygdala	Grm3
Grm41	0.203027	-0.0039991	0.0102146	0.291153	0.699992	0.945497	0.0159292	0.00437753	Cortical Amygdala	Grm4
Grm52	0.169165	0.00730483	0.0106451	1.01024	0.412732	0.856723	0.0211906	0.00774234	Cortical Amygdala	Grm5
Gsto12	0.16078	0.00191252	0.0117061	0.361571	0.660976	0.91312	0.0210772	0.00758961	Cortical Amygdala	Gsto1
Hcn12	1.41189	-0.00172185	0.00359705	0.747342	0.514411	0.911749	0.0764297	0.00275677	Cortical Amygdala	Hcn1
Hrh32	1.08317	-0.00521544	0.00578083	1.22224	0.394123	0.873734	0.046601	0.00372445	Cortical Amygdala	Hrh3
Hs3st12	0.332434	-0.000719291	0.00861505	0.726164	0.522871	0.891714	0.0352104	0.00768238	Cortical Amygdala	Hs3st1
Htr1a2	0.458566	-0.000888435	0.00656582	0.471846	0.60633	0.912628	0.051067	0.00481261	Cortical Amygdala	Htr1a
Htr2c2	0.485056	0.0126752	0.00712086	3.46957	0.117254	0.627655	0.0519573	0.00409272	Cortical Amygdala	Htr2c
Htr5a2	0.380743	0.0057162	0.00610256	1.60637	0.434486	0.826692	0.0328949	0.00565587	Cortical Amygdala	Htr5a
Id44	0.251064	0.00132017	0.00963511	0.19993	0.749118	0.951351	0.0349232	0.00456476	Cortical Amygdala	Id4
Iqck3	0.25857	0.00283993	0.00773952	0.556431	0.614474	0.886693	0.0276452	0.00532585	Cortical Amygdala	Iqck
Kcnc12	1.36364	-0.00290318	0.00364278	1.21848	0.499448	0.85699	0.087711	0.00290961	Cortical Amygdala	Kcnc1
Kcnd23	1.16972	-0.00245501	0.0038741	0.628496	0.570909	0.880713	0.0773437	0.00194685	Cortical Amygdala	Kcnd2
Kcnh72	0.494445	0.00159309	0.00527674	0.530952	0.541078	0.90557	0.0531005	0.00363207	Cortical Amygdala	Kcnh7
Kctd42	0.727176	-0.000845138	0.00517872	0.0959865	0.794083	0.964868	0.0495195	0.0014223	Cortical Amygdala	Kctd4
Lamp52	0.749535	-0.00446412	0.00577218	1.05022	0.480723	0.867677	0.0825401	0.00396529	Cortical Amygdala	Lamp5
Lcn22	0.300285	-0.00911585	0.00823896	1.62705	0.390297	0.838975	0.0417506	0.00655529	Cortical Amygdala	Lcn2
Lmna4	1.28611	-0.00627405	0.00390974	3.01926	0.176635	0.704552	0.0531137	0.00257127	Cortical Amygdala	Lmna
Lrpprc4	1.13365	-9.57126e-05	0.00354541	0.321793	0.633175	0.936939	0.12154	0.00213477	Cortical Amygdala	Lrpprc
Ly92	0.475189	-0.00815393	0.00646513	1.7846	0.247705	0.794498	0.0545832	0.00302057	Cortical Amygdala	Ly9
Lynx14	1.10047	0.00331677	0.00549738	1.37496	0.454914	0.828582	0.101849	0.00572723	Cortical Amygdala	Lynx1
Map4k34	1.4565	-0.00425837	0.00329135	2.18955	0.283961	0.774398	0.0894333	0.00251132	Cortical Amygdala	Map4k3
Mapk14	2.56635	0.00052771	0.00256275	0.428525	0.658173	0.90846	0.0963838	0.0016958	Cortical Amygdala	Mapk1
Mapt3	2.48145	-0.00296264	0.00242487	1.93763	0.306642	0.836012	0.0744996	0.0016213	Cortical Amygdala	Mapt
Mas12	0.899631	0.00160238	0.00485346	0.539248	0.55486	0.912212	0.0351923	0.00347434	Cortical Amygdala	Mas1
Mink14	5.67045	-0.0014522	0.00187343	0.9659	0.467716	0.884155	0.226458	0.00118985	Cortical Amygdala	Mink1
Mtor4	2.39901	-0.00169931	0.00263047	0.801434	0.576735	0.925984	0.17981	0.00161626	Cortical Amygdala	Mtor
Ndst42	0.378986	0.00428812	0.00790028	0.693321	0.48134	0.903534	0.0427532	0.00531541	Cortical Amygdala	Ndst4
Negr13	1.49496	-0.00483559	0.0036287	2.27667	0.285827	0.749423	0.0597412	0.00287854	Cortical Amygdala	Negr1
Neto13	1.72	0.00180597	0.00329705	0.505803	0.567439	0.921032	0.127465	0.00165923	Cortical Amygdala	Neto1
Nnat4	2.49465	0.00195505	0.00527754	0.606353	0.568813	0.910857	0.147704	0.00397742	Cortical Amygdala	Nnat
Nos12	0.999947	-7.80922e-05	0.00463707	0.294209	0.649967	0.930246	0.0493294	0.00264708	Cortical Amygdala	Nos1
Npas12	0.310767	-0.000293158	0.00788973	0.558012	0.619068	0.938729	0.0371368	0.0061106	Cortical Amygdala	Npas1
Nptx12	10.3034	-0.00484103	0.00242337	4.39862	0.0900964	0.58289	0.365163	0.00184568	Cortical Amygdala	Nptx1
Nptx22	0.466885	-0.00346331	0.00716471	0.542274	0.58551	0.92549	0.0406873	0.00450194	Cortical Amygdala	Nptx2
Nptxr3	18.7062	-0.00397525	0.00191931	4.57014	0.0763043	0.579819	0.764567	0.00128702	Cortical Amygdala	Nptxr
Npy1r2	0.484435	0.00383534	0.00592187	1.27592	0.356076	0.881842	0.0374239	0.00572172	Cortical Amygdala	Npy1r
Nr2f24	2.60113	7.98187e-05	0.00321593	0.318511	0.638753	0.926147	0.106245	0.00194903	Cortical Amygdala	Nr2f2
Nrg12	0.26225	0.00577918	0.00798776	0.81592	0.495259	0.867438	0.0385781	0.00488736	Cortical Amygdala	Nrg1
Nrg23	0.60213	0.00599467	0.00554156	1.89179	0.290155	0.800334	0.0446228	0.00493901	Cortical Amygdala	Nrg2
Nrg32	1.92389	-0.0006371	0.00321508	0.201851	0.754027	0.949918	0.145357	0.00137065	Cortical Amygdala	Nrg3
Ntf31	0.191105	-0.00184186	0.0104875	0.444755	0.610959	0.917185	0.0247024	0.00723418	Cortical Amygdala	Ntf3
Ntng23	1.22278	0.00452588	0.00465247	1.12797	0.40287	0.86301	0.10753	0.00260856	Cortical Amygdala	Ntng2
Ntrk24	0.707631	0.0105211	0.00544639	4.01528	0.0798017	0.613973	0.0756048	0.0027668	Cortical Amygdala	Ntrk2
Ntsr13	0.513861	-0.00185829	0.00561575	0.718926	0.510782	0.896708	0.0400001	0.00468059	Cortical Amygdala	Ntsr1
Olig14	0.332433	0.00312054	0.00752122	0.534371	0.615717	0.888904	0.0400737	0.00481654	Cortical Amygdala	Olig1
Oprm11	0.205319	0.00346076	0.0110339	0.466468	0.719951	0.925225	0.0226582	0.00804408	Cortical Amygdala	Oprm1
Pcp42	0.559149	-0.0108632	0.00755911	2.54434	0.259777	0.722654	0.0552236	0.00597272	Cortical Amygdala	Pcp4
Pdgfa4	1.33602	-0.00207006	0.00340417	0.696983	0.546852	0.911747	0.0918019	0.00200214	Cortical Amygdala	Pdgfa
Pdgfrb4	0.166853	0.000292462	0.0117784	0.404373	0.574598	0.932884	0.0205324	0.00812163	Cortical Amygdala	Pdgfrb
Penk3	0.766194	0.00319819	0.00756749	0.462032	0.643796	0.949601	0.0955597	0.00425677	Cortical Amygdala	Penk
Pkp23	0.719719	0.0129475	0.00546395	6.02831	0.0460293	0.430856	0.0552956	0.00365518	Cortical Amygdala	Pkp2
Plagl13	0.638231	0.00258049	0.0060335	0.826798	0.45027	0.88363	0.0715285	0.00538915	Cortical Amygdala	Plagl1
Plcg22	0.238771	0.00219229	0.00941185	0.732489	0.494518	0.881545	0.0406331	0.00802344	Cortical Amygdala	Plcg2
Prss122	0.252655	-0.00969971	0.00829736	2.03938	0.353931	0.764498	0.0290723	0.00668237	Cortical Amygdala	Prss12
Psen14	0.805134	0.00091063	0.00445849	1.38796	0.420128	0.851898	0.0663734	0.00553748	Cortical Amygdala	Psen1
Psen24	0.559138	-0.00445462	0.00600921	0.900352	0.503215	0.882065	0.0505969	0.00392001	Cortical Amygdala	Psen2
Pten4	1.35836	0.00055208	0.00339152	0.923889	0.497859	0.878554	0.0536769	0.00342136	Cortical Amygdala	Pten
Ptgds4	0.45494	0.00584563	0.00587376	1.17656	0.372826	0.869109	0.0562183	0.00288591	Cortical Amygdala	Ptgds
Ptk2b4	11.6792	-0.00102605	0.00175207	0.799123	0.59857	0.90474	0.342976	0.00125002	Cortical Amygdala	Ptk2b
Ptpru3	1.38755	0.000822679	0.00549891	0.292269	0.611996	0.925474	0.124339	0.00310711	Cortical Amygdala	Ptpru
Pvalb2	0.16437	-0.00696271	0.0115161	1.01283	0.498706	0.89646	0.0233626	0.0119669	Cortical Amygdala	Pvalb
Reln1	0.255948	-0.0101199	0.00980234	1.45333	0.354952	0.828893	0.0341001	0.00562371	Cortical Amygdala	Reln
Rims13	1.44135	-0.00262271	0.00341805	1.38094	0.403316	0.832331	0.0541198	0.00320184	Cortical Amygdala	Rims1
Rims24	1.45042	-0.00140243	0.00326152	0.767737	0.492135	0.895286	0.111889	0.00269411	Cortical Amygdala	Rims2
Robo13	1.15213	-0.00256312	0.00432734	1.09783	0.393842	0.869746	0.0638377	0.00396985	Cortical Amygdala	Robo1
Rph3a3	1.30241	0.00239848	0.00529666	0.990322	0.442398	0.859746	0.115597	0.00496828	Cortical Amygdala	Rph3a
Scimp3	0.270955	-0.00102214	0.00998427	0.436464	0.685142	0.924218	0.0617755	0.00656745	Cortical Amygdala	Scimp
Sharpin4	0.477984	-0.00312692	0.00555977	0.83814	0.434412	0.897774	0.0546318	0.00427457	Cortical Amygdala	Sharpin
Slc17a61	0.227495	0.00407101	0.010378	0.26605	0.708668	0.937839	0.037424	0.00451609	Cortical Amygdala	Slc17a6
Slc17a73	26.4244	-0.00207364	0.00138159	2.51886	0.182847	0.755717	0.957353	0.000762165	Cortical Amygdala	Slc17a7
Slc29a13	0.226461	-0.000921154	0.0105429	0.461511	0.551845	0.917068	0.033719	0.00740164	Cortical Amygdala	Slc29a1
Slc29a23	0.172026	0.00169322	0.00919467	0.468392	0.610061	0.918002	0.0213184	0.00604562	Cortical Amygdala	Slc29a2
Slc30a32	7.05327	-0.00410567	0.00244354	3.44171	0.193017	0.627622	0.244262	0.00209489	Cortical Amygdala	Slc30a3
Slc32a12	0.203002	-0.00431549	0.0102498	0.368063	0.666242	0.949361	0.0407223	0.00486598	Cortical Amygdala	Slc32a1
Snca2	2.99713	0.00117362	0.00304805	0.618751	0.569302	0.93128	0.150576	0.00227337	Cortical Amygdala	Snca
Sorl13	1.28227	-0.00300033	0.00384381	1.59904	0.506578	0.836561	0.0507142	0.00377398	Cortical Amygdala	Sorl1
Sox102	0.186089	0.006557	0.0105241	0.484303	0.558391	0.904333	0.0240897	0.00347717	Cortical Amygdala	Sox10
Sox83	0.81355	-0.00137819	0.00464828	0.428986	0.627447	0.951193	0.0608098	0.00281082	Cortical Amygdala	Sox8
Src4	3.02023	-0.000817388	0.00248219	0.512686	0.66686	0.916225	0.197143	0.00177017	Cortical Amygdala	Src
Sstr32	0.471162	0.00234536	0.00605421	0.506096	0.607603	0.917635	0.0582527	0.00398017	Cortical Amygdala	Sstr3
Syn13	3.9884	-0.00152395	0.0023233	0.913804	0.441608	0.882223	0.111912	0.00170355	Cortical Amygdala	Syn1
Syngap14	10.099	-0.000326732	0.0015562	0.851613	0.563612	0.892763	0.42996	0.00144223	Cortical Amygdala	Syngap1
Syp3	11.9666	-0.00354854	0.00178564	4.32448	0.0949719	0.573772	0.358652	0.00117646	Cortical Amygdala	Syp
Tacr22	0.23185	0.00959373	0.00924829	1.28013	0.334182	0.848728	0.0304021	0.00390576	Cortical Amygdala	Tacr2
Tmem150a4	0.790148	-0.00291291	0.00464648	1.05273	0.40844	0.889568	0.0574348	0.00405805	Cortical Amygdala	Tmem150a
Tpbg3	0.322905	-0.00747759	0.0101879	1.02136	0.364325	0.873221	0.0332327	0.00822918	Cortical Amygdala	Tpbg
Trhr1	0.59932	-0.0119185	0.0063752	3.80962	0.176422	0.591442	0.0459639	0.00574389	Cortical Amygdala	Trhr
Trpm43	0.283087	0.00809819	0.00748718	1.53776	0.308299	0.833817	0.0291668	0.00448389	Cortical Amygdala	Trpm4
Tshz14	0.726953	-0.00332766	0.00587026	0.472068	0.585252	0.913553	0.0339402	0.00250823	Cortical Amygdala	Tshz1
Ube3a2	0.128484	-0.00801381	0.0114866	0.874695	0.532095	0.900888	0.0141262	0.00830397	Cortical Amygdala	Ube3a
Wfs14	1.77115	-0.00522731	0.00477232	1.55453	0.305856	0.81825	0.0923434	0.00339179	Cortical Amygdala	Wfs1
Zbtb204	0.996011	0.00156253	0.00687459	0.557135	0.533497	0.90824	0.133629	0.00510723	Cortical Amygdala	Zbtb20
Adam105	0.699166	-0.00245461	0.00389587	0.530852	0.545425	0.876125	0.029094	0.00143765	DG	Adam10
Adam175	0.193808	-0.000538496	0.00736733	1.02011	0.477359	0.795116	0.0254928	0.00760578	DG	Adam17
Adarb21	0.785347	-0.00467917	0.00390541	2.21008	0.344711	0.73764	0.0397136	0.00334171	DG	Adarb2
Adgra14	0.356887	0.00242895	0.0057796	0.292704	0.660501	0.903488	0.0205641	0.00213761	DG	Adgra1
Adgrg72	0.175967	0.00626237	0.00906512	0.612091	0.506187	0.874125	0.0096558	0.00314348	DG	Adgrg7
Adrb14	0.687602	-0.00262445	0.0039923	0.746892	0.436026	0.815932	0.0427435	0.002381	DG	Adrb1
Aph1b5	0.209496	0.00391027	0.00691274	0.68998	0.580373	0.885667	0.0142949	0.00435203	DG	Aph1b
Apoe5	2.01163	0.00082338	0.00344167	0.50956	0.503677	0.878551	0.0920359	0.00241216	DG	Apoe
App5	24.0179	-0.00179488	0.00108651	3.54035	0.205261	0.583995	0.403379	0.000972071	DG	App
Bace15	0.53308	0.00461992	0.00459423	1.46922	0.366861	0.778702	0.0324222	0.00314572	DG	Bace1
Bcan4	0.263641	0.00585134	0.00681413	1.64452	0.388119	0.778691	0.0162261	0.00727273	DG	Bcan
Bcl11b3	2.70717	0.00109016	0.00203771	1.03361	0.507176	0.826972	0.0572242	0.00182896	DG	Bcl11b
Bdnf3	0.923374	-0.00821386	0.00404131	4.85442	0.11784	0.474933	0.0499448	0.00391231	DG	Bdnf
Bin15	9.55441	-0.00115398	0.00122163	1.06059	0.385001	0.798204	0.235909	0.00054401	DG	Bin1
C1qa1	0.120818	0.0069849	0.0125991	1.09764	0.48694	0.795317	0.0172814	0.0104433	DG	C1qa
Cacng54	0.402144	-0.000960612	0.00557833	0.230298	0.759938	0.918718	0.0307912	0.00277407	DG	Cacng5
Calb13	1.37022	-0.000528735	0.00307282	0.36937	0.629452	0.894309	0.0424089	0.0018987	DG	Calb1
Camk2a4	17.7792	0.000304792	0.0011191	0.416838	0.646552	0.901724	0.318112	0.000693322	DG	Camk2a
Camk2g5	5.38764	-0.00261619	0.00158218	2.98142	0.131984	0.611237	0.155885	0.00080154	DG	Camk2g
Car125	1.70934	-0.00349191	0.00277671	1.91211	0.269361	0.738725	0.0413484	0.00152868	DG	Car12
Cars5	0.866597	-0.00225144	0.00356915	0.723953	0.478514	0.852931	0.0397588	0.00214309	DG	Cars
Casp83	0.136404	0.00293259	0.0099256	0.402692	0.659788	0.913406	0.0165801	0.00578513	DG	Casp8
Cass45	0.189699	0.00735772	0.00751358	1.47807	0.354607	0.74661	0.0190232	0.00528577	DG	Cass4
Cck4	1.59953	0.00178857	0.00290761	1.62223	0.405743	0.773539	0.0613221	0.00350676	DG	Cck
Ccl63	0.171485	-0.00236309	0.00880503	0.445147	0.654288	0.902945	0.017868	0.0061184	DG	Ccl6
Ccr64	0.400546	-0.00185043	0.00617106	0.326796	0.620604	0.902832	0.021414	0.00323187	DG	Ccr6
Cd2ap5	0.387808	0.00729284	0.00508469	2.41597	0.230911	0.716598	0.0214006	0.00350521	DG	Cd2ap
Cd742	0.20041	0.00951279	0.00935857	1.4867	0.364355	0.762951	0.0188144	0.006615	DG	Cd74
Cdh123	0.753086	0.00293638	0.00405244	0.937037	0.473744	0.849249	0.0295012	0.00278206	DG	Cdh12
Chrm43	0.209662	0.00619194	0.00810185	0.775941	0.478092	0.830431	0.0188535	0.00347469	DG	Chrm4
Chrna74	1.00397	0.000587708	0.00327277	0.797464	0.471623	0.830831	0.0499514	0.00304646	DG	Chrna7
Clu5	1.7846	0.000948654	0.00306936	0.628724	0.646214	0.876125	0.0843538	0.0024688	DG	Clu
Cnr13	0.152668	0.00314075	0.0106541	0.526078	0.613798	0.89518	0.0230316	0.00762183	DG	Cnr1
Col11a14	0.240146	0.00387262	0.00697644	0.687867	0.480419	0.851619	0.015608	0.00472468	DG	Col11a1
Col5a25	0.25903	-0.00175998	0.00749172	0.416086	0.62607	0.903163	0.027199	0.00466229	DG	Col5a2
Cplx14	2.49261	-0.000275994	0.00223139	0.815728	0.469879	0.844503	0.0672482	0.00212789	DG	Cplx1
Creb13	0.30797	-0.00347563	0.00626747	0.852662	0.506064	0.837972	0.0306099	0.00491886	DG	Creb1
Crebbp5	0.923941	0.000725128	0.00336134	0.291652	0.705458	0.928362	0.0322847	0.00175046	DG	Crebbp
Crtac14	1.76002	-0.00555299	0.00290712	4.74858	0.171699	0.550856	0.0704802	0.00312575	DG	Crtac1
Csf15	1.40837	0.00311087	0.00295741	1.45844	0.381866	0.781655	0.0449436	0.002042	DG	Csf1
Csf1r3	0.158486	-0.00329724	0.00942664	0.681245	0.437299	0.855157	0.0111803	0.00742029	DG	Csf1r
Cspg55	1.38219	0.00222274	0.00292943	0.890557	0.443567	0.859665	0.0563013	0.00178619	DG	Cspg5
Cst73	0.509496	-0.0017741	0.00514561	0.57505	0.595748	0.863655	0.0562864	0.00374325	DG	Cst7
Ctnnb15	6.88884	-0.00107938	0.00136221	0.927541	0.405736	0.818351	0.208733	0.000785168	DG	Ctnnb1
Ctss4	0.219682	0.00155183	0.0088847	0.531533	0.58978	0.895027	0.0206443	0.006387	DG	Ctss
Cux25	0.527266	-0.000347884	0.00578698	0.0971773	0.810185	0.946075	0.0284305	0.0019294	DG	Cux2
Cx3cl15	4.09951	-0.000600667	0.0017019	0.5524	0.638047	0.881081	0.165844	0.00118727	DG	Cx3cl1
Cxcl104	0.205456	0.00242121	0.00760967	0.302317	0.650516	0.90557	0.0110267	0.00372973	DG	Cxcl10
Dkk35	0.47851	-0.00985876	0.00581365	3.5013	0.172704	0.590507	0.0328889	0.00434394	DG	Dkk3
Dlg45	10.7938	-0.0028284	0.00113297	6.69311	0.0417462	0.371833	0.341885	0.000897888	DG	Dlg4
Drd51	0.770363	0.000314057	0.00402521	0.574727	0.609898	0.860893	0.0370738	0.00322972	DG	Drd5
Epha103	1.28514	0.00480061	0.0038165	2.55328	0.264746	0.642713	0.0509141	0.00366601	DG	Epha10
Epha73	4.77655	0.000228795	0.00159942	0.547895	0.595109	0.875754	0.117836	0.00121986	DG	Epha7
Fermt25	0.894002	-0.000411331	0.00354212	0.138995	0.763467	0.939294	0.0352427	0.00132115	DG	Fermt2
Fev3	0.405763	-0.00591741	0.00643189	1.21112	0.427952	0.793963	0.022723	0.00403282	DG	Fev
Fezf24	0.343879	0.0107967	0.00598804	3.58324	0.103737	0.613801	0.0216697	0.00314141	DG	Fezf2
Fibcd13	0.54453	-0.000784599	0.00481153	0.58493	0.502315	0.860616	0.0142548	0.00375792	DG	Fibcd1
Gad11	2.08213	-0.00590092	0.0026851	5.29377	0.0569294	0.508479	0.0559378	0.00170729	DG	Gad1
Gfap5	3.044	0.00291396	0.00273281	2.24476	0.327769	0.693788	0.0811464	0.00302484	DG	Gfap
Glp2r4	0.225804	-0.00419214	0.00756203	0.408891	0.605726	0.887876	0.020226	0.00270442	DG	Glp2r
Gng23	2.20661	-0.00171343	0.00235106	1.33118	0.500641	0.78072	0.0556063	0.00214238	DG	Gng2
Gpc33	0.580963	0.00210984	0.00506618	0.513337	0.595532	0.872366	0.0362127	0.00317751	DG	Gpc3
Gphn5	1.98466	0.000889021	0.00241725	0.420482	0.585351	0.882801	0.0422913	0.00136284	DG	Gphn
Gpr1584	2.39417	0.00285537	0.00220873	2.15467	0.295801	0.699578	0.0686695	0.00163655	DG	Gpr158
Gpr553	0.15919	0.000919333	0.00897308	0.772404	0.514025	0.846518	0.0142741	0.00845648	DG	Gpr55
Gpr633	0.211369	0.00628637	0.00723347	1.35173	0.460191	0.818473	0.0160691	0.0057037	DG	Gpr63
Grb25	1.75456	0.00191998	0.00265127	1.27559	0.455209	0.816949	0.0432633	0.00247541	DG	Grb2
Gria14	27.0475	-0.000401047	0.000960564	0.525959	0.565972	0.875755	0.525971	0.000601913	DG	Gria1
Gria24	25.3134	0.0014865	0.000912554	2.96824	0.171105	0.668322	0.429828	0.000585329	DG	Gria2
Gria33	5.09682	0.00294647	0.00163125	3.53205	0.113801	0.613934	0.133526	0.000942929	DG	Gria3
Gria44	0.5654	-0.00467219	0.004358	1.93605	0.349205	0.728726	0.0296136	0.00418606	DG	Gria4
Grin13	10.701	0.000864754	0.0011139	1.49246	0.518344	0.797931	0.184052	0.00111817	DG	Grin1
Grin2a3	11.1681	0.000135124	0.00109916	0.524137	0.624089	0.907672	0.275828	0.000836794	DG	Grin2a
Grin2b4	7.30999	0.00100475	0.00131267	1.08848	0.437416	0.810059	0.133036	0.000947709	DG	Grin2b
Grin3a4	0.241657	0.00781499	0.00703049	1.64023	0.349843	0.782161	0.0185642	0.00451031	DG	Grin3a
Grm13	1.21655	0.00183237	0.00299983	0.688455	0.553464	0.865005	0.0425923	0.0018198	DG	Grm1
Grm23	2.55689	0.00224968	0.00224632	1.58423	0.354688	0.758993	0.0587167	0.00178525	DG	Grm2
Grm34	0.497051	-0.00336239	0.00517574	0.698234	0.561829	0.875789	0.0351677	0.00284934	DG	Grm3
Grm53	0.311381	0.00541772	0.00537797	1.84397	0.381384	0.761373	0.0187943	0.00484598	DG	Grm5
Grp2	0.226242	0.00303797	0.00864222	0.794609	0.569643	0.884959	0.0264689	0.00749073	DG	Grp
Gsto13	0.181037	-0.00510451	0.0080013	0.690701	0.528405	0.858843	0.0198696	0.00422531	DG	Gsto1
Hs3st13	0.272528	0.00799133	0.00683877	2.02536	0.30847	0.705971	0.01699	0.00603933	DG	Hs3st1
Htr1a3	0.661619	-0.00299585	0.00415318	0.90643	0.494808	0.853459	0.0270059	0.00274031	DG	Htr1a
Htr3a1	0.209921	-0.00341083	0.00788414	1.17716	0.503148	0.802138	0.0180172	0.0082643	DG	Htr3a
Htr5a3	0.23247	-0.00287873	0.00719494	0.958366	0.527187	0.870125	0.0160401	0.00701431	DG	Htr5a
Id45	0.136356	-0.00338051	0.0103153	0.300886	0.675604	0.909956	0.0111197	0.00479442	DG	Id4
Iqck4	0.322765	-0.00158987	0.00572815	0.617747	0.544126	0.852041	0.0162577	0.00446071	DG	Iqck
Itga72	0.693255	0.00311284	0.00460635	1.23671	0.403567	0.772335	0.0489828	0.0041201	DG	Itga7
Iyd	0.177602	-0.00445233	0.00823566	0.739679	0.48552	0.853491	0.012344	0.00562483	DG	Iyd
Kcnc13	2.2672	2.68516e-05	0.00218321	0.280918	0.657799	0.907889	0.0661219	0.00122774	DG	Kcnc1
Kcnd24	4.42279	-0.00221115	0.00167755	2.1149	0.264269	0.73215	0.0897996	0.00110655	DG	Kcnd2
Kcnh73	0.181101	0.00609894	0.00848124	0.913287	0.479827	0.843475	0.0170367	0.00596546	DG	Kcnh7
Kctd43	1.59081	-0.00390577	0.00282658	2.23272	0.231122	0.68495	0.0579022	0.00163883	DG	Kctd4
Lamp53	0.510765	-0.00444929	0.00491653	1.4174	0.489413	0.810448	0.0304167	0.00414029	DG	Lamp5
Lct1	1.14369	-0.000744826	0.00333318	0.649729	0.5674	0.858062	0.0388899	0.00274775	DG	Lct
Lmna5	0.703115	-0.000129875	0.00426933	0.551662	0.555261	0.880555	0.0297061	0.00343862	DG	Lmna
Lratd24	1.31484	0.00269613	0.00305656	1.3266	0.357034	0.812133	0.0835481	0.0023016	DG	Lratd2
Lrpprc5	1.13224	0.00256793	0.0029698	1.33709	0.372785	0.780534	0.046795	0.00244052	DG	Lrpprc
Ly93	0.399564	0.000524551	0.00605915	0.282044	0.676074	0.918792	0.019881	0.00335311	DG	Ly9
Lynx15	2.09864	0.00124967	0.00253105	1.486	0.409652	0.744494	0.0342805	0.00295799	DG	Lynx1
Map4k35	1.66333	0.00260632	0.00257558	1.35886	0.340866	0.797823	0.0476073	0.00157081	DG	Map4k3
Mapk15	4.26243	-0.00098573	0.00194177	0.51743	0.591841	0.880219	0.0560464	0.00104826	DG	Mapk1
Mapt4	2.53182	-0.0030884	0.00208898	2.72051	0.230686	0.653304	0.106819	0.00150522	DG	Mapt
Mas13	1.41355	-0.00172085	0.00266872	0.980512	0.497156	0.872668	0.0441528	0.00213615	DG	Mas1
Mink15	6.78373	-0.00220651	0.00136464	3.0086	0.167254	0.625156	0.171149	0.000918521	DG	Mink1
Mtor5	2.42441	-0.000354027	0.00218325	0.651644	0.520624	0.861716	0.0748571	0.00182785	DG	Mtor
Ndst43	0.689164	0.0067237	0.00423935	3.14648	0.209731	0.653309	0.0521886	0.00347338	DG	Ndst4
Negr14	1.67841	-0.00327072	0.00268916	1.82934	0.296413	0.776373	0.0444691	0.00176305	DG	Negr1
Neto14	1.59601	-0.00326086	0.00265425	1.91271	0.310805	0.764937	0.0647088	0.00186236	DG	Neto1
Nnat5	0.314558	-0.000591491	0.00605767	0.628454	0.617622	0.892977	0.0235902	0.00502894	DG	Nnat
Nos13	0.811308	0.00128572	0.00392709	0.597482	0.576462	0.861807	0.0389016	0.00285071	DG	Nos1
Npas13	0.295836	-0.00652058	0.00693071	1.33688	0.408303	0.783216	0.0248692	0.00520647	DG	Npas1
Nptx13	25.2249	-0.00242771	0.00103554	6.2663	0.075273	0.424812	0.550453	0.000961569	DG	Nptx1
Nptx23	0.206374	-0.000549277	0.0108245	0.465875	0.609831	0.897017	0.0200152	0.00832113	DG	Nptx2
Nptxr4	10.2669	-0.00407425	0.00163958	6.73806	0.0491711	0.416012	0.233875	0.00137334	DG	Nptxr
Npy1r3	0.934582	-0.00114529	0.00353944	0.785973	0.549493	0.865709	0.0285215	0.00299506	DG	Npy1r
Nr2f25	0.488727	-0.00511574	0.00495911	1.33735	0.352488	0.797026	0.0296435	0.00264127	DG	Nr2f2
Nrg13	0.207711	-0.0058805	0.00803778	0.997558	0.463749	0.840611	0.00980305	0.0059647	DG	Nrg1
Nrg24	0.866716	0.00179881	0.00341175	0.837296	0.571947	0.833735	0.0579678	0.00258798	DG	Nrg2
Nrg33	2.10008	0.00135624	0.00237673	0.947234	0.477179	0.820973	0.0798523	0.00196035	DG	Nrg3
Ntf32	0.737528	0.00180307	0.00413713	0.610996	0.517568	0.856222	0.0323594	0.00278216	DG	Ntf3
Ntng24	2.65801	-0.00126727	0.00214796	1.33268	0.439438	0.801718	0.104587	0.00226175	DG	Ntng2
Ntrk25	0.496372	0.00076921	0.0047483	0.249545	0.661331	0.90948	0.0297087	0.00234579	DG	Ntrk2
Olig15	0.174565	-0.00713607	0.0087132	1.74328	0.357244	0.761931	0.0114763	0.0106302	DG	Olig1
Pcp43	1.3916	-0.00379968	0.00306264	1.7553	0.257848	0.759581	0.0300281	0.0014911	DG	Pcp4
Pdgfa5	0.935308	0.00580683	0.00330914	3.28766	0.116578	0.628284	0.0475243	0.00181268	DG	Pdgfa
Pdyn1	1.18805	-0.00324137	0.00339042	1.49445	0.360202	0.770717	0.0428601	0.00270123	DG	Pdyn
Penk4	0.416075	-0.00427451	0.0064518	0.777514	0.608694	0.87209	0.0304733	0.0044725	DG	Penk
Pilra2	0.165891	0.00241943	0.00899566	0.257588	0.700621	0.918788	0.020401	0.00399803	DG	Pilra
Pkp24	1.49911	0.00118078	0.00289552	1.0592	0.500953	0.819165	0.0580175	0.00290938	DG	Pkp2
Plcg23	0.84642	0.000631756	0.00380601	0.759794	0.585518	0.875055	0.0399611	0.00343078	DG	Plcg2
Prox1	4.03237	-0.000558592	0.00178903	0.449351	0.649093	0.894691	0.106021	0.00111791	DG	Prox1
Prss123	0.400895	0.00118996	0.00530577	0.57621	0.622615	0.866932	0.0204176	0.00396073	DG	Prss12
Psen15	1.52218	-0.000126144	0.00277615	0.587011	0.607484	0.879196	0.0636207	0.00225331	DG	Psen1
Psen25	0.467196	-0.00242486	0.00528541	0.628583	0.606003	0.892897	0.0272016	0.00360812	DG	Psen2
Pten5	1.7211	0.000781756	0.002517	0.582229	0.547581	0.858335	0.0458532	0.00184926	DG	Pten
Ptgds5	0.541635	0.000415408	0.00449743	0.390838	0.742802	0.945603	0.0241697	0.00288094	DG	Ptgds
Ptk2b5	26.9593	-0.00143691	0.000922952	2.74107	0.170503	0.611541	0.459714	0.000510746	DG	Ptk2b
Pvalb3	0.122711	-0.0161888	0.0115214	2.00323	0.211176	0.683321	0.0132298	0.00586976	DG	Pvalb
Reln2	0.130236	-0.0108815	0.0107687	1.40859	0.371109	0.761351	0.0127217	0.00639544	DG	Reln
Rims14	1.76289	0.00105054	0.00258219	0.607921	0.528319	0.87537	0.0408223	0.00181737	DG	Rims1
Rims25	1.18198	-0.00217791	0.00311541	0.741423	0.445275	0.82859	0.0332988	0.00163537	DG	Rims2
Robo14	0.283453	-0.00714146	0.006686	1.38393	0.31957	0.764403	0.0222646	0.00276646	DG	Robo1
Rph3a4	5.61052	-0.000534112	0.00162946	0.459014	0.580933	0.867041	0.141838	0.0010026	DG	Rph3a
Sema5b1	0.513269	0.00457535	0.00517668	1.02424	0.430793	0.854822	0.03898	0.00259516	DG	Sema5b
Serpinf11	0.163372	-0.0104857	0.0103991	1.20372	0.385236	0.817118	0.0183011	0.00578655	DG	Serpinf1
Sharpin5	0.720249	0.00130293	0.00389693	0.855118	0.482243	0.870056	0.0276889	0.00355574	DG	Sharpin
Slc17a74	26.1618	-0.00129039	0.000901652	2.33507	0.212673	0.710378	0.444063	0.000547365	DG	Slc17a7
Slc29a14	0.462998	0.00453253	0.0050086	1.31345	0.365431	0.791659	0.0239164	0.00365474	DG	Slc29a1
Slc29a24	0.214533	-0.000715145	0.0071991	0.478333	0.592452	0.886923	0.0115689	0.00506972	DG	Slc29a2
Slc30a33	7.21489	-0.00104451	0.00141344	0.900864	0.49629	0.809514	0.227003	0.000874155	DG	Slc30a3
Snca3	4.64652	-0.000445414	0.00173191	0.609414	0.61108	0.872588	0.140578	0.00134756	DG	Snca
Sorl14	2.89035	-0.000596179	0.00203957	0.760822	0.537274	0.846505	0.0708903	0.00175275	DG	Sorl1
Sox103	0.151665	0.00171709	0.00898284	0.525281	0.533018	0.875417	0.0147117	0.00676595	DG	Sox10
Sox84	0.551	-0.00368528	0.00455456	0.932866	0.445391	0.835308	0.0232333	0.00256788	DG	Sox8
Src5	5.02452	0.00103144	0.00161133	1.00764	0.434915	0.814461	0.130818	0.0012952	DG	Src
Sstr33	0.457145	0.00144783	0.00499651	0.619195	0.547862	0.89285	0.0307935	0.00373992	DG	Sstr3
Syn14	5.31151	-0.00232296	0.00163159	2.31106	0.205463	0.701233	0.116545	0.000860829	DG	Syn1
Syngap15	10.7751	0.000381255	0.00111751	0.406781	0.600916	0.874497	0.240503	0.000602243	DG	Syngap1
Syp4	14.128	-0.000815146	0.00104486	0.923121	0.408197	0.809514	0.277475	0.000616246	DG	Syp
Tmem150a5	0.689646	0.0041857	0.0040704	1.50341	0.408927	0.772596	0.0440862	0.00299914	DG	Tmem150a
Trem21	0.116907	0.00723961	0.0127008	0.928847	0.472737	0.80111	0.0159376	0.00905159	DG	Trem2
Trhr2	0.185023	0.011889	0.00828365	2.48731	0.200508	0.674994	0.014927	0.00483028	DG	Trhr
Trib21	0.157277	0.0055762	0.0091889	0.634576	0.554913	0.874451	0.00953355	0.00439916	DG	Trib2
Tshz15	1.01559	-0.00344042	0.00359962	1.75683	0.345591	0.754722	0.061407	0.00346842	DG	Tshz1
Ube3a3	0.183434	0.00423935	0.00745084	0.819923	0.474791	0.822192	0.0188169	0.00530799	DG	Ube3a
Wfs15	0.435074	0.00387956	0.005374	1.29124	0.39296	0.765565	0.0551008	0.00490945	DG	Wfs1
Zbtb205	10.3729	-0.000561807	0.00120652	0.957987	0.510525	0.856181	0.196971	0.00108649	DG	Zbtb20
Abi3	0.189099	-0.000544611	0.0087331	0.858187	0.499039	0.908738	0.0266289	0.00847563	Endo	Abi3
Ace4	0.251972	0.000789811	0.00790702	0.53137	0.543034	0.89438	0.0386124	0.00614798	Endo	Ace
Adam106	0.655812	0.00292859	0.00386129	1.21931	0.436413	0.832307	0.0397843	0.00341669	Endo	Adam10
Adam176	0.41441	0.00221066	0.00490024	0.926694	0.522173	0.86661	0.0430806	0.00457176	Endo	Adam17
Aldh1l12	0.209723	-0.0013388	0.00744596	0.367137	0.601907	0.960017	0.0278781	0.00458575	Endo	Aldh1l1
Apoe6	15.1026	0.000769368	0.00168167	1.054	0.385743	0.840302	0.399476	0.00163562	Endo	Apoe
App6	17.4562	0.000257742	0.00142525	0.956763	0.467011	0.830318	0.658481	0.00142944	Endo	App
Aqp42	0.244988	0.00532482	0.0071902	1.06579	0.445468	0.848806	0.0289488	0.00563038	Endo	Aqp4
Bcan5	0.482773	-0.00318015	0.00528399	1.28099	0.456727	0.835902	0.038063	0.00538291	Endo	Bcan
Bin16	0.502122	-0.00194388	0.0047125	0.417153	0.635488	0.932187	0.0604172	0.00236629	Endo	Bin1
C4b1	0.45548	0.00192991	0.00558593	0.88788	0.454527	0.852826	0.039779	0.00521083	Endo	C4b
Camk2a5	1.7185	-0.00591497	0.00411899	2.76695	0.269084	0.66908	0.18002	0.00344323	Endo	Camk2a
Camk2g6	0.622981	0.00279663	0.00405567	0.785458	0.496147	0.899715	0.0495949	0.00222119	Endo	Camk2g
Cars6	0.165936	-0.00554299	0.00784647	0.924852	0.477679	0.907341	0.0192943	0.00574381	Endo	Cars
Casp84	0.236046	0.00281522	0.00663357	0.779776	0.513008	0.914328	0.019496	0.0054461	Endo	Casp8
Cd2ap6	1.07826	-7.5552e-05	0.00337974	0.460109	0.535799	0.920087	0.0628821	0.00241647	Endo	Cd2ap
Cldn5	16.3719	0.000879319	0.00168033	1.31935	0.402507	0.812204	0.523226	0.00183484	Endo	Cldn5
Clu6	5.60533	0.00157147	0.00258519	1.23952	0.511704	0.827081	0.332332	0.00259495	Endo	Clu
Cplx15	0.679003	-0.00136328	0.00480869	0.321484	0.697178	0.921466	0.0574746	0.00248541	Endo	Cplx1
Creb14	0.113018	0.00234413	0.00982646	0.400104	0.658669	0.947985	0.00972327	0.00580911	Endo	Creb1
Crebbp6	0.271949	0.00221925	0.0062333	0.570411	0.553418	0.910963	0.027473	0.00438749	Endo	Crebbp
Csf16	0.497434	0.00419549	0.00535087	1.33965	0.460014	0.79557	0.0344143	0.00479747	Endo	Csf1
Cspg56	0.463327	-0.000586277	0.00513699	0.755143	0.506428	0.896715	0.0422389	0.00465594	Endo	Cspg5
Ctnnb16	6.20826	0.000725189	0.00182873	0.544093	0.5365	0.910715	0.173376	0.00121235	Endo	Ctnnb1
Cx3cl16	0.422114	-0.00233027	0.00541433	0.756596	0.607771	0.908285	0.0414412	0.00460191	Endo	Cx3cl1
Dkk36	0.34173	0.00485666	0.00607889	1.12809	0.48335	0.857668	0.0246894	0.00410905	Endo	Dkk3
Dlg46	0.870926	-0.000878738	0.00413664	0.678737	0.52466	0.87405	0.062243	0.00350303	Endo	Dlg4
Erbb23	0.207802	-0.00287471	0.00710234	0.654831	0.583241	0.911729	0.0151393	0.00518044	Endo	Erbb2
Fermt26	1.11004	-0.000309294	0.0032082	2.31364	0.408538	0.732502	0.0604296	0.00515609	Endo	Fermt2
Flt1	9.52124	0.00154731	0.00162256	1.79938	0.391675	0.81345	0.301831	0.00165554	Endo	Flt1
Fmo12	0.560507	-0.00130712	0.00557323	0.482979	0.623619	0.913477	0.0480871	0.00394198	Endo	Fmo1
Fn13	10.9198	0.0063635	0.00190119	11.9041	0.00722168	0.261162	0.436474	0.00169233	Endo	Fn1
Gfap6	7.4055	0.00726687	0.00258362	8.85997	0.0308939	0.367944	0.410611	0.0025678	Endo	Gfap
Gphn6	0.541585	0.00138951	0.00436322	0.602391	0.531821	0.887593	0.0406802	0.00332582	Endo	Gphn
Grb26	0.50318	-0.00130297	0.00452436	0.249218	0.75407	0.949047	0.0413638	0.00187989	Endo	Grb2
Gria15	0.3367	-0.0122076	0.00679777	3.78047	0.137429	0.610824	0.044681	0.00528706	Endo	Gria1
Gria25	0.186115	-0.00658399	0.00835925	0.914466	0.465442	0.873921	0.0208646	0.00485136	Endo	Gria2
Grm35	0.164514	0.0039479	0.00860882	0.863403	0.532821	0.935563	0.0297951	0.00643413	Endo	Grm3
Hs3st14	0.446633	-0.000446327	0.00587785	0.541021	0.632093	0.951484	0.032503	0.0043503	Endo	Hs3st1
Id46	0.243425	0.000585371	0.00681521	0.429094	0.643581	0.928655	0.0234726	0.00455006	Endo	Id4
Igf22	0.164519	-0.000253674	0.00973204	0.218652	0.737275	0.955117	0.0160262	0.00462574	Endo	Igf2
Inpp5d	0.300561	-0.00141222	0.00616911	0.568023	0.578445	0.933264	0.0212596	0.00474958	Endo	Inpp5d
Kcnq12	0.390431	0.00281596	0.00603639	0.558876	0.59349	0.929524	0.0419112	0.00365819	Endo	Kcnq1
Lmna6	0.795181	0.00343482	0.00431334	1.36489	0.439429	0.813559	0.0510691	0.0042435	Endo	Lmna
Lratd25	0.149395	0.00192557	0.00938951	0.637629	0.641742	0.887195	0.023562	0.00694134	Endo	Lratd2
Lrpprc6	0.156665	-0.00694241	0.00812645	0.988123	0.461381	0.908861	0.0117325	0.00554261	Endo	Lrpprc
Lynx16	0.672202	0.000344632	0.00423526	0.9708	0.489245	0.851733	0.0496858	0.00444798	Endo	Lynx1
Map4k36	1.0433	0.00197502	0.0032522	1.63433	0.412921	0.825597	0.0412931	0.00403438	Endo	Map4k3
Mapk16	0.345272	-0.0010589	0.00559609	0.734128	0.518127	0.909359	0.0212575	0.00505788	Endo	Mapk1
Mapt5	0.200685	0.00190879	0.00728454	0.592302	0.568366	0.929524	0.0207335	0.00549244	Endo	Mapt
Mink16	0.904264	0.000478188	0.00331888	0.412144	0.597845	0.909417	0.0505421	0.0022045	Endo	Mink1
Mtor6	0.695454	0.0043745	0.00389079	1.73148	0.274175	0.802301	0.0488978	0.00290446	Endo	Mtor
Ndnf	1.59565	0.00205286	0.00428996	0.471775	0.642232	0.912831	0.0738578	0.00215926	Endo	Ndnf
Nnat6	0.465748	-0.00327166	0.00554833	1.47325	0.507815	0.778251	0.0316858	0.00654421	Endo	Nnat
Nos3	3.16587	0.00251699	0.00218165	2.04739	0.37465	0.727585	0.133068	0.00205131	Endo	Nos3
Nptx14	0.213973	-0.00456034	0.00899037	0.805251	0.517296	0.868302	0.0291308	0.00693781	Endo	Nptx1
Nptxr5	0.357482	-0.000376946	0.00710311	0.305675	0.648608	0.949285	0.0350549	0.00410796	Endo	Nptxr
Nr2f26	0.410736	-0.00278372	0.00587179	0.475481	0.58498	0.91651	0.0226365	0.003162	Endo	Nr2f2
Ntng25	0.212065	0.00290089	0.00752642	0.53677	0.532368	0.925895	0.0186195	0.00495927	Endo	Ntng2
Ntrk26	0.480057	0.000135977	0.00488552	0.267363	0.649436	0.932483	0.0413023	0.00266049	Endo	Ntrk2
Olig16	0.287766	-0.00383756	0.00672938	0.472258	0.592714	0.936888	0.0226369	0.00274215	Endo	Olig1
Pdgfa6	0.213059	-0.0041348	0.00761505	1.42381	0.450007	0.846039	0.0314506	0.00883874	Endo	Pdgfa
Pomc	0.228095	0.0051215	0.00822352	0.93624	0.460093	0.862699	0.0199181	0.00648883	Endo	Pomc
Prkcd2	0.268236	-0.00138357	0.00734772	0.996566	0.519275	0.892784	0.0207016	0.00804643	Endo	Prkcd
Psen16	0.376158	-0.00188263	0.00528706	0.812483	0.487703	0.896548	0.0450251	0.00473198	Endo	Psen1
Psen26	0.274659	-0.00466767	0.00669775	0.721445	0.514409	0.908026	0.0224976	0.00326091	Endo	Psen2
Pten6	0.438206	-0.00308926	0.00517575	1.36648	0.503383	0.799136	0.0321502	0.00535112	Endo	Pten
Ptgds6	0.244703	-0.00494634	0.00851367	1.0236	0.371948	0.907802	0.0363466	0.00711181	Endo	Ptgds
Ptk2b6	0.284509	-0.0131037	0.00790247	3.18553	0.16591	0.687573	0.043978	0.00612519	Endo	Ptk2b
Ptpru4	0.243126	0.000359416	0.0068541	0.253508	0.70447	0.946019	0.0236691	0.00352254	Endo	Ptpru
Rims15	0.219534	0.00185141	0.00767451	0.454003	0.557372	0.921493	0.0357425	0.00489794	Endo	Rims1
Rph3a5	0.498868	-0.000261636	0.00549106	0.59987	0.580941	0.909302	0.0472469	0.00447086	Endo	Rph3a
S100b3	0.728189	0.0017014	0.00417354	1.32977	0.338457	0.819827	0.0292243	0.00475908	Endo	S100b
Sharpin6	0.257964	0.00296006	0.00597353	0.701371	0.520434	0.898409	0.0331316	0.00417368	Endo	Sharpin
Slc17a75	0.796247	-0.00331773	0.00519595	1.41053	0.490197	0.835142	0.0843017	0.00529245	Endo	Slc17a7
Slc29a15	0.109212	0.000404201	0.0109075	0.397112	0.66945	0.931016	0.00898774	0.00772361	Endo	Slc29a1
Src6	0.340475	0.00327668	0.00590775	1.49989	0.467247	0.823181	0.0278338	0.00663905	Endo	Src
Syn15	0.268757	0.00116184	0.00647439	0.355431	0.659956	0.952671	0.0303636	0.00406166	Endo	Syn1
Syngap16	0.346306	-0.00144086	0.00568672	0.663509	0.603942	0.91967	0.0299987	0.00529109	Endo	Syngap1
Syp5	0.453949	-0.00158594	0.00565021	0.782045	0.570464	0.85345	0.0542813	0.0052395	Endo	Syp
Tek	5.04772	0.00390168	0.0019237	4.84155	0.121153	0.542998	0.22168	0.00188135	Endo	Tek
Tmem150a6	0.124466	-0.00703102	0.0100512	0.885345	0.545021	0.897122	0.0154176	0.00803329	Endo	Tmem150a
Trib22	0.377137	0.00055053	0.00560538	0.22357	0.73485	0.949128	0.0327146	0.00275988	Endo	Trib2
Trpm44	0.176956	0.00501466	0.00774766	1.4739	0.574721	0.840401	0.0229713	0.0075708	Endo	Trpm4
Tshz16	0.646054	-0.0036978	0.0046188	1.17519	0.355967	0.897153	0.047059	0.00343364	Endo	Tshz1
Tshz2	0.28811	0.0019646	0.00638404	0.788725	0.553205	0.942343	0.0254005	0.0059249	Endo	Tshz2
Vtn2	0.38414	-0.000136045	0.00808725	1.10637	0.453931	0.931281	0.0453538	0.00890742	Endo	Vtn
Wfs16	0.145686	0.00394435	0.00925271	0.705297	0.563263	0.933766	0.0211452	0.00724107	Endo	Wfs1
Zbtb206	2.25447	0.00389012	0.00238827	2.98156	0.175198	0.65036	0.0680512	0.00162538	Endo	Zbtb20
Ace5	0.327265	-0.00109784	0.00634407	0.6257	0.621825	0.928717	0.0339463	0.00499728	L2_IT	Ace
Adam107	0.494813	-0.00400424	0.00535768	0.838113	0.452913	0.933695	0.0449338	0.0027982	L2_IT	Adam10
Adam177	0.242641	-0.00433301	0.00813425	0.384198	0.608395	0.940385	0.0187265	0.00301445	L2_IT	Adam17
Adarb22	0.152783	-0.00637126	0.0123985	0.448803	0.567677	0.937259	0.0217874	0.00625927	L2_IT	Adarb2
Adgra15	0.883975	0.00429684	0.00453109	1.45957	0.445827	0.845845	0.0676547	0.00354426	L2_IT	Adgra1
Adrb15	1.56908	-0.00257117	0.00340189	1.66407	0.283558	0.845838	0.0964506	0.00373445	L2_IT	Adrb1
Aldh1l13	0.164187	0.00513774	0.00978865	0.767968	0.572077	0.913347	0.0211963	0.00665363	L2_IT	Aldh1l1
Aph1b6	0.315405	0.00293495	0.00743587	0.772494	0.513214	0.920149	0.0389585	0.0063139	L2_IT	Aph1b
Apoe7	1.74029	0.00689821	0.0050346	3.04017	0.340179	0.729942	0.327316	0.0059617	L2_IT	Apoe
App7	38.406	-0.000665051	0.0016033	0.501477	0.581458	0.923704	1.97352	0.000973412	L2_IT	App
Bace16	0.461787	-0.000389148	0.00625583	0.260756	0.694436	0.945746	0.0328294	0.0034104	L2_IT	Bace1
Bcan6	0.621363	-0.00296456	0.00756716	0.538005	0.570077	0.947631	0.0580962	0.00516067	L2_IT	Bcan
Bcl11b4	0.375303	-0.00312502	0.00713467	0.548362	0.546361	0.919498	0.0310021	0.00446447	L2_IT	Bcl11b
Bdnf4	0.782907	-0.00155384	0.00568208	0.761312	0.547572	0.92042	0.0469434	0.00524742	L2_IT	Bdnf
Bin17	11.1373	-0.00123881	0.00148307	0.87871	0.447735	0.905979	0.363863	0.000720011	L2_IT	Bin1
C1qa2	0.0886491	0.0169802	0.017698	1.60534	0.332485	0.84022	0.0137601	0.0141994	L2_IT	C1qa
Cacng55	0.267858	0.00565174	0.00896519	0.943464	0.490771	0.895648	0.0292632	0.00659955	L2_IT	Cacng5
Calb14	0.417946	0.000828746	0.00714417	0.313529	0.635355	0.944328	0.0379047	0.00421142	L2_IT	Calb1
Camk2a6	11.1249	-0.00187122	0.00160795	1.61871	0.30659	0.845226	0.351855	0.000887832	L2_IT	Camk2a
Camk2g7	3.76382	-0.00431345	0.00226803	3.95441	0.102873	0.656626	0.210159	0.00136256	L2_IT	Camk2g
Car126	0.463459	0.00599932	0.00647099	2.09854	0.352745	0.809186	0.060975	0.00707688	L2_IT	Car12
Cars7	1.10861	-0.00257498	0.0035429	1.22022	0.505261	0.857748	0.0792634	0.00303627	L2_IT	Cars
Casp85	0.0994601	0.0125257	0.0139469	1.26274	0.43102	0.915562	0.0185555	0.0105373	L2_IT	Casp8
Cass46	0.240482	-0.00131585	0.00917625	0.221402	0.703788	0.958752	0.0332807	0.0046225	L2_IT	Cass4
Cbln41	0.250654	-0.00613152	0.0097364	0.690234	0.509906	0.92459	0.0343436	0.00574451	L2_IT	Cbln4
Cck5	3.52548	0.0028884	0.00294891	1.51376	0.308133	0.869557	0.15706	0.00231935	L2_IT	Cck
Cckbr2	2.64511	-0.00148058	0.0029998	0.652893	0.505759	0.930561	0.198904	0.00196674	L2_IT	Cckbr
Ccl64	0.284896	-0.00621505	0.00712153	1.22527	0.379195	0.88653	0.0304169	0.00507327	L2_IT	Ccl6
Ccr65	0.65044	-0.00744899	0.00631159	1.6286	0.291578	0.859575	0.0659938	0.00322839	L2_IT	Ccr6
Cd2ap7	0.289377	-0.00419561	0.00693802	0.866245	0.487077	0.901878	0.0181645	0.00535156	L2_IT	Cd2ap
Cd743	0.224176	0.001178	0.00849351	0.323298	0.661171	0.938563	0.0246739	0.00483019	L2_IT	Cd74
Cdh124	0.699502	-0.00578877	0.00532928	2.24528	0.425264	0.760285	0.0494367	0.0058593	L2_IT	Cdh12
Chat	0.121168	-0.00254284	0.0160503	0.379361	0.640343	0.947185	0.020323	0.0114212	L2_IT	Chat
Chrm44	1.54891	0.000467621	0.00345552	0.307824	0.640259	0.948652	0.0588934	0.00192767	L2_IT	Chrm4
Chrna75	0.301645	-0.00329077	0.00734903	0.639767	0.60436	0.914947	0.0270938	0.00499421	L2_IT	Chrna7
Clu7	2.68199	-0.00333259	0.00262379	2.11249	0.234896	0.844276	0.166831	0.00182852	L2_IT	Clu
Cnr14	0.822851	0.00791667	0.00450254	3.3556	0.107804	0.726698	0.064355	0.00209265	L2_IT	Cnr1
Coch2	0.590673	0.00108533	0.00630919	0.348707	0.637309	0.954837	0.0330342	0.00364649	L2_IT	Coch
Col11a15	0.337514	0.00217837	0.0068493	0.314943	0.67049	0.947854	0.0432304	0.00338197	L2_IT	Col11a1
Col5a26	0.173439	-0.00582798	0.0100718	0.895012	0.489485	0.933659	0.0132272	0.00793877	L2_IT	Col5a2
Cplx16	2.55065	0.00221344	0.00295252	0.768882	0.499172	0.921092	0.159613	0.00144202	L2_IT	Cplx1
Creb15	0.182954	-0.00253996	0.0102502	0.598265	0.573318	0.931731	0.0282125	0.00828574	L2_IT	Creb1
Crebbp7	0.750765	-0.0032799	0.00435004	0.792606	0.492806	0.922886	0.0672127	0.00220943	L2_IT	Crebbp
Crtac15	1.39792	0.00434429	0.00409345	1.32452	0.323175	0.892736	0.055122	0.00172485	L2_IT	Crtac1
Csf17	0.373261	0.00487953	0.00614712	1.21692	0.502698	0.862927	0.0487659	0.00554216	L2_IT	Csf1
Csf1r4	0.187397	0.00526201	0.0103278	0.661899	0.537396	0.923144	0.0275737	0.00719698	L2_IT	Csf1r
Cspg57	2.23255	0.00058883	0.00270914	0.664518	0.472282	0.921909	0.116698	0.0022379	L2_IT	Cspg5
Cst74	0.360332	0.00707904	0.00697113	1.17487	0.339038	0.911903	0.0411215	0.00260023	L2_IT	Cst7
Ctnnb17	4.47514	-0.00162081	0.00216795	0.952131	0.49117	0.895154	0.300136	0.00148458	L2_IT	Ctnnb1
Ctss5	0.243727	0.0171053	0.00916259	3.83496	0.130795	0.643062	0.0272579	0.00653782	L2_IT	Ctss
Cux26	2.2867	-0.00298868	0.00406197	1.18643	0.457694	0.916335	0.18767	0.0035475	L2_IT	Cux2
Cx3cl17	4.96201	-0.00181672	0.00218564	1.12779	0.428682	0.920412	0.307483	0.00149869	L2_IT	Cx3cl1
Cxcl105	0.244395	0.000963424	0.00915255	0.262019	0.644919	0.939999	0.0392439	0.00511037	L2_IT	Cxcl10
Ddit4l2	0.24101	-0.0130403	0.0111229	1.7412	0.297911	0.863471	0.0215164	0.0061918	L2_IT	Ddit4l
Deptor3	0.191836	-0.00105478	0.0113633	0.235376	0.673168	0.943434	0.0333107	0.0058591	L2_IT	Deptor
Dkk37	3.77036	-0.00295503	0.00368108	1.5826	0.415137	0.845348	0.201148	0.00402215	L2_IT	Dkk3
Dlg47	8.4653	-0.000494251	0.00158924	0.445773	0.617781	0.949585	0.453641	0.000990044	L2_IT	Dlg4
Drd12	0.321128	0.0049134	0.00836443	0.47506	0.578503	0.93066	0.0283781	0.00320003	L2_IT	Drd1
Elfn13	0.131421	0.00410033	0.0123344	0.33126	0.641126	0.950751	0.0194119	0.00570286	L2_IT	Elfn1
Epha104	1.71174	-0.00339895	0.00356474	1.09186	0.368567	0.899492	0.0617297	0.0013991	L2_IT	Epha10
Epha74	0.867614	0.00129655	0.00510622	0.597539	0.514891	0.938493	0.0922039	0.00404527	L2_IT	Epha7
Erbb24	0.293186	0.00427237	0.0092676	0.665942	0.515084	0.933181	0.0379375	0.0064215	L2_IT	Erbb2
Fermt27	0.600151	-0.00221922	0.00462767	0.960771	0.483234	0.883624	0.0414793	0.0041039	L2_IT	Fermt2
Fev4	0.539302	0.00430181	0.00616831	0.905191	0.491688	0.887805	0.0549196	0.00410879	L2_IT	Fev
Fezf25	0.633976	0.00397651	0.00510244	0.934494	0.4741	0.910537	0.0421791	0.00309819	L2_IT	Fezf2
Fibcd14	0.198788	0.00117852	0.0103733	0.216234	0.694375	0.951393	0.0227456	0.00514353	L2_IT	Fibcd1
Fn14	0.205359	-0.00435406	0.00930056	0.60955	0.574035	0.917796	0.01818	0.0067801	L2_IT	Fn1
Fos4	0.94774	0.00602543	0.0067937	1.6387	0.332133	0.88607	0.0917672	0.00652022	L2_IT	Fos
Gfap7	1.27285	0.0153009	0.00408944	13.9967	0.000238232	0.0408566	0.136116	0.00130532	L2_IT	Gfap
Glp2r5	0.216753	-0.000245002	0.00913448	0.395672	0.630644	0.944454	0.0339176	0.00575187	L2_IT	Glp2r
Gng24	0.747476	0.00242351	0.00426307	0.63583	0.618034	0.935115	0.0469049	0.0025939	L2_IT	Gng2
Gphn7	1.4541	0.00435684	0.00305189	2.36783	0.214627	0.825474	0.0698738	0.00188452	L2_IT	Gphn
Gpr1585	2.44475	-0.00463147	0.00279265	3.31224	0.176768	0.688863	0.0922906	0.00228067	L2_IT	Gpr158
Gpr554	0.190518	0.00356989	0.00957509	0.285646	0.667974	0.948274	0.0295484	0.0040831	L2_IT	Gpr55
Gpr634	0.187262	0.0129531	0.00870323	2.57987	0.206558	0.769991	0.0292555	0.00571834	L2_IT	Gpr63
Grb27	1.27435	-0.00335982	0.00334738	1.84852	0.389242	0.847127	0.0690887	0.00315443	L2_IT	Grb2
Gria16	5.97494	0.00124646	0.0023036	1.0874	0.505245	0.876953	0.265137	0.00218804	L2_IT	Gria1
Gria26	16.6878	0.000836813	0.00136416	0.956958	0.445101	0.896485	0.903432	0.00115896	L2_IT	Gria2
Gria34	8.5487	-0.000150879	0.00206506	0.413968	0.617324	0.940994	0.441447	0.00137021	L2_IT	Gria3
Gria45	1.81992	-0.000270103	0.00294653	0.47467	0.632257	0.925469	0.155334	0.00217201	L2_IT	Gria4
Grin14	10.0382	0.000423748	0.00160908	0.351483	0.678722	0.949706	0.45305	0.000910459	L2_IT	Grin1
Grin2a4	4.79596	0.00100864	0.00193152	0.95542	0.469697	0.902981	0.283043	0.00168536	L2_IT	Grin2a
Grin2b5	5.61909	0.00137461	0.00194811	1.54769	0.435753	0.837044	0.18815	0.00211204	L2_IT	Grin2b
Grin2c4	0.263994	-0.00464329	0.00868449	0.677095	0.491603	0.932341	0.0338048	0.00589369	L2_IT	Grin2c
Grin3a5	0.155529	-0.00319272	0.0115578	0.280551	0.672427	0.950027	0.0177972	0.00601345	L2_IT	Grin3a
Grm14	0.55357	-0.00549855	0.00531762	1.53684	0.346906	0.903037	0.0474782	0.00388134	L2_IT	Grm1
Grm24	0.734923	-0.00265841	0.00496844	0.541257	0.514364	0.927557	0.0800514	0.00277693	L2_IT	Grm2
Grm36	0.99846	-0.00747908	0.0045396	3.44462	0.193374	0.704079	0.100182	0.00418875	L2_IT	Grm3
Grm42	0.327368	-0.000937374	0.00765777	0.74785	0.556491	0.899133	0.0315063	0.0066157	L2_IT	Grm4
Grm54	0.183813	0.00409161	0.0107204	0.333034	0.675574	0.948398	0.0235659	0.00440166	L2_IT	Grm5
Grp3	0.183514	-0.00109756	0.0133508	0.264032	0.661103	0.942262	0.0292546	0.007514	L2_IT	Grp
Hcn13	0.923664	0.0048316	0.00446642	1.61675	0.339884	0.840885	0.0513611	0.00313966	L2_IT	Hcn1
Hrh33	0.607172	0.00121033	0.00734201	0.576688	0.601609	0.934046	0.0634156	0.00597424	L2_IT	Hrh3
Hs3st15	0.431786	0.00333854	0.00618503	0.693958	0.618446	0.91978	0.040694	0.00366634	L2_IT	Hs3st1
Htr1a4	0.305661	0.00182294	0.00726642	0.94955	0.568989	0.920931	0.0399731	0.00766332	L2_IT	Htr1a
Htr3a2	0.187993	0.00118426	0.00987622	0.178593	0.725107	0.955438	0.0277527	0.00422739	L2_IT	Htr3a
Htr5a4	0.428187	-0.00366415	0.00577503	0.80183	0.532636	0.900637	0.0374264	0.00379282	L2_IT	Htr5a
Ifng2	0.082421	-0.0135287	0.0174161	1.29083	0.41749	0.888607	0.019882	0.0145702	L2_IT	Ifng
Iqck5	0.247087	-0.00781674	0.00889222	1.10573	0.455229	0.863186	0.0302629	0.00553387	L2_IT	Iqck
Kcnc14	1.83581	-0.00337596	0.00294104	1.95099	0.313484	0.840082	0.0626783	0.00243535	L2_IT	Kcnc1
Kcnd25	1.424	-0.000913024	0.003356	0.450556	0.583706	0.924652	0.101432	0.00213552	L2_IT	Kcnd2
Kcnh74	0.832699	-0.00309989	0.00460037	0.649707	0.506981	0.931058	0.0608853	0.00211587	L2_IT	Kcnh7
Kctd44	0.352361	0.00708996	0.0072449	1.35569	0.391312	0.88435	0.0360782	0.00471428	L2_IT	Kctd4
Lamp54	2.72555	-0.000630959	0.00393482	0.468409	0.577561	0.940723	0.214566	0.00281035	L2_IT	Lamp5
Lcn23	0.227426	-0.00487847	0.00837395	0.894	0.483384	0.908988	0.029243	0.00669221	L2_IT	Lcn2
Lmna7	1.78875	-0.00516077	0.00316591	3.80819	0.187181	0.660002	0.14193	0.00363378	L2_IT	Lmna
Lratd26	0.146962	0.0133396	0.0122395	1.31973	0.316491	0.863735	0.0423504	0.00545684	L2_IT	Lratd2
Lrpprc7	0.983957	-0.00440026	0.00360619	1.96627	0.305627	0.845633	0.0748383	0.0024862	L2_IT	Lrpprc
Ly94	0.410224	-0.00128108	0.00668743	0.411617	0.628586	0.951996	0.0551966	0.00434646	L2_IT	Ly9
Lynx17	1.53213	0.00192433	0.00435757	0.69541	0.480617	0.929717	0.140711	0.00312612	L2_IT	Lynx1
Map4k37	1.53037	-0.00322901	0.00315084	1.35393	0.375183	0.875525	0.0819637	0.00185062	L2_IT	Map4k3
Mapk17	2.28631	-0.000198317	0.00284309	0.166723	0.74033	0.959128	0.166499	0.00121852	L2_IT	Mapk1
Mapt6	2.74025	1.89358e-05	0.00224299	0.66467	0.569348	0.931356	0.15595	0.00188905	L2_IT	Mapt
Mas14	0.711121	0.00146	0.00575676	0.59158	0.556782	0.929536	0.0489096	0.00431849	L2_IT	Mas1
Mink17	5.25306	-0.00134214	0.00203817	0.516311	0.530348	0.937778	0.322059	0.000616476	L2_IT	Mink1
Mmp91	0.169589	0.000683454	0.0118306	0.274642	0.674831	0.948277	0.0170775	0.00647541	L2_IT	Mmp9
Mtor7	2.22664	1.2809e-05	0.0025548	0.776816	0.486735	0.931666	0.188709	0.00233668	L2_IT	Mtor
Ndst44	0.473329	0.000408106	0.00678106	0.596724	0.555548	0.943594	0.0309284	0.0054668	L2_IT	Ndst4
Negr15	1.39146	-7.96036e-05	0.00388367	0.383192	0.625595	0.949156	0.114367	0.00256412	L2_IT	Negr1
Neto15	1.60277	0.00363826	0.0031453	1.90299	0.344036	0.834033	0.147204	0.00268918	L2_IT	Neto1
Nnat7	0.496922	0.0138742	0.00767851	3.48192	0.131531	0.713514	0.05491	0.00488956	L2_IT	Nnat
Nos14	0.46749	0.00896042	0.00653385	2.35323	0.274844	0.785729	0.0476666	0.00527437	L2_IT	Nos1
Npas14	0.37576	0.0077967	0.00663957	1.49031	0.283111	0.889779	0.0480121	0.0030493	L2_IT	Npas1
Nptx15	9.28515	-0.000145479	0.00274846	0.370602	0.598433	0.935276	0.581278	0.00178648	L2_IT	Nptx1
Nptx24	2.04499	-0.00403315	0.00538792	1.33399	0.539901	0.852864	0.180187	0.0048882	L2_IT	Nptx2
Nptxr6	17.3914	-0.00308616	0.002338	1.85138	0.225417	0.845965	0.5276	0.00103865	L2_IT	Nptxr
Npy1r4	0.593063	0.00375516	0.00526065	0.912947	0.454804	0.91849	0.0405626	0.00337947	L2_IT	Npy1r
Nr2f27	1.2418	0.0108578	0.00469588	5.74278	0.0410752	0.529688	0.0960052	0.00266048	L2_IT	Nr2f2
Nrg14	0.310285	-0.00258018	0.00771842	0.391855	0.691508	0.932906	0.0439625	0.00514663	L2_IT	Nrg1
Nrg25	0.478051	0.000582139	0.00537659	0.254048	0.727909	0.962065	0.0332426	0.00295043	L2_IT	Nrg2
Nrg34	2.12743	-0.000242887	0.00273523	0.915716	0.600442	0.920552	0.142867	0.00267083	L2_IT	Nrg3
Ntng26	1.27326	0.00167563	0.00411133	0.934237	0.419816	0.907559	0.0735715	0.00381362	L2_IT	Ntng2
Ntrk27	0.883327	0.00237721	0.00472814	1.27605	0.513525	0.874931	0.0851189	0.0050791	L2_IT	Ntrk2
Ntsr14	0.362948	0.00186076	0.00644845	0.477393	0.61972	0.947187	0.0417852	0.00413134	L2_IT	Ntsr1
Olig17	0.326017	0.00672037	0.00746696	1.0318	0.431777	0.908634	0.0488196	0.00401036	L2_IT	Olig1
Pax61	0.12332	0.00533462	0.0155054	0.773703	0.522583	0.923095	0.0265361	0.0134094	L2_IT	Pax6
Pcp44	0.583716	0.000415508	0.00735954	0.311363	0.700829	0.956267	0.0403501	0.00400799	L2_IT	Pcp4
Pdgfa7	1.26006	-0.0023679	0.00341262	1.0484	0.419449	0.911442	0.0737972	0.0026645	L2_IT	Pdgfa
Pdgfrb5	0.14662	0.00593711	0.0113189	0.478027	0.552655	0.938707	0.0153356	0.00586872	L2_IT	Pdgfrb
Pdyn2	0.224416	0.00597125	0.0111668	0.663896	0.47864	0.911117	0.0191597	0.00792033	L2_IT	Pdyn
Penk5	3.94075	-0.00731878	0.00636099	1.77556	0.334983	0.846317	0.361479	0.00539245	L2_IT	Penk
Pkp25	0.438559	2.14028e-05	0.00625134	0.40317	0.663301	0.943071	0.0374225	0.00418959	L2_IT	Pkp2
Plagl14	0.767339	0.00162839	0.00561725	0.561886	0.595232	0.922934	0.074457	0.00382275	L2_IT	Plagl1
Plcg24	0.274006	-0.00918716	0.00863975	1.40878	0.362372	0.887633	0.0216375	0.00537918	L2_IT	Plcg2
Pomc1	0.174293	-0.000534697	0.0106609	0.205283	0.731599	0.952671	0.0255089	0.00493943	L2_IT	Pomc
Prss124	0.293365	-0.00367222	0.00779406	0.478235	0.566655	0.922949	0.0275868	0.00411497	L2_IT	Prss12
Psen17	0.874053	0.000669673	0.00391235	0.286818	0.703601	0.948528	0.0729844	0.00206851	L2_IT	Psen1
Psen27	0.496478	-0.00185124	0.00531141	0.379135	0.604056	0.948089	0.0533124	0.00271734	L2_IT	Psen2
Pten7	1.28871	-0.00143275	0.00379283	0.69719	0.541088	0.919364	0.0894261	0.00289742	L2_IT	Pten
Ptgds7	0.484047	0.00242528	0.00625678	0.313253	0.669463	0.956686	0.0541252	0.00270376	L2_IT	Ptgds
Ptk2b7	10.8222	-0.00207586	0.0018103	1.57193	0.309975	0.878717	0.369581	0.000984576	L2_IT	Ptk2b
Ptpru5	0.403745	0.00688214	0.00849433	1.20454	0.467972	0.878493	0.0603449	0.0062278	L2_IT	Ptpru
Pvalb4	0.196034	-0.00608014	0.00876239	0.705971	0.517758	0.928481	0.0186929	0.0040523	L2_IT	Pvalb
Reln3	0.222355	-0.00560558	0.0105616	0.862663	0.536782	0.925631	0.044774	0.00993621	L2_IT	Reln
Rims16	1.83926	0.00256768	0.00327157	1.06641	0.525188	0.894687	0.165706	0.00234404	L2_IT	Rims1
Rims26	1.76393	0.000827399	0.00296276	0.306645	0.648523	0.95554	0.0732327	0.00150525	L2_IT	Rims2
Robo15	1.06829	0.00824914	0.00505413	4.21037	0.226365	0.627518	0.075052	0.00617235	L2_IT	Robo1
Rorb1	0.37884	-0.0230006	0.00959925	6.58614	0.0485625	0.561027	0.0463715	0.00798448	L2_IT	Rorb
Rph3a6	2.98044	0.000480958	0.00363907	0.660495	0.463869	0.92027	0.190684	0.00299896	L2_IT	Rph3a
S100b4	0.209576	0.00602525	0.00951005	0.671425	0.554831	0.943106	0.0300448	0.00526289	L2_IT	S100b
Scimp4	0.194589	0.00684097	0.00925818	0.679479	0.47799	0.915167	0.0262866	0.00320936	L2_IT	Scimp
Scn4b	0.569951	-0.00076049	0.00702015	0.463082	0.616817	0.938254	0.0377353	0.00512777	L2_IT	Scn4b
Sema5b2	0.151554	0.00126535	0.0107979	0.302744	0.657203	0.945842	0.0265012	0.00626139	L2_IT	Sema5b
Serpinf12	0.168682	-0.00219529	0.0121675	0.282725	0.666479	0.946336	0.034475	0.00665928	L2_IT	Serpinf1
Sharpin7	0.485102	-0.00165833	0.00484045	0.394473	0.608709	0.94048	0.0286498	0.002706	L2_IT	Sharpin
Slc17a62	0.263849	-0.00838216	0.00843304	1.22536	0.392054	0.892253	0.0266927	0.00489159	L2_IT	Slc17a6
Slc17a76	25.6329	-0.000732584	0.00126046	0.756975	0.554106	0.914799	1.26193	0.000866702	L2_IT	Slc17a7
Slc29a16	0.168423	0.00596861	0.0109679	0.584847	0.519451	0.932062	0.0231364	0.00658456	L2_IT	Slc29a1
Slc29a25	0.157951	-0.00724528	0.0101497	0.597147	0.504863	0.939233	0.0238989	0.00354025	L2_IT	Slc29a2
Slc2a4	0.125698	-0.000847645	0.0131477	0.263964	0.703551	0.945362	0.0253516	0.00722156	L2_IT	Slc2a4
Slc30a34	6.15313	-0.00355608	0.00253462	2.3929	0.259507	0.817911	0.337191	0.00190456	L2_IT	Slc30a3
Slc32a13	0.194304	-0.00254101	0.0100442	0.816861	0.601753	0.906337	0.0266666	0.00902243	L2_IT	Slc32a1
Slc6a41	0.149715	0.0038398	0.0121656	0.707366	0.571697	0.916401	0.0144228	0.0101299	L2_IT	Slc6a4
Snca4	2.30557	0.00053478	0.00330689	0.973399	0.545498	0.887722	0.121088	0.00338199	L2_IT	Snca
Sorl15	1.53704	0.00239501	0.00354722	1.2066	0.430031	0.886291	0.116088	0.00324531	L2_IT	Sorl1
Sox104	0.261222	-0.00749521	0.00948352	0.751208	0.466247	0.934502	0.0300414	0.00406926	L2_IT	Sox10
Sox85	0.812156	0.00181274	0.00440053	0.840723	0.499187	0.901311	0.0638102	0.00380718	L2_IT	Sox8
Src7	3.4093	-0.00342137	0.0022614	2.65385	0.207197	0.790258	0.268314	0.00153031	L2_IT	Src
Sst1	0.152601	0.00500148	0.014975	0.301355	0.722782	0.956302	0.0230866	0.00654415	L2_IT	Sst
Sstr34	0.517091	0.0040124	0.00538925	1.18598	0.412099	0.888304	0.0404308	0.00437565	L2_IT	Sstr3
Sulf23	0.292015	0.00543779	0.0117179	1.43131	0.304569	0.894138	0.0387546	0.014844	L2_IT	Sulf2
Syn16	4.65431	-0.000460523	0.00190358	0.580467	0.506928	0.931452	0.255846	0.00143589	L2_IT	Syn1
Syngap17	10.2777	-0.00081344	0.00158751	1.37029	0.534159	0.878984	0.304909	0.00177418	L2_IT	Syngap1
Syp6	12.9056	-0.000698739	0.00153582	0.68808	0.558959	0.937401	0.5136	0.00117386	L2_IT	Syp
Tacr23	0.234675	-0.00635404	0.00980096	0.709927	0.515964	0.916951	0.0574535	0.00583277	L2_IT	Tacr2
Tmem1192	0.234392	0.0019325	0.00879572	0.26032	0.696897	0.955832	0.0288727	0.00409094	L2_IT	Tmem119
Tmem150a7	0.670643	-0.00225256	0.00502441	0.655391	0.516324	0.924638	0.0739681	0.00373247	L2_IT	Tmem150a
Trem22	0.171678	0.0126551	0.0117618	2.02796	0.282766	0.821792	0.0490826	0.0099392	L2_IT	Trem2
Trib23	0.151521	0.00549599	0.0105361	0.981937	0.468065	0.917383	0.0252068	0.00905471	L2_IT	Trib2
Trpm45	0.413742	-0.00399038	0.00676275	0.799508	0.528613	0.923002	0.0633754	0.00489607	L2_IT	Trpm4
Tshz17	0.799164	-0.00320177	0.00507992	0.916548	0.466824	0.918815	0.0879299	0.00388131	L2_IT	Tshz1
Vtn3	0.178409	0.0175237	0.0123819	1.92758	0.246864	0.840271	0.0437363	0.00767459	L2_IT	Vtn
Wfs17	2.46662	0.000455391	0.00473101	0.18358	0.762202	0.959764	0.184149	0.00214578	L2_IT	Wfs1
Zbtb207	0.342866	-0.00403874	0.00884424	0.489754	0.630089	0.930334	0.0249493	0.00523777	L2_IT	Zbtb20
Ace6	0.683458	0.00434891	0.00704865	0.679711	0.519391	0.922496	0.0608497	0.00399204	L5_NP	Ace
Adam108	1.07269	0.00177602	0.00473274	0.862423	0.560666	0.898618	0.0447742	0.00415616	L5_NP	Adam10
Adam178	0.40748	0.00699652	0.00857696	0.854629	0.434157	0.906905	0.0596143	0.00293319	L5_NP	Adam17
Adgra16	2.32939	0.00163303	0.0036508	0.566664	0.577281	0.942371	0.128671	0.00229262	L5_NP	Adgra1
Adrb16	0.914585	-0.00270802	0.00528551	0.523308	0.617247	0.94857	0.0628324	0.00284807	L5_NP	Adrb1
Aldh1l14	0.143437	0.00538758	0.0144828	0.270435	0.699761	0.969968	0.0193698	0.00596828	L5_NP	Aldh1l1
Aph1b7	0.694663	-0.00235557	0.00616368	0.556656	0.565666	0.935843	0.0232341	0.00441025	L5_NP	Aph1b
Apoe8	3.52096	0.000423293	0.00450911	0.468616	0.563996	0.952066	0.231004	0.00328213	L5_NP	Apoe
App8	42.1766	0.000707239	0.00163825	0.516187	0.603188	0.971953	1.69591	0.000992439	L5_NP	App
Aqp43	0.181891	-0.00628287	0.0144679	0.717595	0.580253	0.919636	0.0266515	0.0104308	L5_NP	Aqp4
Bace17	0.806336	0.00546281	0.00594203	1.45018	0.42483	0.886394	0.0455903	0.00492826	L5_NP	Bace1
Bcan7	1.13978	0.00791985	0.00715117	1.88519	0.300492	0.86906	0.0936589	0.00597362	L5_NP	Bcan
Bcl11b5	2.30827	-0.00209838	0.00336819	0.647897	0.452396	0.940519	0.0980674	0.00181501	L5_NP	Bcl11b
Bdnf5	0.379663	-0.00538656	0.00982427	0.664544	0.623654	0.930239	0.0461985	0.00715008	L5_NP	Bdnf
Bin18	7.78887	0.00228772	0.00187013	2.15893	0.330301	0.829645	0.260258	0.00145146	L5_NP	Bin1
C1qa3	0.311787	0.0269159	0.0119636	5.57063	0.0510578	0.616518	0.0438279	0.00685454	L5_NP	C1qa
C4b2	0.340864	-0.0030512	0.014488	0.594722	0.543604	0.960717	0.0402407	0.0109276	L5_NP	C4b
Cacng56	0.908576	0.00146833	0.00644361	1.04762	0.392999	0.90238	0.0607036	0.00688208	L5_NP	Cacng5
Camk2a7	4.48677	0.000190523	0.00255756	0.616551	0.647729	0.942781	0.268282	0.00213479	L5_NP	Camk2a
Camk2g8	7.20774	-0.000237444	0.00268075	0.620601	0.584723	0.907069	0.312093	0.00221314	L5_NP	Camk2g
Car127	0.224545	-0.00366005	0.0119877	0.27374	0.67843	0.957593	0.0208473	0.00548608	L5_NP	Car12
Cars8	2.82078	-0.0018986	0.00355533	0.8606	0.543155	0.903554	0.187601	0.00290269	L5_NP	Cars
Cass47	0.181902	-0.00573298	0.0155861	0.489136	0.59402	0.940488	0.0458971	0.00977022	L5_NP	Cass4
Cck6	0.48681	-0.00381196	0.00747987	0.627459	0.517011	0.931664	0.0562073	0.00496637	L5_NP	Cck
Cckbr3	0.148679	-0.0204235	0.0178888	1.79325	0.331653	0.845808	0.0248195	0.0115031	L5_NP	Cckbr
Ccl65	0.181678	-0.00647419	0.0130999	0.433362	0.625434	0.942279	0.0319823	0.00668205	L5_NP	Ccl6
Ccr66	0.331931	-0.000530126	0.0109681	0.40466	0.626542	0.969343	0.0335481	0.00757616	L5_NP	Ccr6
Cd2ap8	0.354638	0.00132137	0.00764894	0.270601	0.686528	0.954286	0.0427343	0.00392789	L5_NP	Cd2ap
Cd744	0.26003	0.0117212	0.011598	1.3422	0.356048	0.88843	0.0330888	0.00584726	L5_NP	Cd74
Cdh125	0.318403	-0.000245378	0.0106201	0.460238	0.688398	0.952447	0.0264118	0.00775771	L5_NP	Cdh12
Chrm45	0.771537	0.00363523	0.00612076	0.978129	0.569687	0.912617	0.0638636	0.00533207	L5_NP	Chrm4
Chrna51	0.693501	0.0140216	0.00787001	3.88881	0.154605	0.7112	0.0768964	0.00622017	L5_NP	Chrna5
Chrna76	0.285943	0.00305075	0.00942377	1.1074	0.456726	0.90697	0.020248	0.0103382	L5_NP	Chrna7
Clu8	4.77178	-0.00245693	0.00312195	1.48481	0.464242	0.886279	0.30873	0.00304625	L5_NP	Clu
Cnr15	0.328965	-0.00441882	0.0116923	1.01843	0.443961	0.923772	0.0299849	0.0122412	L5_NP	Cnr1
Col11a16	0.397502	-0.00302591	0.00923489	0.546235	0.577256	0.941334	0.0546805	0.0058921	L5_NP	Col11a1
Col5a27	0.266194	0.00316438	0.0122688	0.9881	0.442829	0.921828	0.0290616	0.0126325	L5_NP	Col5a2
Cplx17	10.5948	-0.00229619	0.00287325	1.12857	0.453286	0.901969	0.420356	0.00224948	L5_NP	Cplx1
Creb16	0.481996	0.00524808	0.00799456	1.07096	0.519513	0.887309	0.0306538	0.00658104	L5_NP	Creb1
Crebbp8	1.10263	0.00241677	0.00467773	0.539532	0.534443	0.951842	0.0575607	0.00258166	L5_NP	Crebbp
Crtac16	3.66752	0.00345452	0.00402539	1.24585	0.456782	0.862653	0.19667	0.00288932	L5_NP	Crtac1
Csf18	0.205182	-0.00515317	0.0125262	0.779296	0.564926	0.92271	0.0334589	0.0103647	L5_NP	Csf1
Csf1r5	0.202365	0.0122543	0.0121739	1.64258	0.397751	0.895721	0.0343044	0.0116753	L5_NP	Csf1r
Cspg42	0.251287	-0.00376882	0.0129673	0.345689	0.703453	0.963898	0.0243106	0.00755288	L5_NP	Cspg4
Cspg58	4.80895	0.00103416	0.00271739	0.586016	0.596398	0.946326	0.258955	0.00184822	L5_NP	Cspg5
Cst75	0.486981	-0.000680194	0.00900813	0.234013	0.73385	0.962198	0.0523406	0.00448605	L5_NP	Cst7
Ctnnb18	7.70788	-0.00208299	0.00209388	2.24109	0.369701	0.81468	0.430243	0.00236741	L5_NP	Ctnnb1
Ctss6	0.350134	0.00928436	0.0100376	1.38794	0.423379	0.861787	0.0339148	0.00628835	L5_NP	Ctss
Cux27	0.494951	-0.000671231	0.0089312	0.963834	0.454429	0.945259	0.0547432	0.00903849	L5_NP	Cux2
Cx3cl18	5.70558	-0.00341916	0.0024707	2.36309	0.252358	0.812671	0.318224	0.00176077	L5_NP	Cx3cl1
Cxcl106	0.270713	0.00204774	0.0097554	0.672586	0.534176	0.957552	0.0218079	0.00809956	L5_NP	Cxcl10
Deptor4	0.540808	0.00412007	0.00784554	0.675134	0.582691	0.924426	0.0489918	0.00501247	L5_NP	Deptor
Dkk38	2.68279	-0.0116472	0.00780765	2.48826	0.246306	0.815998	0.269802	0.00599832	L5_NP	Dkk3
Dlg48	6.86934	-0.00217768	0.00223118	1.42372	0.415543	0.843712	0.309064	0.00145135	L5_NP	Dlg4
Dlk12	0.266539	0.0095365	0.0117369	1.29314	0.345986	0.921552	0.0297792	0.0100368	L5_NP	Dlk1
Drd13	0.543835	-0.00205547	0.00851552	0.496151	0.562065	0.93494	0.0582681	0.00597394	L5_NP	Drd1
Drd52	0.38717	-0.00822386	0.0099433	1.52465	0.508556	0.887455	0.0347993	0.00958035	L5_NP	Drd5
Elfn14	1.23177	-0.00146759	0.00580682	0.729123	0.633465	0.932099	0.0644944	0.00500886	L5_NP	Elfn1
Epha105	0.639537	0.00190308	0.00682632	0.880257	0.501241	0.94345	0.0689938	0.0062343	L5_NP	Epha10
Epha75	1.3147	-0.00279897	0.00503371	0.866172	0.43027	0.919233	0.0925965	0.00395884	L5_NP	Epha7
Etv11	0.563113	0.0024466	0.00814417	0.584384	0.640963	0.93761	0.0524461	0.00664994	L5_NP	Etv1
Fermt28	0.676855	-0.00200412	0.00622525	0.372266	0.672135	0.952558	0.0592984	0.00348987	L5_NP	Fermt2
Fev5	0.498919	0.00697974	0.00798021	1.27978	0.467163	0.921749	0.0439008	0.00621212	L5_NP	Fev
Fezf26	12.3117	-0.00275288	0.00190288	2.6567	0.251553	0.770705	0.565562	0.00152499	L5_NP	Fezf2
Fibcd15	0.249394	0.0065287	0.012505	0.55748	0.539485	0.950489	0.0306571	0.00733611	L5_NP	Fibcd1
Fn15	0.403126	0.00394418	0.0130456	0.307119	0.737306	0.950867	0.0716799	0.00684891	L5_NP	Fn1
Fos5	0.422262	0.000349966	0.00996489	0.578142	0.502357	0.955738	0.0565789	0.00817199	L5_NP	Fos
Foxp2	0.405829	0.00289151	0.00901024	0.303851	0.686286	0.974991	0.0372621	0.00447911	L5_NP	Foxp2
Gad12	0.255263	-0.0186295	0.0144081	2.38145	0.318097	0.826723	0.0340321	0.014649	L5_NP	Gad1
Gad22	0.272913	-0.0117145	0.0111966	1.46101	0.346631	0.909088	0.0265636	0.00627399	L5_NP	Gad2
Gfap8	6.13701	0.005959	0.00456922	2.30877	0.297704	0.840193	0.250399	0.00381915	L5_NP	Gfap
Gng25	2.1767	0.000823622	0.0040948	0.29034	0.661561	0.95506	0.106922	0.00220792	L5_NP	Gng2
Gpc34	0.301681	0.0157501	0.0117317	2.28609	0.277561	0.846027	0.029409	0.00876128	L5_NP	Gpc3
Gphn8	2.27274	-0.00195648	0.00346579	0.790904	0.557711	0.914598	0.123016	0.00240854	L5_NP	Gphn
Gpr1586	1.98036	-0.0059599	0.00362089	3.2494	0.206946	0.787792	0.0968473	0.00332069	L5_NP	Gpr158
Gpr555	0.254216	-0.00135397	0.0119233	0.17789	0.709926	0.967939	0.0284875	0.00540442	L5_NP	Gpr55
Gpr635	0.589078	-0.00330935	0.00643145	1.29798	0.437671	0.922699	0.0560225	0.00704776	L5_NP	Gpr63
Grb28	1.87841	0.00184303	0.00380556	1.10056	0.584892	0.932684	0.0943199	0.00388677	L5_NP	Grb2
Gria17	4.84513	-0.0022527	0.00373731	1.05961	0.456434	0.935465	0.146313	0.00337849	L5_NP	Gria1
Gria27	22.5258	0.000274538	0.00164086	0.253422	0.726277	0.966985	0.68515	0.000840521	L5_NP	Gria2
Gria35	3.75341	-0.000427188	0.00338414	0.432878	0.689403	0.94961	0.227661	0.00230629	L5_NP	Gria3
Gria46	4.24364	-0.00481426	0.00348463	2.41298	0.248596	0.820757	0.134338	0.00239133	L5_NP	Gria4
Grin15	11.489	-0.00101967	0.00173248	1.36887	0.350231	0.893361	0.604451	0.00178428	L5_NP	Grin1
Grin2a5	5.30009	-0.00214438	0.0026256	1.61701	0.370089	0.849406	0.338983	0.00261839	L5_NP	Grin2a
Grin2b6	5.11321	0.000427101	0.0026036	0.620924	0.564141	0.933546	0.290328	0.00212712	L5_NP	Grin2b
Grin3a6	1.04746	-0.000963923	0.0050708	0.697333	0.644067	0.921214	0.0826819	0.0041022	L5_NP	Grin3a
Grm15	0.37441	0.00225799	0.00957554	0.320357	0.675932	0.958409	0.0283705	0.00503594	L5_NP	Grm1
Grm25	1.42092	0.0017683	0.00515787	0.743167	0.538153	0.935701	0.0713695	0.00419343	L5_NP	Grm2
Grm37	3.2102	-0.00010143	0.00355954	0.641606	0.546892	0.946929	0.165972	0.00299477	L5_NP	Grm3
Grm43	1.57537	0.00569203	0.00418531	2.42365	0.278663	0.775918	0.102968	0.00325855	L5_NP	Grm4
Grm55	0.368673	-0.00189897	0.0084585	0.680405	0.497839	0.935677	0.0403938	0.00734121	L5_NP	Grm5
Grp4	2.93768	-0.000592373	0.004712	0.662736	0.622427	0.93577	0.103914	0.00405769	L5_NP	Grp
Gsto14	0.257592	-0.0056565	0.010551	0.452503	0.579831	0.940679	0.0378425	0.00430413	L5_NP	Gsto1
Hcn14	3.3384	-0.000842038	0.00322377	0.908913	0.526401	0.93432	0.109121	0.00306799	L5_NP	Hcn1
Hrh34	3.48996	0.00132526	0.00372174	0.800333	0.546437	0.940609	0.290611	0.00335018	L5_NP	Hrh3
Hs3st16	0.217668	-0.00314725	0.0132925	0.685549	0.601355	0.942381	0.0275676	0.0118779	L5_NP	Hs3st1
Htr1a5	0.431137	0.0070786	0.00954716	0.975485	0.475872	0.891585	0.0599986	0.00622462	L5_NP	Htr1a
Htr1f	0.318482	-0.000103287	0.00917333	1.1777	0.444976	0.903516	0.0425875	0.0109409	L5_NP	Htr1f
Htr2c3	1.49924	-0.00569176	0.00709442	0.918424	0.412202	0.937043	0.143323	0.00395634	L5_NP	Htr2c
Htr5a5	0.71233	-0.000925152	0.00617353	0.924951	0.509808	0.936694	0.0731383	0.0063428	L5_NP	Htr5a
Ifng3	0.166814	0.0202867	0.0136616	2.88996	0.207253	0.796351	0.020836	0.0109331	L5_NP	Ifng
Iqck6	0.217969	0.0105961	0.0114069	1.49852	0.358761	0.871417	0.0274504	0.00943486	L5_NP	Iqck
Itga73	0.753529	-0.00151185	0.00663851	0.824799	0.447286	0.934486	0.0930277	0.00625732	L5_NP	Itga7
Kcnc15	1.74962	0.0028614	0.00388913	1.36657	0.468674	0.90825	0.0951945	0.00388209	L5_NP	Kcnc1
Kcnd26	5.03584	-0.000297535	0.00277524	0.55614	0.595588	0.947006	0.309089	0.00215661	L5_NP	Kcnd2
Kcnh75	0.661648	0.00467431	0.00708171	1.18171	0.409506	0.898668	0.0595936	0.00624303	L5_NP	Kcnh7
Kcnq13	0.255409	-0.00389973	0.0140947	0.323847	0.668431	0.959915	0.0182936	0.00782798	L5_NP	Kcnq1
Kctd45	0.391331	-0.000166267	0.00959633	0.164391	0.757379	0.975052	0.0401938	0.00433839	L5_NP	Kctd4
Lamp55	0.411595	0.0113728	0.0114885	1.16205	0.422265	0.894301	0.0282176	0.00759737	L5_NP	Lamp5
Lgals31	0.325695	-0.00016105	0.0125234	0.276416	0.687743	0.959642	0.0286198	0.00676337	L5_NP	Lgals3
Lmna8	1.91826	0.00035508	0.00368511	0.662926	0.583187	0.924383	0.0775539	0.00309007	L5_NP	Lmna
Lratd27	0.239661	0.00277677	0.0124956	0.572727	0.671017	0.929714	0.0376816	0.00863542	L5_NP	Lratd2
Lrpprc8	1.51491	0.00097194	0.00385768	0.48234	0.57202	0.95921	0.0978145	0.002668	L5_NP	Lrpprc
Ly6g6e	0.981761	0.0076559	0.00806805	1.57557	0.384244	0.859201	0.0664229	0.00709617	L5_NP	Ly6g6e
Ly95	0.472469	-0.00564884	0.00870967	1.05147	0.457261	0.928482	0.0381827	0.00681363	L5_NP	Ly9
Lynx18	7.14226	0.00147315	0.00301146	0.635176	0.542087	0.938549	0.275336	0.0020153	L5_NP	Lynx1
Map4k38	2.19292	0.00336174	0.00345915	1.06644	0.366828	0.939166	0.107987	0.00142932	L5_NP	Map4k3
Mapk18	2.70524	-0.000240325	0.00343474	0.517873	0.577372	0.947944	0.153751	0.00266978	L5_NP	Mapk1
Mapt7	3.78831	-0.000360996	0.002619	0.201909	0.71581	0.956104	0.149998	0.00113519	L5_NP	Mapt
Mink18	2.33782	-0.000457211	0.00346873	0.802432	0.451984	0.92378	0.148344	0.0031004	L5_NP	Mink1
Mrc21	0.235928	0.00103064	0.0119418	0.319331	0.649782	0.960763	0.0265239	0.00723299	L5_NP	Mrc2
Mtor8	2.70754	-0.000649467	0.00304629	0.548587	0.602424	0.934143	0.141734	0.00237121	L5_NP	Mtor
Negr16	1.97315	-0.00168915	0.00532441	0.368199	0.644238	0.962541	0.14114	0.00297514	L5_NP	Negr1
Neto16	0.414595	0.00122986	0.00925513	0.323858	0.670912	0.97513	0.0252727	0.00574083	L5_NP	Neto1
Nnat8	0.516925	-0.0064188	0.00757827	0.887833	0.429671	0.914667	0.0306894	0.00306636	L5_NP	Nnat
Npas15	0.212685	0.00419141	0.0129536	0.737634	0.52037	0.920951	0.0330676	0.0108734	L5_NP	Npas1
Nptx16	7.82174	0.000239088	0.00302579	0.392594	0.60512	0.95224	0.411724	0.00195521	L5_NP	Nptx1
Nptxr7	4.82449	-0.00562314	0.00365481	2.6768	0.178766	0.760317	0.2709	0.00206478	L5_NP	Nptxr
Nr2f28	0.233311	-0.00409314	0.0101157	0.334801	0.644755	0.951791	0.0434986	0.00465626	L5_NP	Nr2f2
Nrg15	0.238445	-0.00497729	0.0125809	0.637243	0.565961	0.94933	0.0276557	0.00931343	L5_NP	Nrg1
Nrg26	0.721758	0.0023839	0.00636425	0.620076	0.557772	0.959695	0.0811192	0.00461973	L5_NP	Nrg2
Nrg35	4.19636	-0.000675674	0.00268781	0.779303	0.500583	0.918134	0.162582	0.00246025	L5_NP	Nrg3
Ntrk28	1.09622	0.00103225	0.00497029	0.35692	0.691912	0.958829	0.0519604	0.00281799	L5_NP	Ntrk2
Ntsr15	0.267626	0.00632651	0.0111203	0.806584	0.467789	0.931674	0.033706	0.00828767	L5_NP	Ntsr1
Olig18	0.467783	-0.00124867	0.00826246	0.433774	0.648191	0.949032	0.0310707	0.0054449	L5_NP	Olig1
Oprm12	0.322658	-0.0017338	0.0113556	0.732917	0.604354	0.916162	0.0313148	0.0102135	L5_NP	Oprm1
Pcp45	2.34523	-0.00785512	0.00665907	1.56634	0.302102	0.846126	0.174043	0.00350888	L5_NP	Pcp4
Pdgfa8	1.15465	0.00568297	0.00511462	1.45193	0.320523	0.878617	0.0901209	0.00248162	L5_NP	Pdgfa
Pdgfrb6	0.152045	-0.00522319	0.0160004	0.481982	0.586212	0.938328	0.0358809	0.00956058	L5_NP	Pdgfrb
Penk6	0.137895	-0.0189593	0.0144938	2.08989	0.245541	0.825156	0.0188182	0.0094683	L5_NP	Penk
Plagl15	0.206505	-0.00338462	0.012385	0.552822	0.600899	0.943726	0.0190411	0.00923132	L5_NP	Plagl1
Pomc2	0.133666	0.00995892	0.0161927	0.829469	0.460984	0.949532	0.0255941	0.0126402	L5_NP	Pomc
Prss125	1.82245	-0.00136589	0.00604961	0.526769	0.570661	0.931988	0.0887344	0.0044482	L5_NP	Prss12
Psen18	1.30955	0.00174076	0.004474	0.286643	0.638043	0.958087	0.0556454	0.00170076	L5_NP	Psen1
Psen28	0.73931	-0.010446	0.00608002	3.4821	0.160217	0.723556	0.0669693	0.00496158	L5_NP	Psen2
Pten8	3.30873	0.000919658	0.00371943	0.171515	0.733962	0.970091	0.207962	0.00138355	L5_NP	Pten
Ptgds8	0.807886	-0.00320032	0.00633786	0.740795	0.519233	0.933288	0.0422415	0.00462386	L5_NP	Ptgds
Ptk2b8	1.92826	-0.000525371	0.00454519	0.350744	0.630754	0.9457	0.0700441	0.00277332	L5_NP	Ptk2b
Ptpru6	6.68972	0.00670451	0.00339981	4.31372	0.0774938	0.671153	0.311156	0.00190438	L5_NP	Ptpru
Pvalb5	0.858854	-0.00802997	0.00860088	1.54515	0.334949	0.866874	0.125776	0.00785503	L5_NP	Pvalb
Rims17	2.10527	-0.00309426	0.00405343	0.790616	0.474736	0.911368	0.0945246	0.00182592	L5_NP	Rims1
Rims27	2.30375	-0.00325756	0.0035562	1.4501	0.402533	0.893364	0.12394	0.0031009	L5_NP	Rims2
Robo16	0.786633	-0.00189944	0.00674365	0.359143	0.647166	0.964527	0.070426	0.00372348	L5_NP	Robo1
Rorb2	0.544206	0.00961163	0.0103228	1.15828	0.426398	0.893412	0.0625538	0.00614375	L5_NP	Rorb
Rph3a7	7.96111	0.000351452	0.00245316	0.326162	0.604415	0.964284	0.4095	0.00142578	L5_NP	Rph3a
S100b5	0.389519	0.00718672	0.00868589	0.915723	0.456674	0.916603	0.0325731	0.00444815	L5_NP	S100b
Scimp5	0.293064	0.000308108	0.0116106	0.373492	0.634065	0.944795	0.0277101	0.00708393	L5_NP	Scimp
Scn4b1	1.63349	0.00267191	0.00586496	0.460394	0.613256	0.960399	0.185759	0.00319809	L5_NP	Scn4b
Sema5b3	4.15293	0.00593234	0.00454351	2.29117	0.182118	0.843488	0.189355	0.00364238	L5_NP	Sema5b
Sharpin8	0.607413	0.00135008	0.00609972	0.618318	0.577244	0.942931	0.054351	0.00494336	L5_NP	Sharpin
Slc17a63	1.83944	-0.00011055	0.00584869	0.317363	0.65808	0.975819	0.145692	0.00361538	L5_NP	Slc17a6
Slc17a77	25.4206	0.000698574	0.00151662	0.929843	0.445869	0.952021	1.0428	0.00132653	L5_NP	Slc17a7
Slc29a17	0.729916	0.00762275	0.00597078	2.24899	0.26457	0.828699	0.0490725	0.00457753	L5_NP	Slc29a1
Slc29a26	0.315383	-0.00277823	0.00871501	0.338992	0.626757	0.962532	0.0260491	0.00478251	L5_NP	Slc29a2
Slc32a14	0.346413	-0.00894596	0.0114147	1.03625	0.375891	0.910184	0.0381304	0.0075196	L5_NP	Slc32a1
Snca5	2.23768	-0.0037744	0.00399253	1.29873	0.425618	0.906189	0.178323	0.00253107	L5_NP	Snca
Sorl16	2.81652	-0.00584832	0.00414815	2.71379	0.162993	0.798766	0.14256	0.00370063	L5_NP	Sorl1
Sox105	0.261961	-0.00453193	0.0110192	1.58449	0.463728	0.841099	0.0524108	0.0136648	L5_NP	Sox10
Sox86	0.422701	-0.00880665	0.00824779	1.7103	0.347366	0.858514	0.029614	0.00672397	L5_NP	Sox8
Src8	2.22929	0.00136569	0.00341927	0.414629	0.707376	0.956493	0.0942614	0.00180672	L5_NP	Src
Sst2	0.323182	-0.000118466	0.013688	0.618059	0.571183	0.947795	0.0353357	0.011805	L5_NP	Sst
Sstr35	0.21482	0.00266134	0.0136445	0.375707	0.632465	0.967073	0.036069	0.00877745	L5_NP	Sstr3
Sulf24	8.86276	0.00214574	0.00267654	1.41229	0.429242	0.875895	0.406779	0.00251229	L5_NP	Sulf2
Syn17	6.90258	-0.00462848	0.00214707	5.27286	0.0945929	0.631851	0.382585	0.00202717	L5_NP	Syn1
Syngap18	5.4792	-0.000847008	0.00243737	0.626752	0.634376	0.922276	0.212784	0.00178254	L5_NP	Syngap1
Syp7	26.9033	-0.000319733	0.00160891	0.531057	0.602034	0.947724	1.22753	0.00114888	L5_NP	Syp
Tmem1193	0.210164	0.00971455	0.012542	0.958363	0.466861	0.920292	0.0198434	0.00817658	L5_NP	Tmem119
Tmem150a8	0.975325	0.00156233	0.00529855	0.571085	0.614805	0.934586	0.0564862	0.00366597	L5_NP	Tmem150a
Tpbg4	1.09554	-0.00985571	0.00727349	2.33314	0.268276	0.814083	0.149636	0.00507651	L5_NP	Tpbg
Trem23	0.24843	0.00790727	0.0111674	1.18326	0.418487	0.925103	0.0267692	0.00948397	L5_NP	Trem2
Trhr3	1.10729	-0.00117614	0.00875383	0.256789	0.70946	0.958975	0.0973273	0.00484535	L5_NP	Trhr
Trib24	0.679606	0.00184444	0.00719836	0.496679	0.539747	0.943584	0.0544901	0.0048794	L5_NP	Trib2
Trpm46	0.494693	-0.00780292	0.00780216	1.58965	0.424479	0.848864	0.0665738	0.00577893	L5_NP	Trpm4
Tshz18	0.197906	-0.00840224	0.0118204	1.05437	0.513058	0.911832	0.0153212	0.00892193	L5_NP	Tshz1
Tshz21	4.76308	-0.00498357	0.00278677	3.80645	0.156763	0.687613	0.264415	0.00229804	L5_NP	Tshz2
Ube3a4	0.25933	0.000524031	0.0104223	0.355277	0.632091	0.95425	0.0289319	0.00656322	L5_NP	Ube3a
Vipr23	0.285186	0.00126165	0.0117026	0.606553	0.5974	0.942029	0.0235286	0.00950907	L5_NP	Vipr2
Vtn4	0.169107	-0.0233673	0.0164062	2.11654	0.242365	0.824727	0.0335483	0.0134267	L5_NP	Vtn
Wfs18	0.338802	-0.00209834	0.00954624	0.567535	0.504497	0.95922	0.0445966	0.00750089	L5_NP	Wfs1
Zbtb208	0.277944	-0.00381268	0.00996098	0.60715	0.584781	0.919383	0.0263529	0.00719453	L5_NP	Zbtb20
Adam109	0.774092	-0.00204095	0.00372514	1.06166	0.447637	0.889911	0.045316	0.00349695	L6_CT	Adam10
Adam179	0.265385	0.00225031	0.00631962	0.629077	0.561578	0.935354	0.0227536	0.00470385	L6_CT	Adam17
Adgra17	2.894	0.000876781	0.0023029	0.675947	0.59452	0.91729	0.131542	0.00170138	L6_CT	Adgra1
Adgrg73	0.200869	0.00939758	0.00833856	1.68222	0.306769	0.879357	0.0266264	0.00566522	L6_CT	Adgrg7
Adrb17	0.916374	-0.00107672	0.00371076	1.1092	0.530506	0.914291	0.0931348	0.00385988	L6_CT	Adrb1
Aldh1l15	0.32598	-0.000369608	0.00742563	0.314997	0.658241	0.9339	0.0355092	0.00452298	L6_CT	Aldh1l1
Aph1b8	0.468628	-0.00187847	0.00518849	1.09913	0.485736	0.90684	0.0456348	0.00530558	L6_CT	Aph1b
Apoe9	1.78709	0.00455629	0.00402011	2.36947	0.28138	0.820581	0.193242	0.00449687	L6_CT	Apoe
App9	48.2322	0.00105491	0.0012423	2.17301	0.359088	0.802402	1.74471	0.00153287	L6_CT	App
Bace18	0.478786	-0.000619889	0.00482063	0.370468	0.626471	0.951769	0.0297603	0.00317432	L6_CT	Bace1
Bcan8	0.25093	0.0132559	0.00756019	3.74003	0.170806	0.699171	0.0230803	0.00613851	L6_CT	Bcan
Bcl11b6	1.32647	-0.00215795	0.00278822	1.20436	0.476804	0.876138	0.0511505	0.00219087	L6_CT	Bcl11b
Bdnf6	0.362491	0.000594171	0.00677134	1.29118	0.416822	0.879911	0.0392841	0.00811768	L6_CT	Bdnf
Bin19	8.2472	-4.37677e-05	0.00132266	0.803977	0.493497	0.943235	0.232067	0.00127269	L6_CT	Bin1
C1qa4	0.158821	0.0104902	0.0103324	1.67441	0.460848	0.8584	0.0252334	0.0111527	L6_CT	C1qa
Camk2a8	7.38805	0.000628401	0.00142843	0.508882	0.590013	0.932229	0.252531	0.000925416	L6_CT	Camk2a
Camk2g9	8.04052	0.000761884	0.00151118	0.70817	0.53353	0.91088	0.256583	0.0010611	L6_CT	Camk2g
Car128	0.495647	0.00474093	0.00536799	1.57815	0.46024	0.850742	0.0551068	0.00495342	L6_CT	Car12
Cars9	1.42816	0.002956	0.00276159	1.76347	0.353441	0.831909	0.0627629	0.00231473	L6_CT	Cars
Cass48	0.225187	0.00478148	0.00848312	1.03005	0.375959	0.932194	0.031842	0.00754018	L6_CT	Cass4
Cck7	1.33527	0.00206247	0.00374254	1.5279	0.469308	0.851204	0.109868	0.00421384	L6_CT	Cck
Cckbr4	1.81795	0.00224433	0.00299539	1.1873	0.404679	0.87946	0.126824	0.00247635	L6_CT	Cckbr
Ccl66	0.159491	-0.00778018	0.0106774	0.873289	0.501475	0.939336	0.0134913	0.00683822	L6_CT	Ccl6
Ccr67	0.612963	-0.00370187	0.00520749	0.837703	0.502994	0.89584	0.0447097	0.00305256	L6_CT	Ccr6
Cd2ap9	0.409897	0.00296019	0.00508853	1.13282	0.42332	0.937369	0.0206564	0.00487634	L6_CT	Cd2ap
Cd745	0.266229	-0.000314037	0.00700306	0.636433	0.549254	0.942218	0.0338161	0.00597596	L6_CT	Cd74
Cdh126	0.609724	-0.00489539	0.00441339	1.79966	0.394545	0.872471	0.0241005	0.00365021	L6_CT	Cdh12
Chodl1	0.226285	-0.00180146	0.00768772	0.298907	0.664416	0.952478	0.0268345	0.00411757	L6_CT	Chodl
Chrm46	1.35377	-0.000377403	0.00301328	0.658863	0.653465	0.905254	0.0585505	0.00260952	L6_CT	Chrm4
Chrna52	0.212336	-0.00364689	0.0080155	0.681554	0.521059	0.916232	0.0283015	0.00549499	L6_CT	Chrna5
Chrna77	0.422835	0.00254844	0.0051769	0.655969	0.525975	0.920181	0.0292587	0.00353717	L6_CT	Chrna7
Clu9	3.66862	0.000964038	0.00199101	0.732814	0.509593	0.928152	0.203941	0.00149288	L6_CT	Clu
Cnr16	0.447963	-0.00147277	0.00557429	0.510051	0.57417	0.944793	0.0248122	0.00392364	L6_CT	Cnr1
Col11a17	0.339364	-0.00154161	0.00655608	0.265934	0.704269	0.961158	0.036324	0.0032896	L6_CT	Col11a1
Col5a28	0.313448	-0.00176098	0.00700791	0.479255	0.604073	0.927235	0.059929	0.0048884	L6_CT	Col5a2
Cplx18	5.31555	-0.00107752	0.00204449	1.14549	0.437519	0.900503	0.155775	0.00203313	L6_CT	Cplx1
Creb17	0.21427	0.00437795	0.00746706	1.27637	0.354777	0.900822	0.0148516	0.00769263	L6_CT	Creb1
Crebbp9	0.853531	0.00027293	0.00342474	0.473097	0.59057	0.946989	0.0568643	0.00248526	L6_CT	Crebbp
Crtac17	0.416543	-0.00397793	0.00590573	0.887782	0.49237	0.915997	0.0380145	0.00421962	L6_CT	Crtac1
Csf19	0.237759	-0.00114982	0.00728042	0.428845	0.643396	0.959659	0.0286912	0.00523107	L6_CT	Csf1
Csf1r6	0.237858	0.0129002	0.00757796	3.37799	0.133762	0.757334	0.030612	0.0046472	L6_CT	Csf1r
Cspg59	2.07221	0.00151794	0.00245739	1.04085	0.488475	0.922443	0.0826038	0.00210399	L6_CT	Cspg5
Cst76	0.368576	0.00728765	0.00624708	1.85436	0.324437	0.84653	0.0503968	0.00413705	L6_CT	Cst7
Ctnnb19	4.71778	-0.000730328	0.0016166	0.675309	0.510533	0.935841	0.176782	0.00119823	L6_CT	Ctnnb1
Ctss7	0.273045	0.0124844	0.00688927	4.11905	0.145329	0.730262	0.0345394	0.00582264	L6_CT	Ctss
Cux28	0.615689	-0.00189225	0.00463212	0.316176	0.611226	0.943957	0.0452302	0.00188706	L6_CT	Cux2
Cx3cl19	6.91783	-0.000854116	0.001695	1.95915	0.297873	0.8581	0.183663	0.00232633	L6_CT	Cx3cl1
Cxcl107	0.29608	-0.00139356	0.00743118	0.401777	0.622189	0.960877	0.0353312	0.0048186	L6_CT	Cxcl10
Deptor5	0.490636	-0.000100778	0.00552472	0.564821	0.555472	0.939046	0.0544127	0.00438751	L6_CT	Deptor
Dkk39	14.985	0.00057228	0.00143827	0.728454	0.556253	0.912949	0.57067	0.0011725	L6_CT	Dkk3
Dlg49	8.51213	-0.000899608	0.00132929	1.01563	0.501224	0.929965	0.28979	0.00102771	L6_CT	Dlg4
Dlk13	0.150666	-0.0059979	0.00914555	0.701227	0.541466	0.919512	0.0153896	0.00538374	L6_CT	Dlk1
Drd14	0.236282	-0.00508114	0.00903389	0.62503	0.532124	0.927762	0.0170423	0.00549337	L6_CT	Drd1
Epha12	0.113217	-0.000999645	0.0134228	0.667905	0.584497	0.935637	0.0263832	0.0118905	L6_CT	Epha1
Epha106	1.44257	-3.19316e-05	0.00392815	1.40646	0.413666	0.876189	0.114382	0.00488195	L6_CT	Epha10
Epha76	0.897738	0.000599831	0.00371231	0.620469	0.531026	0.931615	0.0536152	0.00306613	L6_CT	Epha7
Erbb25	0.194319	-0.0093882	0.00888679	1.98038	0.35845	0.852093	0.0334266	0.00886852	L6_CT	Erbb2
Fermt29	0.652237	0.000500902	0.00398875	0.228123	0.714651	0.960749	0.0202758	0.00188531	L6_CT	Fermt2
Fev6	0.323937	0.000660369	0.00648802	0.408721	0.581875	0.94913	0.0324719	0.00433325	L6_CT	Fev
Fezf27	4.85234	-0.000157743	0.00195577	0.323503	0.658669	0.956773	0.122391	0.00117008	L6_CT	Fezf2
Fibcd16	0.208897	-0.00461986	0.0087329	0.920899	0.487507	0.927207	0.0328907	0.0073821	L6_CT	Fibcd1
Fn16	0.222037	-0.00056842	0.007503	0.349654	0.619166	0.945237	0.0248795	0.00463201	L6_CT	Fn1
Fos6	1.0859	-0.000952005	0.00527254	0.413199	0.568563	0.944279	0.13995	0.00351684	L6_CT	Fos
Foxp21	1.6683	0.00110836	0.00304629	0.550317	0.535238	0.924425	0.0666663	0.00206868	L6_CT	Foxp2
Gfap9	2.25547	0.004418	0.00278972	3.53675	0.179906	0.721522	0.267138	0.0029664	L6_CT	Gfap
Glp2r6	0.177257	-0.00294955	0.0083112	0.499869	0.577222	0.934122	0.0276114	0.00549827	L6_CT	Glp2r
Gng26	1.15142	-0.00133917	0.00322616	0.923672	0.543847	0.911445	0.0637151	0.00306716	L6_CT	Gng2
Gphn9	1.69163	0.000708065	0.00247681	0.893106	0.462495	0.940446	0.0658214	0.00235486	L6_CT	Gphn
Gpr1587	2.53188	0.00152484	0.0021806	1.39926	0.492523	0.864037	0.106246	0.00213494	L6_CT	Gpr158
Gpr556	0.171385	-0.00145249	0.00945265	0.538837	0.572466	0.947492	0.020576	0.00692522	L6_CT	Gpr55
Gpr636	0.272657	-0.00813282	0.00631543	2.19562	0.301119	0.855035	0.0161088	0.00491427	L6_CT	Gpr63
Grb29	1.66091	0.000769719	0.00261584	1.10826	0.43794	0.910847	0.0600949	0.00274233	L6_CT	Grb2
Gria18	6.98705	-0.000341879	0.00152509	0.64669	0.554219	0.914884	0.320955	0.00127773	L6_CT	Gria1
Gria28	21.913	5.38619e-05	0.00103841	0.74253	0.518015	0.927704	0.539386	0.000934306	L6_CT	Gria2
Gria36	8.58978	0.000763936	0.0013789	0.919278	0.509108	0.927382	0.190355	0.00118805	L6_CT	Gria3
Gria47	1.48614	0.000479719	0.00256433	0.282077	0.674432	0.952448	0.0823314	0.0013153	L6_CT	Gria4
Grin16	11.516	0.00198094	0.00116766	3.59987	0.214155	0.730738	0.430994	0.00112439	L6_CT	Grin1
Grin2a6	5.42868	0.00227681	0.00164953	3.28409	0.251627	0.773515	0.098386	0.00195419	L6_CT	Grin2a
Grin2b7	4.78422	-0.00113059	0.00159303	0.844316	0.444255	0.925158	0.194783	0.000990996	L6_CT	Grin2b
Grm16	0.321236	-0.00424446	0.00612832	0.91196	0.394969	0.920807	0.0347465	0.0041291	L6_CT	Grm1
Grm26	0.147301	-0.000832954	0.00999072	0.279989	0.648343	0.946806	0.0140162	0.00534879	L6_CT	Grm2
Grm38	2.95759	-0.00289113	0.00204182	2.50536	0.261004	0.839343	0.118034	0.00163431	L6_CT	Grm3
Grm44	0.45064	0.002158	0.00509846	0.739025	0.544516	0.912603	0.0506966	0.0040351	L6_CT	Grm4
Grm56	0.132278	-0.00274239	0.0110229	1.28403	0.405611	0.893541	0.0214876	0.0126107	L6_CT	Grm5
Grp5	0.878729	0.00212043	0.00609208	0.66229	0.560503	0.921153	0.0948265	0.00476892	L6_CT	Grp
Hcn15	2.08175	0.000973215	0.00236615	1.27941	0.433333	0.891594	0.0902969	0.00265195	L6_CT	Hcn1
Hrh35	0.368616	-0.00493105	0.00948403	0.82687	0.581506	0.915841	0.0624743	0.00754952	L6_CT	Hrh3
Htr1a6	0.237653	0.000658796	0.00674888	0.775295	0.601295	0.942333	0.0190141	0.00597158	L6_CT	Htr1a
Htr1f1	0.409059	-0.00555426	0.00493629	1.93989	0.367162	0.841898	0.0344385	0.00430136	L6_CT	Htr1f
Htr3a3	0.28804	0.00791473	0.00654588	2.33617	0.318585	0.84006	0.0238242	0.00639482	L6_CT	Htr3a
Htr5a6	0.467174	-0.00119413	0.00481274	0.481211	0.583976	0.939047	0.0515356	0.00331041	L6_CT	Htr5a
Ifng4	0.157821	0.00503551	0.0110464	1.07384	0.457198	0.885077	0.0135175	0.0102408	L6_CT	Ifng
Iqck7	0.170071	-0.00067523	0.00830631	0.444246	0.661756	0.951252	0.0225501	0.00632103	L6_CT	Iqck
Itga74	0.803388	-0.00260682	0.00508141	0.842347	0.486762	0.934884	0.0799812	0.00399105	L6_CT	Itga7
Kcnc16	1.16901	0.000681655	0.00304482	0.816731	0.558842	0.934784	0.0937314	0.00284195	L6_CT	Kcnc1
Kcnd27	2.09843	-0.00165543	0.00226754	1.23438	0.581844	0.932956	0.0972861	0.00204467	L6_CT	Kcnd2
Kcnh76	1.16048	-0.00196193	0.00305681	1.24451	0.536493	0.881253	0.0693001	0.00298517	L6_CT	Kcnh7
Lamp56	1.30503	0.00135282	0.00472435	0.199128	0.741453	0.958859	0.0973955	0.00175857	L6_CT	Lamp5
Lct2	0.198314	-0.00315621	0.00915569	0.715402	0.530673	0.916459	0.0278612	0.00728179	L6_CT	Lct
Lmna9	3.62283	-0.000254608	0.00200688	1.33617	0.366466	0.88917	0.206343	0.0024282	L6_CT	Lmna
Lratd28	0.0806926	0.0103963	0.0143787	0.654699	0.514665	0.921968	0.0131997	0.00759729	L6_CT	Lratd2
Lrpprc9	1.09913	-0.00072527	0.00294373	0.923192	0.537189	0.92224	0.0554113	0.00282763	L6_CT	Lrpprc
Ly96	0.339962	-0.00688027	0.00723444	1.26091	0.426674	0.907674	0.0360835	0.00472493	L6_CT	Ly9
Lynx19	5.51803	0.00307576	0.00204493	2.79019	0.206124	0.794454	0.14339	0.0015286	L6_CT	Lynx1
Map4k39	2.51037	-0.00147721	0.00209303	1.16638	0.41515	0.924559	0.102576	0.00182844	L6_CT	Map4k3
Mapk19	1.87477	-0.00207998	0.00247826	1.11563	0.479889	0.907681	0.096078	0.00156204	L6_CT	Mapk1
Mapt8	3.04212	-0.00123929	0.00185318	1.02869	0.385547	0.946158	0.0966433	0.00151761	L6_CT	Mapt
Mas15	0.261099	-0.00348075	0.00699242	1.14621	0.481298	0.906173	0.0239814	0.00692167	L6_CT	Mas1
Mink19	2.84532	0.00175514	0.00192181	1.7632	0.34221	0.886754	0.102318	0.00200368	L6_CT	Mink1
Mtor9	2.42079	0.000455122	0.00212966	0.35992	0.644936	0.953607	0.151209	0.00122326	L6_CT	Mtor
Negr17	1.17522	-0.00506877	0.00347806	2.38081	0.184415	0.840029	0.0844067	0.00170366	L6_CT	Negr1
Neto17	2.82318	0.00177696	0.00203259	1.40615	0.398212	0.87626	0.13179	0.00164469	L6_CT	Neto1
Nnat9	0.357705	-0.00708114	0.00720828	1.95863	0.463015	0.861625	0.0562935	0.00803201	L6_CT	Nnat
Npas16	0.369892	-0.00422216	0.00629054	0.640825	0.547845	0.932516	0.0389001	0.00305555	L6_CT	Npas1
Nptx17	26.1606	-1.41778e-06	0.00131007	0.800315	0.623736	0.89738	0.94822	0.00122786	L6_CT	Nptx1
Nptx25	0.828054	0.007518	0.00610392	1.97659	0.2976	0.82575	0.057261	0.00428698	L6_CT	Nptx2
Nptxr8	2.0204	0.000993078	0.00283142	0.52817	0.524772	0.940352	0.10497	0.00192935	L6_CT	Nptxr
Npy1r5	0.292128	-0.00427317	0.00636636	1.05306	0.439092	0.89988	0.0155767	0.00511316	L6_CT	Npy1r
Nr2f29	0.342315	0.00102224	0.00616377	0.461336	0.644184	0.945941	0.0248211	0.00415819	L6_CT	Nr2f2
Nrg16	0.38997	0.00548098	0.00515386	1.75665	0.319202	0.886635	0.0223967	0.00407002	L6_CT	Nrg1
Nrg27	0.421049	0.00133455	0.00482115	0.754216	0.527972	0.91643	0.0396583	0.00416129	L6_CT	Nrg2
Nrg36	2.46868	-0.000989792	0.0020973	0.481427	0.556433	0.946752	0.0581198	0.00108214	L6_CT	Nrg3
Ntrk29	1.15638	0.00349405	0.00357859	1.17006	0.377788	0.920843	0.075174	0.00175123	L6_CT	Ntrk2
Ntsr16	0.436166	-0.00013792	0.00515146	0.297319	0.654595	0.953528	0.0382689	0.00300478	L6_CT	Ntsr1
Olig19	0.350409	0.00556126	0.00598326	1.51205	0.375297	0.871757	0.0509282	0.00531557	L6_CT	Olig1
Oprm13	0.216552	-0.002839	0.0086015	0.435257	0.632632	0.944867	0.0233157	0.00503231	L6_CT	Oprm1
Pcp46	3.26041	-0.00110642	0.00252688	0.797531	0.538142	0.915948	0.090452	0.0020299	L6_CT	Pcp4
Pdgfa9	0.762586	0.00047145	0.00361582	0.253855	0.704153	0.966776	0.0291479	0.0018164	L6_CT	Pdgfa
Pdgfrb7	0.15222	-0.0120763	0.0103047	1.89947	0.364352	0.830372	0.0120302	0.00842873	L6_CT	Pdgfrb
Penk7	0.255429	-0.00201148	0.00787348	0.829081	0.555766	0.94904	0.0294055	0.00723059	L6_CT	Penk
Pkp26	0.151335	0.00641451	0.0085727	0.75356	0.489099	0.935315	0.0143463	0.00361223	L6_CT	Pkp2
Plagl16	0.232287	-0.00200539	0.00813039	0.836303	0.485923	0.929577	0.0186402	0.00749034	L6_CT	Plagl1
Plcg25	0.210011	0.00447807	0.00908027	0.634841	0.557409	0.934913	0.038154	0.00577407	L6_CT	Plcg2
Prss126	0.512131	-0.00424427	0.00605891	1.24226	0.492182	0.901887	0.0519995	0.00557494	L6_CT	Prss12
Psen19	1.15684	-0.00184209	0.0030814	0.858674	0.50743	0.902522	0.0592101	0.00246946	L6_CT	Psen1
Psen29	0.538965	-0.00187187	0.00464355	0.592311	0.52356	0.937106	0.0401811	0.00314195	L6_CT	Psen2
Pten9	1.74897	-0.00290155	0.00282596	1.51416	0.3788	0.872505	0.0682018	0.0020385	L6_CT	Pten
Ptgds9	0.497631	0.000196975	0.00488028	0.33342	0.642317	0.95105	0.0376004	0.00296294	L6_CT	Ptgds
Ptk2b9	10.5397	-0.00106464	0.00144257	0.922227	0.53357	0.907934	0.329038	0.000902208	L6_CT	Ptk2b
Ptpru7	2.49056	0.000395091	0.00320109	0.594469	0.567549	0.948283	0.157311	0.0025207	L6_CT	Ptpru
Pvalb6	0.22887	0.00507973	0.00731047	0.92173	0.449614	0.91154	0.0184283	0.00530107	L6_CT	Pvalb
Rims18	2.20766	-0.00348575	0.00240283	2.51737	0.212994	0.776735	0.115596	0.00163511	L6_CT	Rims1
Rims28	2.22594	0.000237578	0.00220716	0.788884	0.510511	0.920416	0.0897908	0.00206546	L6_CT	Rims2
Robo17	0.434556	0.000368609	0.00553258	0.402342	0.662852	0.944194	0.0400874	0.00359743	L6_CT	Robo1
Rph3a8	8.08904	0.00108244	0.00166869	0.945673	0.530864	0.887079	0.329585	0.00122462	L6_CT	Rph3a
S100b6	0.295325	-0.00282596	0.00758437	0.516002	0.624752	0.950403	0.0393641	0.00499162	L6_CT	S100b
Scimp6	0.252425	0.00292454	0.00683085	0.747924	0.560631	0.95088	0.0292136	0.00552783	L6_CT	Scimp
Scn4b2	0.861971	0.0027333	0.00458605	0.996623	0.466756	0.902671	0.0622647	0.0038809	L6_CT	Scn4b
Sema5b4	1.17227	-0.000698863	0.00476285	0.295029	0.640538	0.943945	0.0926513	0.00258658	L6_CT	Sema5b
Sharpin9	0.549029	-7.04391e-05	0.00434111	0.47228	0.620264	0.940748	0.0286112	0.00315359	L6_CT	Sharpin
Slc17a78	36.2484	0.000340488	0.000968593	0.386267	0.662188	0.950524	1.20846	0.000530355	L6_CT	Slc17a7
Slc29a18	0.592459	0.00134416	0.00445485	0.467486	0.598762	0.939742	0.0573522	0.00290439	L6_CT	Slc29a1
Slc29a27	0.253637	0.00077439	0.00661387	0.234508	0.696869	0.96748	0.0234785	0.00329172	L6_CT	Slc29a2
Slc2a41	0.131612	0.00254839	0.0104505	0.952471	0.513767	0.910369	0.0141954	0.0103256	L6_CT	Slc2a4
Slc32a15	0.260673	0.00425867	0.00793576	0.756772	0.554483	0.914039	0.0266979	0.00593654	L6_CT	Slc32a1
Snca6	3.25649	-0.00160963	0.00225507	1.35845	0.389119	0.872129	0.119734	0.00223417	L6_CT	Snca
Sorl17	2.20163	0.00101874	0.00249484	0.607995	0.598599	0.922718	0.0955116	0.0017902	L6_CT	Sorl1
Sox106	0.275036	0.00276971	0.00657927	0.546597	0.563757	0.944983	0.0184529	0.00423196	L6_CT	Sox10
Sox87	1.04417	0.000376064	0.00340667	0.574	0.605109	0.943867	0.0551852	0.00267474	L6_CT	Sox8
Src9	2.04615	-0.000159987	0.00238466	0.413321	0.576796	0.943755	0.0964991	0.00159482	L6_CT	Src
Sst3	0.218886	-0.00409953	0.0111391	0.335955	0.633387	0.94402	0.0225188	0.0049742	L6_CT	Sst
Sstr36	0.306763	-0.00431359	0.00608022	0.795703	0.503871	0.923329	0.0364826	0.00311525	L6_CT	Sstr3
Sulf25	1.76882	-0.00179136	0.00554666	0.815685	0.535629	0.923484	0.127127	0.00497189	L6_CT	Sulf2
Syn18	5.762	-0.00209053	0.00158108	2.27789	0.274397	0.822517	0.173711	0.00127022	L6_CT	Syn1
Syngap19	7.55926	-0.000499025	0.00140698	0.419555	0.627447	0.940721	0.19213	0.000785229	L6_CT	Syngap1
Syp8	16.9952	-0.000861331	0.00109149	1.47512	0.399673	0.914161	0.635254	0.00108492	L6_CT	Syp
Syt6	2.12751	-0.000486815	0.00282749	0.605865	0.650948	0.930986	0.110253	0.00231603	L6_CT	Syt6
Tmem1194	0.317225	-0.00444883	0.00701992	0.620061	0.497771	0.928246	0.044118	0.00346176	L6_CT	Tmem119
Tmem150a9	0.859422	-7.59134e-05	0.00362643	0.449009	0.589792	0.942682	0.0693268	0.0025813	L6_CT	Tmem150a
Tpbg5	1.03593	-0.0020914	0.00566963	0.836178	0.456488	0.908216	0.127295	0.00503838	L6_CT	Tpbg
Trem24	0.156873	0.0103211	0.00973336	1.73637	0.266369	0.841659	0.0254777	0.00798236	L6_CT	Trem2
Trib25	0.212143	0.00158297	0.00832668	0.558624	0.555844	0.936134	0.0166065	0.00660432	L6_CT	Trib2
Trpm47	0.371099	0.00124975	0.0052016	0.511054	0.539395	0.934728	0.0537249	0.00366662	L6_CT	Trpm4
Tshz19	0.328128	-0.00291982	0.00732734	1.21331	0.628794	0.888349	0.0487549	0.00743547	L6_CT	Tshz1
Tshz22	0.346984	0.00625075	0.0108317	1.00504	0.539392	0.939609	0.022102	0.00919613	L6_CT	Tshz2
Ube3a5	0.15233	-0.00993821	0.00937048	1.83689	0.327277	0.854989	0.010206	0.00939451	L6_CT	Ube3a
Vipr24	0.262961	-0.00193593	0.00811005	0.213277	0.729045	0.9541	0.0309835	0.00358697	L6_CT	Vipr2
Vtn5	0.184138	0.00199412	0.00990077	0.28215	0.63612	0.947741	0.0141374	0.00527053	L6_CT	Vtn
Wfs19	0.260731	-0.00679551	0.00765136	1.91849	0.433172	0.864156	0.0274222	0.00872456	L6_CT	Wfs1
Wnt21	0.233495	0.00147008	0.00731145	0.398625	0.617356	0.956496	0.011698	0.00462626	L6_CT	Wnt2
Zbtb209	0.239698	-0.00153586	0.00822742	0.711493	0.598996	0.941411	0.035804	0.0074283	L6_CT	Zbtb20
Ace7	0.316553	0.00152332	0.00599722	1.02135	0.440457	0.928528	0.0281205	0.00614416	L6_IT	Ace
Adam1010	0.807527	0.00125896	0.00310522	0.370134	0.657658	0.967431	0.0354798	0.00142274	L6_IT	Adam10
Adam1710	0.298202	0.000946468	0.00528679	0.413158	0.63946	0.975625	0.0114961	0.00338871	L6_IT	Adam17
Adgra18	1.8937	0.00201754	0.00253034	1.20044	0.398823	0.93741	0.0728443	0.00212116	L6_IT	Adgra1
Adrb18	1.52057	-0.00161917	0.00261377	0.600727	0.576053	0.959647	0.0550746	0.00126882	L6_IT	Adrb1
Aldh1l16	0.28737	0.00296939	0.00698157	0.744596	0.498197	0.952129	0.0452719	0.0057556	L6_IT	Aldh1l1
Aph1b9	0.420285	0.00219257	0.00467749	0.878007	0.505393	0.958349	0.0299799	0.00408512	L6_IT	Aph1b
Apoe10	2.44246	-0.00129854	0.00374118	1.02733	0.450119	0.956623	0.190712	0.00376872	L6_IT	Apoe
App10	48.4452	-0.00149511	0.00115558	2.0141	0.267213	0.891277	1.29199	0.000704144	L6_IT	App
Bace19	0.854905	0.00258412	0.00334502	1.39615	0.419879	0.91109	0.0462392	0.00317596	L6_IT	Bace1
Bcan9	0.321883	-0.000494388	0.00610266	0.516796	0.644118	0.952424	0.0384562	0.00466676	L6_IT	Bcan
Bcl11b7	0.700191	0.0031178	0.00412921	1.35534	0.494695	0.904732	0.0251333	0.00386938	L6_IT	Bcl11b
Bdnf7	1.12661	-0.0063065	0.00428796	2.43131	0.20493	0.879437	0.0519961	0.00278116	L6_IT	Bdnf
Bin110	13.5919	-1.75386e-05	0.00130265	0.475844	0.589779	0.972178	0.485541	0.000959336	L6_IT	Bin1
Bmp21	0.167512	0.00288246	0.00780224	0.607308	0.668719	0.968064	0.0125039	0.00585619	L6_IT	Bmp2
C1qa5	0.184636	0.00401465	0.00932211	0.550492	0.582009	0.970425	0.0175525	0.00587501	L6_IT	C1qa
Cacng57	0.323922	0.00379756	0.00716025	0.488357	0.595462	0.970731	0.0363693	0.00341569	L6_IT	Cacng5
Camk2a9	12.3546	0.000547799	0.00132797	1.50048	0.370486	0.92574	0.248404	0.00161629	L6_IT	Camk2a
Camk2g10	4.42402	-0.000872981	0.00199607	0.549583	0.570301	0.955997	0.142397	0.00130186	L6_IT	Camk2g
Car129	0.740223	-0.0032799	0.0043899	2.07097	0.457356	0.867991	0.054457	0.00565866	L6_IT	Car12
Cars10	1.73523	0.00201239	0.00225698	1.418	0.315856	0.913576	0.0834926	0.00185525	L6_IT	Cars
Casp86	0.126493	-0.0058605	0.00952499	0.763188	0.59026	0.933282	0.0152835	0.00634398	L6_IT	Casp8
Cass49	0.188055	0.00341982	0.00726604	0.839785	0.512944	0.949941	0.0226846	0.00621338	L6_IT	Cass4
Cbln42	0.248161	0.00295383	0.00774112	0.491032	0.604916	0.972762	0.0127521	0.00487307	L6_IT	Cbln4
Cck8	8.45154	-0.0021878	0.00173056	1.95138	0.285954	0.888	0.247663	0.00119889	L6_IT	Cck
Cckbr5	2.36365	-0.00113808	0.00262142	0.740676	0.510131	0.943905	0.0780034	0.00209344	L6_IT	Cckbr
Ccl67	0.257032	-0.00163552	0.00598851	0.421574	0.625097	0.966269	0.0109694	0.00362429	L6_IT	Ccl6
Ccr68	0.64526	0.000480643	0.00472838	0.252464	0.686976	0.972404	0.0339137	0.00246729	L6_IT	Ccr6
Cd2ap10	0.423028	-0.00149074	0.00418771	0.374184	0.635132	0.973966	0.0217206	0.0021857	L6_IT	Cd2ap
Cd746	0.305381	0.00541356	0.00564949	1.40543	0.432148	0.885742	0.0285575	0.00407536	L6_IT	Cd74
Cdh127	0.846769	-0.00125895	0.00374922	0.363224	0.654181	0.964744	0.0533078	0.00205324	L6_IT	Cdh12
Chrm47	2.11807	-0.00548099	0.00219498	6.79999	0.0461346	0.608722	0.109299	0.0017321	L6_IT	Chrm4
Chrna78	0.634289	-0.00205153	0.00370035	0.855615	0.523987	0.953735	0.0306937	0.00277107	L6_IT	Chrna7
Clu10	3.44301	0.00111672	0.00189777	0.519623	0.568274	0.967467	0.0996391	0.000817082	L6_IT	Clu
Cnr17	3.13396	-0.000648362	0.0026537	0.245431	0.683857	0.967909	0.125634	0.00121092	L6_IT	Cnr1
Coch3	0.276652	-0.00577735	0.00838171	0.723863	0.505361	0.952134	0.0298102	0.00425866	L6_IT	Coch
Col11a18	0.400216	0.00294674	0.0050398	0.971289	0.590281	0.949269	0.0290743	0.00412421	L6_IT	Col11a1
Col5a29	0.29136	-0.00479544	0.00651876	1.30605	0.381071	0.922622	0.0237774	0.00626124	L6_IT	Col5a2
Cplx19	2.8281	-0.00172406	0.00230486	1.17748	0.441729	0.930857	0.107815	0.00197484	L6_IT	Cplx1
Creb18	0.223806	0.00274905	0.00628324	0.593218	0.541423	0.964129	0.0140157	0.00428378	L6_IT	Creb1
Crebbp10	0.904348	0.00321532	0.00294837	1.53201	0.346688	0.944009	0.0243141	0.00176851	L6_IT	Crebbp
Crtac18	2.33363	0.000113513	0.00257162	0.367095	0.669297	0.971466	0.0725422	0.00165091	L6_IT	Crtac1
Csf110	0.71616	0.00112722	0.00384949	0.577183	0.530269	0.963654	0.0570069	0.00280795	L6_IT	Csf1
Csf1r7	0.341974	-0.003744	0.00604777	0.706404	0.46392	0.959778	0.0342645	0.00365837	L6_IT	Csf1r
Cspg510	2.98856	-0.000911022	0.00195828	0.653111	0.501561	0.95266	0.106443	0.00134908	L6_IT	Cspg5
Cst77	0.357479	0.00164139	0.00524318	0.370228	0.628736	0.962458	0.0366871	0.00285249	L6_IT	Cst7
Ctnnb110	5.55584	-0.00108324	0.00153959	0.818559	0.518097	0.960388	0.183115	0.000942106	L6_IT	Ctnnb1
Ctss8	0.397537	0.00144286	0.0057435	0.429893	0.682054	0.943665	0.0271976	0.00363681	L6_IT	Ctss
Cux29	0.785732	-0.0021344	0.00479485	0.989203	0.457052	0.946817	0.098289	0.00461747	L6_IT	Cux2
Cx3cl110	5.10165	-0.00141273	0.00164146	1.01573	0.464314	0.920758	0.150026	0.00101461	L6_IT	Cx3cl1
Cxcl108	0.324754	0.00498849	0.00540901	1.42504	0.400471	0.950268	0.0278099	0.00429866	L6_IT	Cxcl10
Deptor6	0.346955	0.00414371	0.00585959	0.966643	0.418789	0.940581	0.0257537	0.00414968	L6_IT	Deptor
Dkk310	8.20657	-0.00370694	0.00248035	2.70231	0.217676	0.847339	0.241531	0.00184829	L6_IT	Dkk3
Dlg410	9.5262	-0.000456959	0.00122942	0.684314	0.525768	0.948048	0.247566	0.000963068	L6_IT	Dlg4
Dlk14	0.833248	0.00361176	0.00666804	0.675572	0.524495	0.958792	0.0499311	0.00449243	L6_IT	Dlk1
Drd15	0.760689	0.00112417	0.00383336	0.32399	0.698394	0.96696	0.027507	0.00191187	L6_IT	Drd1
Drd2	0.312166	-0.00040622	0.00745276	0.500267	0.610323	0.968588	0.0181305	0.00543958	L6_IT	Drd2
Elfn15	0.199535	0.00389181	0.00826881	0.690488	0.574638	0.962099	0.0249839	0.00584163	L6_IT	Elfn1
Epha107	1.23188	-0.000498562	0.00347013	0.227995	0.750073	0.971474	0.0620943	0.00170512	L6_IT	Epha10
Epha77	1.20227	0.000664562	0.0029449	0.24111	0.714189	0.97469	0.0495461	0.00129394	L6_IT	Epha7
Fermt210	0.866198	-0.00155432	0.00315665	0.830198	0.483429	0.943014	0.0451123	0.00266158	L6_IT	Fermt2
Fev7	0.602523	0.00292634	0.00417229	0.663477	0.518169	0.966472	0.0338568	0.00181316	L6_IT	Fev
Fezf28	1.37025	0.00228712	0.00371914	1.03226	0.538585	0.935104	0.0895609	0.00330981	L6_IT	Fezf2
Fibcd17	0.331074	0.00202553	0.00657536	0.432624	0.602116	0.949806	0.0417745	0.00394057	L6_IT	Fibcd1
Fn17	0.212701	-0.00479545	0.00670049	0.919967	0.440661	0.924203	0.0206959	0.00495761	L6_IT	Fn1
Fos7	0.735002	-0.00495566	0.00565396	1.17236	0.414107	0.944269	0.0667995	0.00398856	L6_IT	Fos
Gad23	0.305965	0.00559998	0.00666214	1.21326	0.421222	0.922462	0.0264913	0.00494011	L6_IT	Gad2
Gfap10	2.36478	0.00526554	0.00259839	4.50715	0.0957068	0.730307	0.0673944	0.00175764	L6_IT	Gfap
Glp2r7	0.196676	-0.0041199	0.00766662	0.481683	0.571596	0.967399	0.0168767	0.00380144	L6_IT	Glp2r
Gng27	1.34799	-0.00247388	0.00263449	1.34149	0.410799	0.897128	0.045624	0.00192842	L6_IT	Gng2
Gphn10	1.89788	0.00044963	0.00231612	0.298951	0.66877	0.977994	0.0726526	0.00126323	L6_IT	Gphn
Gpr1588	2.27979	0.00179621	0.00217619	1.53979	0.453285	0.869016	0.0628269	0.00215855	L6_IT	Gpr158
Gpr557	0.287764	-0.000148883	0.00642973	0.262568	0.686953	0.975225	0.0150598	0.00346414	L6_IT	Gpr55
Gpr637	0.299087	-0.00198509	0.00571012	0.378103	0.634634	0.965454	0.0149392	0.00294931	L6_IT	Gpr63
Grb210	1.79895	0.000378978	0.00228584	0.235581	0.703503	0.972101	0.0904072	0.00109829	L6_IT	Grb2
Gria19	12.1628	0.000992975	0.0015029	1.11078	0.440085	0.9259	0.206393	0.00128444	L6_IT	Gria1
Gria29	22.5444	0.000742253	0.00102033	0.916288	0.494281	0.968204	0.515641	0.000670207	L6_IT	Gria2
Gria37	8.53968	-0.000205761	0.00151832	0.416842	0.635013	0.973581	0.187027	0.00103826	L6_IT	Gria3
Gria48	3.0347	-0.000646047	0.00211048	0.919618	0.48504	0.953001	0.0782714	0.00201638	L6_IT	Gria4
Grin17	10.5156	-0.000314497	0.00112996	0.4245	0.607717	0.963951	0.224582	0.000703142	L6_IT	Grin1
Grin2a7	5.4283	-0.000939369	0.00142795	0.704592	0.490867	0.971615	0.101767	0.00076938	L6_IT	Grin2a
Grin2b8	6.09017	0.000826202	0.00144077	0.575605	0.559504	0.969509	0.218152	0.000752507	L6_IT	Grin2b
Grin2c5	0.213143	-0.00309308	0.00725415	0.485739	0.609813	0.963751	0.019695	0.0040795	L6_IT	Grin2c
Grin3a7	0.4098	0.0133389	0.00649023	4.92505	0.131176	0.681733	0.0444756	0.00617177	L6_IT	Grin3a
Grm17	0.45784	-0.00770697	0.00424587	3.77341	0.116378	0.805517	0.042795	0.00304224	L6_IT	Grm1
Grm27	0.427361	-0.000142033	0.00512334	0.493721	0.647717	0.955945	0.0222713	0.00375814	L6_IT	Grm2
Grm39	1.6902	-0.00206517	0.00247793	1.2189	0.399781	0.920142	0.0790658	0.0019096	L6_IT	Grm3
Grm45	0.25104	-0.00103075	0.00639586	0.22993	0.672581	0.97298	0.0328798	0.00309041	L6_IT	Grm4
Grm57	0.173919	0.00267272	0.00831383	0.351675	0.660381	0.966742	0.0209131	0.00467498	L6_IT	Grm5
Gsto15	0.165211	-0.00530555	0.00777465	0.760427	0.507602	0.960105	0.0169881	0.00437324	L6_IT	Gsto1
Hcn16	1.52442	4.31591e-05	0.00261642	0.217437	0.695048	0.972462	0.0692275	0.00128012	L6_IT	Hcn1
Hrh36	2.76176	0.000831845	0.00389086	0.253384	0.718458	0.97276	0.205953	0.00191915	L6_IT	Hrh3
Htr1a7	0.448585	-0.000906448	0.00489881	0.554141	0.609161	0.97268	0.0344899	0.00361582	L6_IT	Htr1a
Htr1f2	0.212753	0.000846303	0.00769505	0.282996	0.671213	0.972973	0.0206725	0.00421919	L6_IT	Htr1f
Htr3a4	0.309201	0.00541563	0.00676171	0.920446	0.419919	0.944909	0.0239918	0.00414574	L6_IT	Htr3a
Htr5a7	0.676457	0.00220322	0.00334058	0.600686	0.536342	0.975519	0.0276436	0.00150846	L6_IT	Htr5a
Id47	0.23295	0.00536795	0.00700644	1.14426	0.41917	0.9261	0.0341815	0.00551027	L6_IT	Id4
Ifng5	0.136219	0.00452524	0.00998895	0.591468	0.590281	0.961561	0.0183305	0.00697552	L6_IT	Ifng
Iqck8	0.287181	0.00580867	0.00556023	1.59169	0.388675	0.898334	0.0297047	0.00395803	L6_IT	Iqck
Itgal1	0.151439	0.00734459	0.00857498	0.793378	0.425075	0.941494	0.013935	0.00326194	L6_IT	Itgal
Kcnc17	1.7641	-0.00155967	0.0023186	1.07992	0.357246	0.946003	0.0575635	0.00195121	L6_IT	Kcnc1
Kcnd28	2.30459	-0.00232761	0.00211515	1.64525	0.322672	0.884279	0.0651407	0.00150469	L6_IT	Kcnd2
Kcnh77	0.722702	-0.000389349	0.00361523	0.789923	0.522176	0.945005	0.0426163	0.00340687	L6_IT	Kcnh7
Kctd46	0.498958	0.000821453	0.00512104	0.518618	0.611857	0.978302	0.0320035	0.0038403	L6_IT	Kctd4
Lamp57	0.613039	-0.00293625	0.0064568	0.537855	0.633025	0.970535	0.0423021	0.00396991	L6_IT	Lamp5
Lcn24	0.312492	0.00345987	0.00589786	0.533021	0.592448	0.965713	0.0317093	0.00265721	L6_IT	Lcn2
Lct3	0.180193	0.00308795	0.00752628	0.538853	0.583905	0.952787	0.018517	0.0047577	L6_IT	Lct
Lmna10	2.5825	0.000365728	0.00216185	0.52444	0.565341	0.957851	0.144644	0.00162052	L6_IT	Lmna
Lrpprc10	1.31475	0.000605581	0.0024142	0.327809	0.654842	0.957396	0.0452893	0.00129974	L6_IT	Lrpprc
Ly97	0.474637	0.00336212	0.00476283	0.915905	0.536625	0.940973	0.0255481	0.00328668	L6_IT	Ly9
Lynx110	2.47633	0.000116894	0.00284001	0.221793	0.677413	0.972737	0.0940836	0.00140978	L6_IT	Lynx1
Map4k310	2.31993	-0.000953987	0.00196205	0.717815	0.548914	0.966274	0.069617	0.00143518	L6_IT	Map4k3
Mapk110	2.20599	-0.000322667	0.00200233	0.36175	0.633718	0.966362	0.114645	0.00122364	L6_IT	Mapk1
Mapt9	3.71782	0.00159415	0.00157577	1.59053	0.36329	0.920227	0.110204	0.00120375	L6_IT	Mapt
Mas16	0.972262	0.00207159	0.00363622	0.920748	0.437124	0.95858	0.0355914	0.00296253	L6_IT	Mas1
Mink110	4.89645	-0.000842122	0.00147553	1.06348	0.483901	0.91384	0.165035	0.00132853	L6_IT	Mink1
Mmp92	0.247232	0.0073816	0.0076509	1.19538	0.404015	0.943787	0.0224188	0.00420057	L6_IT	Mmp9
Mtor10	2.82315	-2.29586e-05	0.00178082	0.499932	0.572636	0.951048	0.118105	0.00133528	L6_IT	Mtor
Negr18	1.66894	-0.00243058	0.00287866	1.02667	0.451468	0.956003	0.0774167	0.00172695	L6_IT	Negr1
Neto18	2.1574	0.000276623	0.00232464	0.549331	0.587913	0.969179	0.0852005	0.00173323	L6_IT	Neto1
Nnat10	3.45851	-0.000870028	0.00459644	0.422776	0.635838	0.952886	0.195244	0.00298866	L6_IT	Nnat
Nos15	0.469183	0.00312794	0.00566546	1.02607	0.574201	0.942145	0.0436212	0.00502153	L6_IT	Nos1
Npas17	0.590114	0.00328248	0.00467981	0.922173	0.563463	0.958111	0.0560677	0.00318909	L6_IT	Npas1
Nptx18	12.6179	-0.000990038	0.0020596	0.509184	0.645651	0.954178	0.30708	0.00117074	L6_IT	Nptx1
Nptx26	1.51373	-0.00548511	0.0049791	1.64536	0.374055	0.895498	0.108045	0.00357996	L6_IT	Nptx2
Nptxr9	14.3616	-0.00142769	0.00135976	1.76479	0.39908	0.882256	0.221436	0.00116089	L6_IT	Nptxr
Npy1r6	0.459721	-0.007605	0.0042615	3.60662	0.144926	0.837456	0.0202303	0.00285717	L6_IT	Npy1r
Nr2f210	1.59116	0.00456795	0.0042524	1.65471	0.391529	0.937233	0.0774024	0.00362093	L6_IT	Nr2f2
Nrg17	0.398342	-0.00508617	0.00474147	1.35236	0.332735	0.93568	0.0211927	0.00228811	L6_IT	Nrg1
Nrg28	0.54191	0.00232004	0.00377203	0.80946	0.560232	0.943453	0.0283698	0.00264634	L6_IT	Nrg2
Nrg37	2.60268	0.000287588	0.00210626	0.627154	0.5566	0.942668	0.0694058	0.00177532	L6_IT	Nrg3
Ntng27	2.30513	-0.00307201	0.00309899	1.25218	0.362205	0.914684	0.0688174	0.00159574	L6_IT	Ntng2
Ntrk210	1.21567	-0.00357136	0.00332401	1.42702	0.352886	0.927226	0.0537218	0.00200968	L6_IT	Ntrk2
Ntsr17	0.878846	-0.00625984	0.00363579	3.35846	0.125608	0.844806	0.0289749	0.00203185	L6_IT	Ntsr1
Olig110	0.390312	0.00620033	0.00511718	1.79172	0.297618	0.922968	0.0234608	0.00315566	L6_IT	Olig1
Pcp47	0.854585	0.00267269	0.0046624	0.433303	0.59486	0.957327	0.0591974	0.00170529	L6_IT	Pcp4
Pdgfa10	1.55702	-0.00119849	0.00233791	0.580198	0.599729	0.977157	0.0774289	0.00141441	L6_IT	Pdgfa
Pdgfrb8	0.219229	-0.0085408	0.00643261	2.30054	0.279434	0.865476	0.0275144	0.00482176	L6_IT	Pdgfrb
Penk8	1.35679	-0.00148248	0.00527151	0.72249	0.634057	0.970253	0.0941741	0.00463363	L6_IT	Penk
Pkp27	0.385633	0.00440616	0.00494949	1.182	0.4126	0.937793	0.0280397	0.00316662	L6_IT	Pkp2
Plagl17	0.321616	-0.00306213	0.00592577	0.522751	0.59539	0.963042	0.0444609	0.00314335	L6_IT	Plagl1
Plcg26	0.233743	0.00142624	0.0064207	0.573848	0.584433	0.974356	0.0186166	0.00485593	L6_IT	Plcg2
Pomc3	0.273436	-0.0032587	0.00755193	0.451166	0.662486	0.967898	0.0293617	0.00447148	L6_IT	Pomc
Prss127	1.13289	-0.00111999	0.0038057	0.73327	0.5022	0.945926	0.0389205	0.00327627	L6_IT	Prss12
Psen110	1.11848	-0.000833945	0.0027274	0.328387	0.705949	0.977389	0.0567433	0.0014085	L6_IT	Psen1
Psen210	0.723464	-0.00143196	0.00344731	0.560145	0.576741	0.946134	0.0377237	0.00230855	L6_IT	Psen2
Pten10	1.73152	8.70066e-05	0.00236123	0.438987	0.675857	0.970963	0.0774399	0.0016144	L6_IT	Pten
Ptgds10	0.643558	-0.00350694	0.00397497	1.20162	0.433537	0.937526	0.0477995	0.00291484	L6_IT	Ptgds
Ptk2b10	9.81282	-0.000860539	0.00152142	0.669897	0.571877	0.942095	0.325412	0.00096388	L6_IT	Ptk2b
Ptpru8	3.68944	0.00427712	0.00329716	2.00689	0.250603	0.902878	0.136511	0.00184531	L6_IT	Ptpru
Pvalb7	0.245619	0.00528913	0.00601969	1.22015	0.448318	0.915895	0.0190198	0.00446273	L6_IT	Pvalb
Reln4	0.194371	0.00224844	0.0086293	0.198568	0.69836	0.976224	0.0247087	0.0032462	L6_IT	Reln
Rims19	2.12745	-0.000113265	0.00210885	0.113862	0.800483	0.973594	0.067679	0.00073687	L6_IT	Rims1
Rims29	2.13435	0.00107157	0.00215225	0.618542	0.547927	0.96359	0.0939711	0.00141787	L6_IT	Rims2
Robo18	0.587372	0.00387911	0.0045426	1.19156	0.401447	0.939117	0.0299216	0.00327212	L6_IT	Robo1
Rorb3	0.248945	0.00684522	0.00832436	0.980688	0.440758	0.946885	0.02453	0.00494999	L6_IT	Rorb
Rph3a9	3.6155	0.0026424	0.00258125	1.26003	0.360017	0.961218	0.135796	0.00128136	L6_IT	Rph3a
S100b7	0.438791	-0.00187506	0.00538416	0.51248	0.599423	0.947143	0.0362595	0.00349595	L6_IT	S100b
Scimp7	0.325961	-0.00173279	0.00555702	0.177427	0.741052	0.965615	0.0182346	0.00163196	L6_IT	Scimp
Scn4b3	0.347272	-0.0054406	0.00669122	1.00263	0.443096	0.922275	0.0295656	0.00455933	L6_IT	Scn4b
Sema5b5	1.01002	0.00118865	0.00467744	0.584981	0.588285	0.959306	0.0661615	0.00341199	L6_IT	Sema5b
Serpinf13	0.252584	0.00134206	0.00754075	0.581736	0.518116	0.940227	0.0271435	0.00592787	L6_IT	Serpinf1
Sharpin10	0.576712	0.00460831	0.00350472	2.37937	0.302468	0.877401	0.0313888	0.00293715	L6_IT	Sharpin
Slc17a79	43.0018	-0.000522759	0.000996207	0.849821	0.511786	0.929065	0.792989	0.00083321	L6_IT	Slc17a7
Slc29a19	0.314467	0.00117133	0.00600994	0.303269	0.713366	0.95363	0.0212277	0.00328561	L6_IT	Slc29a1
Slc29a28	0.25488	-0.00144299	0.00522694	0.309961	0.645668	0.960095	0.01778	0.00268857	L6_IT	Slc29a2
Slc30a35	3.75311	-0.00228103	0.00295795	1.07462	0.399198	0.937518	0.177723	0.00221001	L6_IT	Slc30a3
Slc32a16	0.268612	0.00214593	0.00740457	0.454635	0.632876	0.972704	0.0248119	0.00468623	L6_IT	Slc32a1
Snca7	4.0345	-0.00152273	0.00184881	0.966625	0.478771	0.921654	0.177137	0.00108383	L6_IT	Snca
Sorl18	2.39984	0.00111275	0.00210562	0.654874	0.514625	0.948097	0.0872842	0.00138694	L6_IT	Sorl1
Sox107	0.25039	0.00873372	0.00620662	2.11521	0.190243	0.904192	0.0173892	0.00263087	L6_IT	Sox10
Sox88	0.902124	-0.00395212	0.00337296	1.82226	0.345844	0.901014	0.0508778	0.00271048	L6_IT	Sox8
Src10	3.51172	0.000463388	0.00169177	0.664886	0.600256	0.955913	0.119074	0.00135549	L6_IT	Src
Sst4	0.231563	-0.00687849	0.00835264	0.874237	0.448953	0.949691	0.0122285	0.00405008	L6_IT	Sst
Sstr37	0.758396	-0.0031177	0.00326534	1.58965	0.338218	0.905191	0.0354614	0.00276542	L6_IT	Sstr3
Sulf26	1.06442	0.00163019	0.00489688	0.509434	0.591022	0.966847	0.0952453	0.00318365	L6_IT	Sulf2
Syn19	6.95608	-0.00122781	0.00140452	1.20083	0.418896	0.925903	0.178933	0.000995051	L6_IT	Syn1
Syngap110	10.3522	-0.0017905	0.00120335	3.11046	0.251789	0.819566	0.291396	0.00112849	L6_IT	Syngap1
Syp9	18.3509	-0.00129823	0.00110052	1.69143	0.311799	0.890433	0.37287	0.000700521	L6_IT	Syp
Tacr24	0.177117	-0.00482413	0.00809317	0.578169	0.595896	0.959916	0.0122084	0.00446235	L6_IT	Tacr2
Th	0.153672	0.00473038	0.0091516	0.687929	0.578072	0.97611	0.0209399	0.00572169	L6_IT	Th
Tmem1195	0.33553	-0.000721915	0.0056069	0.149963	0.77138	0.981605	0.0168689	0.00213013	L6_IT	Tmem119
Tmem150a10	1.04502	0.00193172	0.00300743	0.851951	0.52091	0.921612	0.0679282	0.00215482	L6_IT	Tmem150a
Tpbg6	0.284956	-0.00063065	0.00777063	0.403257	0.600745	0.968741	0.0296697	0.00509554	L6_IT	Tpbg
Trem25	0.225805	0.0111934	0.00716189	2.84327	0.17495	0.88256	0.0115885	0.00448439	L6_IT	Trem2
Trib26	0.230804	-0.0022774	0.00695253	0.203316	0.69526	0.972259	0.0258238	0.00238552	L6_IT	Trib2
Trpm48	0.430997	-0.00176496	0.00486324	0.288683	0.677776	0.963092	0.0262088	0.00202135	L6_IT	Trpm4
Tshz110	0.802356	0.00300655	0.00437044	0.865825	0.434202	0.935368	0.0376702	0.00286716	L6_IT	Tshz1
Ube3a6	0.212582	-0.00579659	0.00694357	0.970224	0.463125	0.966663	0.0248238	0.00381161	L6_IT	Ube3a
Vtn6	0.154775	-0.00163049	0.00895785	0.68393	0.54874	0.932619	0.0156425	0.00797409	L6_IT	Vtn
Wfs110	0.500603	0.00346476	0.00439721	1.1139	0.445026	0.954917	0.0197339	0.00309693	L6_IT	Wfs1
Wnt22	0.183033	-0.00981135	0.00902213	1.37312	0.333267	0.921109	0.0210906	0.00465638	L6_IT	Wnt2
Abi31	3.40401	0.00154434	0.000917466	3.47405	0.206111	0.29543	0.17032	0.000881368	Mic	Abi3
Adam1011	0.460046	-0.00332967	0.00181731	3.61721	0.10521	0.18232	0.0242816	0.000978006	Mic	Adam10
Adam1711	0.754432	0.000224746	0.00149042	0.573363	0.531076	0.642135	0.025532	0.00116506	Mic	Adam17
Adrb19	0.375645	0.00460575	0.00206812	5.25083	0.0501977	0.10728	0.0181945	0.0011464	Mic	Adrb1
Aldh1l17	0.151835	-0.00302415	0.00381972	1.07866	0.481612	0.575695	0.00763069	0.00246242	Mic	Aldh1l1
Apoe11	89.5054	0.00688844	0.00107465	42.8277	4.02961e-05	0.000273082	6.38963	0.00175459	Mic	Apoe
App11	4.04376	-0.00373751	0.00105069	13.3548	0.00333957	0.0112968	0.216929	0.00092081	Mic	App
Aqp44	0.237844	-0.00348866	0.00334101	1.45987	0.315793	0.433143	0.022982	0.00217407	Mic	Aqp4
Bcan10	0.259367	-0.00578185	0.00337859	3.05944	0.111979	0.206819	0.0121208	0.00142182	Mic	Bcan
Bin111	7.06958	-0.00217912	0.000762924	8.34872	0.0192445	0.0443528	0.233079	0.00052186	Mic	Bin1
C1qa6	13.6814	0.000356963	0.000702501	0.942752	0.507749	0.604351	0.490609	0.000626171	Mic	C1qa
C4b3	0.407355	-0.00529064	0.00270199	3.9622	0.0876694	0.156058	0.0137571	0.00139059	Mic	C4b
Camk2a10	2.10819	-0.00501366	0.00158477	9.94341	0.00418548	0.0154899	0.0644516	0.00081877	Mic	Camk2a
Camk2g11	0.664401	-0.00230555	0.00156474	2.38978	0.174756	0.275038	0.0226325	0.000697337	Mic	Camk2g
Cars11	0.466886	0.00210626	0.00187776	1.48523	0.315516	0.415645	0.00979147	0.000991372	Mic	Cars
Casp87	0.534886	-0.00145571	0.00171224	0.963513	0.452331	0.555049	0.024973	0.00090062	Mic	Casp8
Cass410	0.360893	-0.00147015	0.0031198	0.995025	0.475236	0.5726	0.038942	0.00289657	Mic	Cass4
Cbln43	2.8739	0.00621521	0.00173503	13.5874	0.00561687	0.0190936	0.261835	0.00172178	Mic	Cbln4
Cck9	0.217477	-0.00506432	0.00317964	3.11109	0.185318	0.263251	0.00921696	0.00218676	Mic	Cck
Ccl3	1.12192	0.00813764	0.00239287	12.3849	0.00546605	0.0165888	0.092874	0.0023176	Mic	Ccl3
Ccl68	0.29273	0.00356703	0.00297755	1.93436	0.309122	0.40012	0.0169661	0.00224095	Mic	Ccl6
Cd2ap11	0.397662	-5.04562e-05	0.00198113	0.483704	0.563767	0.660626	0.0182022	0.00147572	Mic	Cd2ap
Cd747	3.74034	0.00150588	0.00241735	0.878888	0.572089	0.639075	0.346667	0.0017266	Mic	Cd74
Clu11	3.02604	-0.0014715	0.00143247	1.61453	0.360508	0.457464	0.173725	0.00118399	Mic	Clu
Cplx110	0.797474	-0.00815756	0.00198016	17.7236	0.000375301	0.00207613	0.0533308	0.00136491	Mic	Cplx1
Creb19	0.164577	0.00473198	0.00357536	2.45746	0.275057	0.356508	0.0100012	0.00317502	Mic	Creb1
Crebbp11	0.369347	0.00175278	0.00219178	1.17659	0.452004	0.536438	0.0176675	0.0017149	Mic	Crebbp
Csf111	4.16634	0.00591664	0.00154067	15.7093	0.00147229	0.00689278	0.175701	0.00127951	Mic	Csf1
Csf1r8	13.7928	-0.00191536	0.000728641	7.6975	0.0878484	0.118864	0.371897	0.000766678	Mic	Csf1r
Cspg511	0.36343	-0.00247922	0.00245507	1.20085	0.355005	0.470456	0.0232885	0.00112892	Mic	Cspg5
Cst78	3.80211	0.00758145	0.00154124	25.7289	9.02697e-05	0.000774579	0.243862	0.00156784	Mic	Cst7
Ctnnb111	2.97617	0.00250019	0.000891604	8.53362	0.0259361	0.0631971	0.105267	0.000817177	Mic	Ctnnb1
Ctss9	19.3816	0.001409	0.00070907	5.85085	0.186913	0.25696	0.600216	0.00115588	Mic	Ctss
Cux210	0.320852	0.000996504	0.00256609	0.632594	0.617904	0.70164	0.0207826	0.0018283	Mic	Cux2
Cxcl109	0.263828	0.00447603	0.00334368	2.40172	0.271148	0.350137	0.0282919	0.00297507	Mic	Cxcl10
Cxcr4	0.364601	0.00988279	0.00319703	10.2748	0.00686647	0.0198619	0.0267464	0.00206377	Mic	Cxcr4
Dkk311	0.354487	-0.00555225	0.00269298	5.26528	0.106237	0.172469	0.0273556	0.00232533	Mic	Dkk3
Dlg411	1.28392	-0.00473824	0.00136018	12.498	0.00480364	0.0136659	0.0649029	0.000897639	Mic	Dlg4
Epha78	0.502082	0.00447741	0.00233408	4.10784	0.114918	0.196572	0.0973763	0.00186499	Mic	Epha7
Fezf29	0.172007	-0.00223439	0.0037096	1.07791	0.461828	0.560931	0.0207502	0.00329625	Mic	Fezf2
Flt11	0.318306	0.0062847	0.0029326	4.65324	0.0404013	0.0924458	0.018258	0.000911603	Mic	Flt1
Gfap11	9.4091	0.00522098	0.00112443	21.8296	0.000137943	0.00113146	0.424886	0.000997669	Mic	Gfap
Gng28	0.338232	-0.000198026	0.00219937	0.286288	0.673328	0.759195	0.0140037	0.00122854	Mic	Gng2
Gphn11	0.338948	-0.00225764	0.00221169	1.64059	0.429063	0.519257	0.0163925	0.00182647	Mic	Gphn
Grb211	1.09029	0.000741154	0.00122169	0.61065	0.525651	0.624684	0.0770878	0.000625565	Mic	Grb2
Gria110	0.39194	-0.00781155	0.00257281	10.1263	0.018245	0.0376014	0.033362	0.00187335	Mic	Gria1
Gria210	0.333762	-0.0066329	0.00281449	7.0529	0.0879969	0.154429	0.0174068	0.00327094	Mic	Gria2
Grin18	0.243757	-0.00875012	0.00301312	9.20985	0.00916216	0.0283816	0.013083	0.00210807	Mic	Grin1
Icam12	0.467074	-0.00356737	0.00214734	3.14594	0.175016	0.246916	0.0331696	0.00163925	Mic	Icam1
Igf1	0.343662	0.00992329	0.00320996	9.8121	0.00617961	0.0217468	0.0279748	0.00206273	Mic	Igf1
Inpp5d1	4.39682	0.000941088	0.000828254	2.0039	0.328891	0.437613	0.155096	0.000785616	Mic	Inpp5d
Itgax	1.51097	0.00515175	0.00225579	6.15421	0.0738159	0.138029	0.069736	0.00215126	Mic	Itgax
Kcnq14	0.99499	0.00794094	0.00208097	14.32	0.000554533	0.00343255	0.161397	0.00134308	Mic	Kcnq1
Lgals32	0.354082	0.00469175	0.00339063	2.2634	0.215349	0.319363	0.0224536	0.00180241	Mic	Lgals3
Lrpprc11	0.385372	0.000579976	0.00191757	0.515103	0.546347	0.651735	0.0253074	0.00131983	Mic	Lrpprc
Ly98	1.29199	0.0045762	0.00166876	8.15464	0.0273447	0.0625837	0.0592343	0.00135726	Mic	Ly9
Lynx111	0.451963	-0.0068505	0.00219658	10.4902	0.0064583	0.0227701	0.03093	0.00167873	Mic	Lynx1
Map4k311	0.590686	-0.000716134	0.00160545	0.98559	0.493692	0.583488	0.0314628	0.00151001	Mic	Map4k3
Mapk111	0.27243	-0.00318908	0.00228045	2.39112	0.241731	0.347711	0.0146798	0.00164753	Mic	Mapk1
Mapt10	0.273215	-0.00495845	0.00247208	4.77326	0.115695	0.185985	0.0158443	0.00211006	Mic	Mapt
Mink111	1.03549	0.00120981	0.00124568	1.21635	0.396045	0.502927	0.0426045	0.000713741	Mic	Mink1
Mmp142	0.297944	0.000125678	0.00264961	0.788391	0.473251	0.578895	0.0128814	0.00249049	Mic	Mmp14
Mrc22	1.38178	0.00419255	0.00158727	7.50008	0.0324244	0.0667922	0.0955433	0.00128928	Mic	Mrc2
Mtor11	0.751802	-0.000379527	0.00141584	0.638256	0.506294	0.616352	0.038063	0.00111481	Mic	Mtor
Negr19	0.166791	0.0014749	0.0034752	0.448349	0.571517	0.682594	0.0164908	0.00190431	Mic	Negr1
Neto19	0.368266	0.000269669	0.00252844	0.428786	0.651636	0.727475	0.022879	0.00171868	Mic	Neto1
Nnat11	0.351002	-0.00406048	0.00272413	2.65327	0.211785	0.311347	0.0434174	0.00183566	Mic	Nnat
Nptx19	0.327475	-0.00705007	0.00314355	5.29386	0.0294082	0.0721358	0.046143	0.00102259	Mic	Nptx1
Nptxr10	0.586876	-0.00535134	0.00235655	5.97103	0.0690017	0.119248	0.0256903	0.00200953	Mic	Nptxr
Ntng28	0.198278	0.00168447	0.00308013	0.421373	0.610919	0.698218	0.0128762	0.00118902	Mic	Ntng2
Ntrk211	0.286825	0.000727955	0.00272429	0.589112	0.500693	0.61406	0.015319	0.00208931	Mic	Ntrk2
Olig111	0.291347	0.000668424	0.00302023	0.328831	0.661362	0.744158	0.0181091	0.00168386	Mic	Olig1
P2ry12	3.16414	-0.00605576	0.00131431	21.6121	0.000487622	0.00261315	0.044451	0.00163838	Mic	P2ry12
Pdgfa11	0.421025	0.00431583	0.00220965	4.44907	0.13482	0.206283	0.0195988	0.00200549	Mic	Pdgfa
Pilra3	0.421628	0.0104154	0.00253734	17.1176	0.000302837	0.00182536	0.0326568	0.00188515	Mic	Pilra
Plcg27	2.58174	0.00100187	0.000980524	1.62521	0.432712	0.514396	0.120347	0.000802075	Mic	Plcg2
Prkcd3	2.44126	-0.00137136	0.00105812	2.30108	0.303439	0.397156	0.049462	0.000859206	Mic	Prkcd
Psen111	0.693017	0.00048666	0.00153582	0.545189	0.542237	0.640058	0.034564	0.00109389	Mic	Psen1
Psen211	0.392996	0.00292967	0.00225919	2.66042	0.258225	0.348557	0.0120316	0.00239394	Mic	Psen2
Pten11	0.453304	-0.00373462	0.00184866	4.56247	0.0943868	0.168326	0.0162966	0.00137342	Mic	Pten
Ptgds11	0.311192	-0.00394763	0.00312356	2.34759	0.383314	0.448868	0.044898	0.0030884	Mic	Ptgds
Ptk2b11	2.18613	0.00146395	0.000979897	2.54901	0.198263	0.286508	0.101183	0.000585196	Mic	Ptk2b
Rims110	0.37955	0.00244444	0.00246709	1.21544	0.340036	0.453689	0.017218	0.00134877	Mic	Rims1
Rims210	0.232303	-0.00296375	0.00276467	1.39203	0.340529	0.452859	0.0318366	0.00151417	Mic	Rims2
Rph3a10	0.618935	-0.00539658	0.00205355	7.15461	0.0206284	0.0520529	0.052116	0.00108665	Mic	Rph3a
S100b8	0.64394	0.000126832	0.00190091	1.1375	0.416456	0.51975	0.0306464	0.00212999	Mic	S100b
Sharpin11	0.415019	0.00147053	0.00201161	0.75873	0.51456	0.61209	0.0183427	0.00101007	Mic	Sharpin
Siglech	1.72776	-0.00323336	0.00135134	6.55562	0.0843651	0.142274	0.062388	0.00146889	Mic	Siglech
Slc17a710	1.11622	-0.00551322	0.00206733	7.50302	0.0204855	0.0519873	0.0646723	0.00140621	Mic	Slc17a7
Slc29a110	0.312579	-0.000823853	0.00222004	0.537483	0.574064	0.677187	0.0168832	0.00145871	Mic	Slc29a1
Snca8	0.194721	-0.0054904	0.00347285	3.00952	0.171404	0.259921	0.0187616	0.00226273	Mic	Snca
Sorl19	0.348288	-0.00165136	0.00208831	1.1848	0.434022	0.529313	0.0144336	0.00161904	Mic	Sorl1
Spi1	1.14906	0.00253738	0.00131347	4.2432	0.124476	0.203705	0.0456263	0.00102886	Mic	Spi1
Src11	0.61107	-0.0032288	0.00161797	5.09825	0.182807	0.248568	0.0339586	0.00182735	Mic	Src
Sulf27	0.578963	0.00253342	0.00226689	1.67122	0.338174	0.435561	0.0831819	0.00145269	Mic	Sulf2
Syn110	0.39377	-0.00533725	0.00238108	5.75258	0.0777698	0.133486	0.0188774	0.00195915	Mic	Syn1
Syngap111	0.491587	-0.00462759	0.00196862	6.07905	0.0419143	0.0888676	0.017387	0.00120431	Mic	Syngap1
Syp10	0.805634	-0.00763163	0.00221178	13.2093	0.00463154	0.0157601	0.0644346	0.00206798	Mic	Syp
Tlr41	0.12847	-0.00370819	0.0039252	1.45212	0.395341	0.501748	0.00880158	0.00298099	Mic	Tlr4
Tmem1196	3.82971	-0.0157681	0.00150606	102.747	2.51833e-20	2.64303e-18	0.141697	0.00139232	Mic	Tmem119
Tmem150a11	0.269706	0.00240641	0.00251938	1.3896	0.330012	0.449513	0.0120504	0.00189917	Mic	Tmem150a
Trem26	11.8361	0.00531193	0.000731291	53.5503	1.44881e-09	3.63854e-08	0.454143	0.000864989	Mic	Trem2
Trpm49	0.190131	0.00228593	0.00287767	0.964449	0.427765	0.536687	0.0134533	0.00182836	Mic	Trpm4
Tshz111	0.210707	-0.00236551	0.00305192	0.997104	0.441974	0.551005	0.00785246	0.00200349	Mic	Tshz1
Zbtb2010	0.760302	-0.000804295	0.00160442	0.906119	0.54131	0.628854	0.0275617	0.00137663	Mic	Zbtb20
Acan1	0.558438	-0.00900593	0.00994545	1.46544	0.426021	0.925114	0.082948	0.00705002	Mid_ExN	Acan
Ace8	0.866744	-0.00691427	0.00567478	1.67786	0.266853	0.900022	0.0596527	0.00280932	Mid_ExN	Ace
Adam1012	0.691077	0.000451586	0.00632111	0.50484	0.590162	0.94312	0.0496649	0.00475698	Mid_ExN	Adam10
Adam1712	0.291189	-0.00827816	0.00909162	1.48391	0.404331	0.880893	0.0384393	0.0077679	Mid_ExN	Adam17
Adarb23	0.251614	-0.00855225	0.015348	0.452805	0.574775	0.959158	0.0379486	0.00754166	Mid_ExN	Adarb2
Adgra19	1.23825	0.000736229	0.00497504	0.809346	0.582314	0.973136	0.112431	0.00447356	Mid_ExN	Adgra1
Adrb110	0.488518	0.00238628	0.00804533	0.54125	0.603819	0.953453	0.0840159	0.00599386	Mid_ExN	Adrb1
Aldh1l18	0.128078	-0.0139377	0.0192103	0.767067	0.522199	0.921189	0.0218518	0.0110571	Mid_ExN	Aldh1l1
Aph1b10	0.318346	-0.00205278	0.00916124	0.324594	0.61734	0.961713	0.0293903	0.0051185	Mid_ExN	Aph1b
Apoe12	3.11154	0.00199108	0.00488089	0.6165	0.559481	0.946014	0.320252	0.00342135	Mid_ExN	Apoe
App12	50.7662	-0.00034306	0.00174981	1.00901	0.354263	0.931755	1.65913	0.00185974	Mid_ExN	App
Aqp45	0.195013	-0.00711576	0.0136419	0.662498	0.510892	0.954964	0.033727	0.00931234	Mid_ExN	Aqp4
Bace110	0.611455	0.0032766	0.00719329	0.746517	0.650754	0.950754	0.0459223	0.00583344	Mid_ExN	Bace1
Bcan11	4.34455	-0.000292304	0.00485958	0.327705	0.627785	0.96029	0.3395	0.00292682	Mid_ExN	Bcan
Bcl11b8	0.206954	-0.0073756	0.0158603	0.73398	0.406529	0.945843	0.0503201	0.0138211	Mid_ExN	Bcl11b
Bdnf8	0.821923	0.000958454	0.00740716	0.682905	0.516049	0.952193	0.0379866	0.0062057	Mid_ExN	Bdnf
Bin112	11.047	0.000765421	0.00192214	0.747337	0.57877	0.973405	0.338604	0.0015068	Mid_ExN	Bin1
Bmp22	0.224669	-0.00141157	0.0130493	1.0534	0.477653	0.949388	0.0365726	0.0142072	Mid_ExN	Bmp2
C1qa7	0.202586	0.00422335	0.0137573	0.511226	0.565703	0.963054	0.0399702	0.00924765	Mid_ExN	C1qa
Cacng58	0.40721	0.0105801	0.0100157	1.48062	0.371001	0.915847	0.0692447	0.00601255	Mid_ExN	Cacng5
Calb21	6.76067	-0.003949	0.00896233	0.491756	0.607784	0.946142	0.648975	0.00536331	Mid_ExN	Calb2
Camk2a11	1.99359	0.000972659	0.00462329	0.552697	0.654077	0.961681	0.171032	0.00340427	Mid_ExN	Camk2a
Camk2g12	6.82758	-0.00287471	0.00266266	1.86382	0.400704	0.875967	0.355046	0.00228971	Mid_ExN	Camk2g
Car1210	0.195014	-0.0121681	0.0138534	1.10907	0.453123	0.945178	0.0241395	0.00887154	Mid_ExN	Car12
Cars12	1.84081	0.00227684	0.00395079	2.19487	0.322095	0.898986	0.126569	0.0055881	Mid_ExN	Cars
Cass411	0.19693	0.000269552	0.0117673	0.884451	0.473691	0.920437	0.0320002	0.0114648	Mid_ExN	Cass4
Cbln44	0.901886	0.000701605	0.00809825	0.225763	0.677785	0.97104	0.119764	0.00389767	Mid_ExN	Cbln4
Cck10	0.816872	-0.00613742	0.00967802	1.0427	0.424199	0.93653	0.129585	0.00847731	Mid_ExN	Cck
Cckbr6	0.432977	0.00199427	0.0087021	0.778483	0.470626	0.946872	0.065044	0.00767192	Mid_ExN	Cckbr
Ccr69	0.295573	0.00289391	0.011007	0.381515	0.669939	0.964017	0.0676441	0.00701362	Mid_ExN	Ccr6
Cd2ap12	0.728704	-0.00388935	0.00650038	0.853854	0.48794	0.94841	0.0686958	0.00502853	Mid_ExN	Cd2ap
Cdh128	0.7982	0.00475462	0.00612739	0.999136	0.45811	0.953208	0.0780312	0.0041317	Mid_ExN	Cdh12
Cdh73	0.351193	0.00729029	0.00947988	1.40622	0.499349	0.900766	0.0354939	0.00868457	Mid_ExN	Cdh7
Chrna79	0.629045	0.00257394	0.0071643	1.98242	0.372749	0.866848	0.0554779	0.0103503	Mid_ExN	Chrna7
Clu12	5.83057	-0.00208017	0.00282383	1.73959	0.546698	0.873751	0.342798	0.00339647	Mid_ExN	Clu
Cnr18	1.37474	-0.00272926	0.0067489	0.478452	0.671032	0.969645	0.145448	0.00414407	Mid_ExN	Cnr1
Col11a19	1.66853	0.00416273	0.00716801	0.847555	0.509597	0.93165	0.132405	0.00495882	Mid_ExN	Col11a1
Cplx111	9.18655	-0.0012331	0.00426348	0.413873	0.593318	0.949526	0.633017	0.00266206	Mid_ExN	Cplx1
Creb110	0.330874	-0.00421973	0.00977629	0.617182	0.529721	0.946587	0.0308773	0.00654409	Mid_ExN	Creb1
Crebbp12	0.792774	3.7066e-05	0.00564219	0.507444	0.589193	0.949231	0.0753817	0.00437141	Mid_ExN	Crebbp
Crtac19	0.958569	-0.00271199	0.00655075	0.586185	0.621693	0.954217	0.0880593	0.00414208	Mid_ExN	Crtac1
Csf112	0.347267	0.0102232	0.00917831	1.88297	0.363017	0.843107	0.0342946	0.00863648	Mid_ExN	Csf1
Csf1r9	0.297755	-0.00395956	0.0130473	0.446493	0.627914	0.963129	0.0520476	0.00884705	Mid_ExN	Csf1r
Cspg512	3.40739	-0.00067996	0.00310945	0.347974	0.617668	0.956218	0.132725	0.00180485	Mid_ExN	Cspg5
Cst79	0.16812	0.0142823	0.0139513	1.14567	0.365486	0.937015	0.0389895	0.00729931	Mid_ExN	Cst7
Ctnnb112	5.7304	-0.00118531	0.00260136	0.849634	0.541474	0.923086	0.195223	0.00231356	Mid_ExN	Ctnnb1
Ctss10	0.303564	0.00557316	0.010671	1.10007	0.51785	0.937296	0.0556282	0.0107135	Mid_ExN	Ctss
Cux211	2.05821	0.00105782	0.00429468	0.681669	0.596928	0.947121	0.129246	0.00361186	Mid_ExN	Cux2
Cx3cl111	3.33459	-0.000804127	0.00308923	0.438522	0.597556	0.948228	0.188074	0.00200302	Mid_ExN	Cx3cl1
Cxcl1010	0.336102	0.00526727	0.00908699	1.09573	0.441791	0.917392	0.0418516	0.00844426	Mid_ExN	Cxcl10
Deptor7	0.58904	0.000350857	0.00724206	0.628412	0.606988	0.967242	0.0498279	0.00587315	Mid_ExN	Deptor
Dkk312	1.33386	0.000774304	0.00932744	0.365357	0.668287	0.962982	0.149589	0.00616307	Mid_ExN	Dkk3
Dlg412	6.49901	-0.000594594	0.0024352	0.700664	0.569277	0.960553	0.334722	0.00200932	Mid_ExN	Dlg4
Dlk15	0.379777	-0.00227297	0.0109859	0.721487	0.521278	0.938647	0.0381965	0.00971427	Mid_ExN	Dlk1
Drd21	0.374404	-0.00341729	0.0147218	0.751341	0.571011	0.970472	0.0490544	0.0136932	Mid_ExN	Drd2
Drd53	0.34541	-0.00188208	0.0119552	0.628998	0.594349	0.964645	0.0538384	0.00971632	Mid_ExN	Drd5
Elfn16	0.722263	-0.00587873	0.00681899	1.27903	0.454304	0.94467	0.0443837	0.0048394	Mid_ExN	Elfn1
Epha13	0.147643	0.00107586	0.0187932	0.287835	0.661922	0.967052	0.0454518	0.0118963	Mid_ExN	Epha1
Epha108	2.24688	-0.00014982	0.00388319	1.12382	0.463402	0.907414	0.139084	0.00425948	Mid_ExN	Epha10
Epha79	1.14643	0.00481333	0.00565267	1.09663	0.427311	0.935377	0.0757299	0.00358883	Mid_ExN	Epha7
Erbb42	1.08776	0.0019272	0.00665792	0.824206	0.584944	0.907529	0.0752275	0.00624908	Mid_ExN	Erbb4
Fermt211	0.674208	0.00173989	0.00607494	0.455443	0.556729	0.962172	0.0630538	0.00388151	Mid_ExN	Fermt2
Fev8	0.779565	-0.00159106	0.00645786	0.382718	0.568178	0.953891	0.079071	0.00388432	Mid_ExN	Fev
Fezf210	0.750297	-0.00217912	0.00633364	0.585665	0.6462	0.935722	0.057513	0.00466422	Mid_ExN	Fezf2
Fibcd18	0.34324	0.0106622	0.0114475	1.66404	0.405313	0.867264	0.0532409	0.00912904	Mid_ExN	Fibcd1
Fos8	0.40115	0.019255	0.0120071	3.59979	0.114539	0.828014	0.0775028	0.0112072	Mid_ExN	Fos
Foxp22	1.26584	0.0010697	0.00747102	0.462348	0.579003	0.960803	0.135372	0.00499022	Mid_ExN	Foxp2
Gad24	0.394429	-0.00890455	0.0117739	1.4591	0.367201	0.898758	0.0908483	0.0124303	Mid_ExN	Gad2
Gfap12	2.66365	0.00549027	0.00442743	2.31526	0.26288	0.867738	0.215765	0.0045628	Mid_ExN	Gfap
Gng29	1.32458	-0.000352984	0.00531378	0.415867	0.611199	0.964396	0.0754456	0.0035814	Mid_ExN	Gng2
Gpc35	0.467257	0.000123337	0.00977253	0.59541	0.568248	0.938389	0.0851505	0.00790359	Mid_ExN	Gpc3
Gphn12	2.67816	-0.00049772	0.00348612	0.383941	0.677269	0.967858	0.13534	0.00220882	Mid_ExN	Gphn
Gpr1589	2.80328	0.00233295	0.0032609	1.35308	0.401005	0.917217	0.0842597	0.00328729	Mid_ExN	Gpr158
Gpr558	0.259894	0.00795762	0.0109289	0.754736	0.500645	0.937722	0.0276303	0.00515244	Mid_ExN	Gpr55
Gpr638	0.222307	0.00387406	0.0115759	0.429224	0.693088	0.961466	0.0264379	0.00705932	Mid_ExN	Gpr63
Grb212	1.81456	-0.00106152	0.00401352	0.529663	0.61076	0.954014	0.157265	0.00293935	Mid_ExN	Grb2
Gria111	6.09009	0.00092007	0.00361851	0.754927	0.508749	0.954614	0.210219	0.003108	Mid_ExN	Gria1
Gria211	15.8178	0.00109562	0.00200206	1.23154	0.40862	0.920944	0.574818	0.00207174	Mid_ExN	Gria2
Gria38	5.02022	0.00108121	0.0035037	0.55443	0.551901	0.957859	0.296142	0.00257797	Mid_ExN	Gria3
Gria49	4.26595	-0.000888068	0.00297699	0.541309	0.607391	0.956655	0.265661	0.00201479	Mid_ExN	Gria4
Grin19	11.9819	-0.00160916	0.00199266	1.43776	0.399659	0.920087	0.470392	0.00183355	Mid_ExN	Grin1
Grin2a8	2.7398	-0.00440297	0.003962	1.63513	0.357209	0.912726	0.183303	0.00269593	Mid_ExN	Grin2a
Grin2b9	2.92762	-0.00368463	0.00324065	2.18626	0.349826	0.827639	0.203466	0.00338063	Mid_ExN	Grin2b
Grin3a8	1.57144	0.000700704	0.00468851	0.736887	0.541039	0.956328	0.138027	0.0042247	Mid_ExN	Grin3a
Grin3b	0.0853777	0.0128386	0.0214076	0.586334	0.566625	0.956081	0.0207165	0.0110089	Mid_ExN	Grin3b
Grm18	1.03909	-0.00268386	0.00532526	0.440689	0.583975	0.96563	0.0533404	0.00262557	Mid_ExN	Grm1
Grm28	0.538396	-0.00587683	0.00865728	0.983146	0.434438	0.942573	0.135031	0.00734204	Mid_ExN	Grm2
Grm310	0.697013	0.00405803	0.00689502	1.12987	0.414991	0.92957	0.071405	0.0066128	Mid_ExN	Grm3
Grm46	1.07761	-0.000735593	0.00508233	0.380256	0.622988	0.960037	0.0728481	0.00320826	Mid_ExN	Grm4
Grm58	0.200682	-0.00587193	0.0116083	0.466923	0.593386	0.944672	0.0228573	0.00686957	Mid_ExN	Grm5
Gsto16	0.18315	0.00271657	0.0136981	0.213233	0.705917	0.966803	0.0291103	0.00656259	Mid_ExN	Gsto1
Hcn17	2.274	0.000977462	0.00480583	1.33249	0.365358	0.91777	0.133466	0.00561268	Mid_ExN	Hcn1
Hrh37	1.68393	0.00169069	0.00488314	1.17123	0.408087	0.932033	0.115481	0.00543023	Mid_ExN	Hrh3
Hs3st17	0.285993	-0.00153214	0.0110657	0.66985	0.593293	0.959641	0.0401798	0.00990763	Mid_ExN	Hs3st1
Htr1a8	0.485765	-0.00257924	0.0084251	0.781411	0.614519	0.935205	0.048681	0.00775473	Mid_ExN	Htr1a
Htr1f3	0.205838	0.0105965	0.0141036	1.32586	0.375314	0.934611	0.0290315	0.013286	Mid_ExN	Htr1f
Htr2c4	2.01614	0.00500955	0.00585295	1.12018	0.44675	0.954273	0.116106	0.00368599	Mid_ExN	Htr2c
Htr5a8	0.414744	-0.00122568	0.00787785	0.81461	0.481594	0.940444	0.0373285	0.00752543	Mid_ExN	Htr5a
Id48	0.691845	0.00333754	0.00718478	0.762682	0.472451	0.946605	0.0722339	0.00559048	Mid_ExN	Id4
Iqck9	0.240489	2.98836e-05	0.0103649	0.328719	0.673796	0.957617	0.0338972	0.00629268	Mid_ExN	Iqck
Itga75	0.206843	-0.00249782	0.0142976	0.300983	0.697925	0.949572	0.0337572	0.00859423	Mid_ExN	Itga7
[truncated: 1,379 more rows]
