# Supplementary material for: Single-cell spatial transcriptomics reveals distinct patterns of dysregulation in non-neuronal and neuronal cells induced by the Trem2R47H Alzheimer’s risk gene mutation
Source: Mol Psychiatry. Author manuscript; Available in PMC 2025 Mar 1. (PMC11746152; doi:10.1038/s41380-024-02651-0)
Supplement: Supplemental Table 1 [file NIHMS2043213-supplement-Supplemental_Table_1.xlsx]

## Sheet: Legend
Supplemental Table 1: list of genes in 300 gene MERSCOPE Panel

## Sheet: SuppTable1_Gene_Panel1
	genes
1	Abi3
2	Acan
3	Ace
4	Adam10
5	Adam17
6	Adarb2
7	Adgra1
8	Adgrg7
9	Adrb1
10	Agtr1a
11	Aldh1l1
12	Anpep
13	Aph1b
14	Apoe
15	App
16	Aqp4
17	Bace1
18	Bcan
19	Bcl11b
20	Bdkrb1
21	Bdnf
22	Bgn
23	Bin1
24	Bmp2
25	C1qa
26	C3
27	C4b
28	Cacng5
29	Calb1
30	Calb2
31	Camk2a
32	Camk2g
33	Car12
34	Cars
35	Casp8
36	Cass4
37	Cbln4
38	Cck
39	Cckbr
40	Ccl3
41	Ccl6
42	Ccr6
43	Cd2ap
44	Cd4
45	Cd74
46	Cd8a
47	Cdh12
48	Cdh7
49	Celsr1
50	Chat
51	Chodl
52	Chrm4
53	Chrna5
54	Chrna7
55	Cldn5
56	Clu
57	Cnr1
58	Coch
59	Col11a1
60	Col5a2
61	Cplx1
62	Creb1
63	Crebbp
64	Crh
65	Crtac1
66	Csf1
67	Csf1r
68	Cspg4
69	Cspg5
70	Cst7
71	Ctnna3
72	Ctnnb1
73	Ctss
74	Cux2
75	Cx3cl1
76	Cxcl10
77	Cxcr4
78	Dbh
79	Dcn
80	Ddit4l
81	Deptor
82	Dkk3
83	Dlg4
84	Dlk1
85	Drd1
86	Drd2
87	Drd5
88	Echdc3
89	Elfn1
90	Epha1
91	Epha10
92	Epha7
93	Erbb2
94	Erbb4
95	Etv1
96	Fermt2
97	Fev
98	Fezf2
99	Fibcd1
100	Flt1
101	Fmo1
102	Fn1
103	Fos
104	Foxp2
105	Gad1
106	Gad2
107	Gfap
108	Glp2r
109	Gng2
110	Gpc3
111	Gphn
112	Gpr15
113	Gpr158
114	Gpr37
115	Gpr55
116	Gpr63
117	Grb2
118	Gria1
119	Gria2
120	Gria3
121	Gria4
122	Grin1
123	Grin2a
124	Grin2b
125	Grin2c
126	Grin3a
127	Grin3b
128	Grm1
129	Grm2
130	Grm3
131	Grm4
132	Grm5
133	Grp
134	Gsto1
135	Hcn1
136	Hrh3
137	Hs3st1
138	Htr1a
139	Htr1f
140	Htr2c
141	Htr3a
142	Htr5a
143	Icam1
144	Id4
145	Ifng
146	Igf1
147	Igf2
148	Il10
149	Il1b
150	Inpp5d
151	Iqck
152	Itga7
153	Itgal
154	Itgax
155	Iyd
156	Kcnc1
157	Kcnd2
158	Kcnh7
159	Kcnq1
160	Kctd4
161	Lamp5
162	Lcn2
163	Lct
164	Lgals3
165	Lhx6
166	Lmna
167	Lratd2
168	Lrpprc
169	Ly6g6e
170	Ly9
171	Lynx1
172	Map4k3
173	Mapk1
174	Mapt
175	Mas1
176	Mink1
177	Mki67
178	Mmp14
179	Mmp9
180	Mrc1
181	Mrc2
182	Mrgprb1
183	Ms4a4a
184	Ms4a7
185	Mtor
186	Musk
187	Ndnf
188	Ndst4
189	Negr1
190	Neto1
191	Ngf
192	Nmbr
193	Nnat
194	Nos1
195	Nos3
196	Npas1
197	Nptx1
198	Nptx2
199	Nptxr
200	Npy1r
201	Nr2f2
202	Nrg1
203	Nrg2
204	Nrg3
205	Ntf3
206	Ntng2
207	Ntrk2
208	Nts
209	Ntsr1
210	Nxph4
211	Olig1
212	Opn3
213	Oprm1
214	Oxgr1
215	P2ry12
216	Pax6
217	Pcp4
218	Pdgfa
219	Pdgfra
220	Pdgfrb
221	Pdyn
222	Penk
223	Pilra
224	Pkp2
225	Plagl1
226	Plcg2
227	Pomc
228	Prkcd
229	Prox1
230	Prss12
231	Psen1
232	Psen2
233	Pten
234	Ptgds
235	Ptk2b
236	Ptpru
237	Pvalb
238	Reln
239	Rims1
240	Rims2
241	Robo1
242	Rorb
243	Ros1
244	Rph3a
245	S100b
246	Scimp
247	Scn4b
248	Sctr
249	Sema5b
250	Serpinf1
251	Sharpin
252	Siglech
253	Slc17a6
254	Slc17a7
255	Slc29a1
256	Slc29a2
257	Slc2a4
258	Slc30a3
259	Slc32a1
260	Slc6a3
261	Slc6a4
262	Snca
263	Sncg
264	Sorl1
265	Sox10
266	Sox8
267	Spi1
268	Src
269	Sst
270	Sstr3
271	Sulf2
272	Syn1
273	Syngap1
274	Syp
275	Syt6
276	Taar9
277	Tac1
278	Tacr2
279	Tek
280	Th
281	Tlr4
282	Tmem119
283	Tmem150a
284	Tnf
285	Tpbg
286	Trem2
287	Trhr
288	Trib2
289	Trpm4
290	Tshr
291	Tshz1
292	Tshz2
293	Ube3a
294	Vcam1
295	Vip
296	Vipr2
297	Vtn
298	Wfs1
299	Wnt2
300	Zbtb20
