# Supplementary material for: Single-cell spatial transcriptomics reveals distinct patterns of dysregulation in non-neuronal and neuronal cells induced by the Trem2R47H Alzheimer’s risk gene mutation
Source: Mol Psychiatry. Author manuscript; Available in PMC 2025 Mar 1. (PMC11746152; doi:10.1038/s41380-024-02651-0)
Supplement: Supplemental Table 5 [file NIHMS2043213-supplement-Supplemental_Table_5.xlsx]

## Sheet: Legend
Supplemental Table 5: Raw differential expression results for all cell types for the four genotype comparisons. Certain cell types are not reported in the manuscript due to low cell counts.

## Sheet: SuppTable5_Genotype_Differentia
	pvals	padj	logfc	celltype	comparison	gene
Amygdala Nucleus.Acan	0.933798	0.98786	-0.0550036	Amygdala Nucleus	5xFAD_vs_WT	Acan
Amygdala Nucleus.Ace	0.319647	0.509287	-0.322977	Amygdala Nucleus	5xFAD_vs_WT	Ace
Amygdala Nucleus.Adam10	0.78618	0.895361	-0.0765069	Amygdala Nucleus	5xFAD_vs_WT	Adam10
Amygdala Nucleus.Adam17	0.583849	0.738073	0.170753	Amygdala Nucleus	5xFAD_vs_WT	Adam17
Amygdala Nucleus.Adarb2	0.135531	0.307169	-0.481885	Amygdala Nucleus	5xFAD_vs_WT	Adarb2
Amygdala Nucleus.Adgra1	0.905149	0.970496	-0.0501316	Amygdala Nucleus	5xFAD_vs_WT	Adgra1
Amygdala Nucleus.Adgrg7	0.120392	0.288081	0.384761	Amygdala Nucleus	5xFAD_vs_WT	Adgrg7
Amygdala Nucleus.Adrb1	0.698675	0.840921	0.0965112	Amygdala Nucleus	5xFAD_vs_WT	Adrb1
Amygdala Nucleus.Aph1b	0.404392	0.593834	-0.149438	Amygdala Nucleus	5xFAD_vs_WT	Aph1b
Amygdala Nucleus.Apoe	0.483437	0.666693	0.638235	Amygdala Nucleus	5xFAD_vs_WT	Apoe
Amygdala Nucleus.App	0.231573	0.419334	0.318938	Amygdala Nucleus	5xFAD_vs_WT	App
Amygdala Nucleus.Bace1	0.219859	0.415527	0.0292737	Amygdala Nucleus	5xFAD_vs_WT	Bace1
Amygdala Nucleus.Bcan	1.96497e-07	1.51907e-06	0.445034	Amygdala Nucleus	5xFAD_vs_WT	Bcan
Amygdala Nucleus.Bcl11b	6.42021e-05	0.000416278	-0.484462	Amygdala Nucleus	5xFAD_vs_WT	Bcl11b
Amygdala Nucleus.Bdnf	0.0891668	0.227636	0.440428	Amygdala Nucleus	5xFAD_vs_WT	Bdnf
Amygdala Nucleus.Bin1	0	0	0.352987	Amygdala Nucleus	5xFAD_vs_WT	Bin1
Amygdala Nucleus.Cacng5	0.0346954	0.122347	-0.446172	Amygdala Nucleus	5xFAD_vs_WT	Cacng5
Amygdala Nucleus.Calb1	0.415407	0.600697	0.0775081	Amygdala Nucleus	5xFAD_vs_WT	Calb1
Amygdala Nucleus.Calb2	0.327674	0.512246	-0.952174	Amygdala Nucleus	5xFAD_vs_WT	Calb2
Amygdala Nucleus.Camk2a	0.818997	0.914547	0.0852445	Amygdala Nucleus	5xFAD_vs_WT	Camk2a
Amygdala Nucleus.Camk2g	0.119637	0.288081	0.236719	Amygdala Nucleus	5xFAD_vs_WT	Camk2g
Amygdala Nucleus.Car12	0.361105	0.549865	0.58635	Amygdala Nucleus	5xFAD_vs_WT	Car12
Amygdala Nucleus.Cars	0.404752	0.593834	0.12622	Amygdala Nucleus	5xFAD_vs_WT	Cars
Amygdala Nucleus.Casp8	0.0295633	0.10804	-1.05954	Amygdala Nucleus	5xFAD_vs_WT	Casp8
Amygdala Nucleus.Cass4	5.58704e-05	0.000374332	0.972771	Amygdala Nucleus	5xFAD_vs_WT	Cass4
Amygdala Nucleus.Cbln4	2.31699e-05	0.000160591	-0.573154	Amygdala Nucleus	5xFAD_vs_WT	Cbln4
Amygdala Nucleus.Cck	0.983166	0.99848	-0.0150609	Amygdala Nucleus	5xFAD_vs_WT	Cck
Amygdala Nucleus.Cckbr	0.869069	0.944232	0.113116	Amygdala Nucleus	5xFAD_vs_WT	Cckbr
Amygdala Nucleus.Ccl6	3.01981e-14	3.03491e-13	-0.926461	Amygdala Nucleus	5xFAD_vs_WT	Ccl6
Amygdala Nucleus.Ccr6	0.000776021	0.00458765	-0.458349	Amygdala Nucleus	5xFAD_vs_WT	Ccr6
Amygdala Nucleus.Cd2ap	0.0479591	0.158029	0.197316	Amygdala Nucleus	5xFAD_vs_WT	Cd2ap
Amygdala Nucleus.Cd74	0.99848	0.99848	-0.00126739	Amygdala Nucleus	5xFAD_vs_WT	Cd74
Amygdala Nucleus.Cdh12	0	0	0.122541	Amygdala Nucleus	5xFAD_vs_WT	Cdh12
Amygdala Nucleus.Cdh7	0.907727	0.970496	0.0403151	Amygdala Nucleus	5xFAD_vs_WT	Cdh7
Amygdala Nucleus.Chrm4	0.430547	0.618143	0.119535	Amygdala Nucleus	5xFAD_vs_WT	Chrm4
Amygdala Nucleus.Chrna7	0.479988	0.666693	-0.122093	Amygdala Nucleus	5xFAD_vs_WT	Chrna7
Amygdala Nucleus.Clu	0.834436	0.921733	-0.069131	Amygdala Nucleus	5xFAD_vs_WT	Clu
Amygdala Nucleus.Cnr1	0.197849	0.386095	0.241811	Amygdala Nucleus	5xFAD_vs_WT	Cnr1
Amygdala Nucleus.Col11a1	0.0409173	0.139396	-0.22247	Amygdala Nucleus	5xFAD_vs_WT	Col11a1
Amygdala Nucleus.Col5a2	0.737723	0.867148	-0.257969	Amygdala Nucleus	5xFAD_vs_WT	Col5a2
Amygdala Nucleus.Cplx1	0.965725	0.997836	0.00313879	Amygdala Nucleus	5xFAD_vs_WT	Cplx1
Amygdala Nucleus.Creb1	0.86703	0.944232	-0.0551677	Amygdala Nucleus	5xFAD_vs_WT	Creb1
Amygdala Nucleus.Crebbp	0.1843	0.366775	0.16116	Amygdala Nucleus	5xFAD_vs_WT	Crebbp
Amygdala Nucleus.Crtac1	0.239064	0.424823	-0.533658	Amygdala Nucleus	5xFAD_vs_WT	Crtac1
Amygdala Nucleus.Csf1	0.0553633	0.168606	-0.796191	Amygdala Nucleus	5xFAD_vs_WT	Csf1
Amygdala Nucleus.Csf1r	0.125164	0.292534	0.823805	Amygdala Nucleus	5xFAD_vs_WT	Csf1r
Amygdala Nucleus.Cspg5	0.231003	0.419334	-0.558427	Amygdala Nucleus	5xFAD_vs_WT	Cspg5
Amygdala Nucleus.Cst7	0.089469	0.227636	-0.170105	Amygdala Nucleus	5xFAD_vs_WT	Cst7
Amygdala Nucleus.Ctnnb1	0.0368429	0.12768	-0.400239	Amygdala Nucleus	5xFAD_vs_WT	Ctnnb1
Amygdala Nucleus.Ctss	0.123918	0.292534	1.74201	Amygdala Nucleus	5xFAD_vs_WT	Ctss
Amygdala Nucleus.Cux2	0	0	-0.626361	Amygdala Nucleus	5xFAD_vs_WT	Cux2
Amygdala Nucleus.Cx3cl1	0.171449	0.356629	-0.221316	Amygdala Nucleus	5xFAD_vs_WT	Cx3cl1
Amygdala Nucleus.Cxcl10	0.0221645	0.0840578	0.0459777	Amygdala Nucleus	5xFAD_vs_WT	Cxcl10
Amygdala Nucleus.Dcn	0.260456	0.439936	0.681621	Amygdala Nucleus	5xFAD_vs_WT	Dcn
Amygdala Nucleus.Deptor	0.0884494	0.227636	-0.678416	Amygdala Nucleus	5xFAD_vs_WT	Deptor
Amygdala Nucleus.Dkk3	0.498151	0.676543	-0.355319	Amygdala Nucleus	5xFAD_vs_WT	Dkk3
Amygdala Nucleus.Dlg4	0.0187896	0.0726292	0.143777	Amygdala Nucleus	5xFAD_vs_WT	Dlg4
Amygdala Nucleus.Dlk1	0.158989	0.347357	0.454272	Amygdala Nucleus	5xFAD_vs_WT	Dlk1
Amygdala Nucleus.Drd1	0.17338	0.356629	0.386419	Amygdala Nucleus	5xFAD_vs_WT	Drd1
Amygdala Nucleus.Drd2	0.447565	0.638019	0.26156	Amygdala Nucleus	5xFAD_vs_WT	Drd2
Amygdala Nucleus.Elfn1	0.298182	0.487273	0.19946	Amygdala Nucleus	5xFAD_vs_WT	Elfn1
Amygdala Nucleus.Epha10	3.66109e-06	2.62814e-05	1.05986	Amygdala Nucleus	5xFAD_vs_WT	Epha10
Amygdala Nucleus.Epha7	0.0727659	0.200355	0.796262	Amygdala Nucleus	5xFAD_vs_WT	Epha7
Amygdala Nucleus.Etv1	0.527943	0.693572	-0.16074	Amygdala Nucleus	5xFAD_vs_WT	Etv1
Amygdala Nucleus.Fermt2	0.834604	0.921733	0.0416162	Amygdala Nucleus	5xFAD_vs_WT	Fermt2
Amygdala Nucleus.Fev	0	0	0.196453	Amygdala Nucleus	5xFAD_vs_WT	Fev
Amygdala Nucleus.Fezf2	0.0572238	0.171671	0.391844	Amygdala Nucleus	5xFAD_vs_WT	Fezf2
Amygdala Nucleus.Fibcd1	0.0535036	0.16545	0.444014	Amygdala Nucleus	5xFAD_vs_WT	Fibcd1
Amygdala Nucleus.Fmo1	0.708451	0.844925	-0.0544559	Amygdala Nucleus	5xFAD_vs_WT	Fmo1
Amygdala Nucleus.Fos	0.993812	0.99848	0.00366926	Amygdala Nucleus	5xFAD_vs_WT	Fos
Amygdala Nucleus.Gad2	0.674477	0.816685	0.13051	Amygdala Nucleus	5xFAD_vs_WT	Gad2
Amygdala Nucleus.Gfap	0.240945	0.424823	3.56283	Amygdala Nucleus	5xFAD_vs_WT	Gfap
Amygdala Nucleus.Glp2r	0.94391	0.99333	0.0138875	Amygdala Nucleus	5xFAD_vs_WT	Glp2r
Amygdala Nucleus.Gng2	0.648151	0.79438	-0.0325367	Amygdala Nucleus	5xFAD_vs_WT	Gng2
Amygdala Nucleus.Gpc3	0.169324	0.356629	1.19753	Amygdala Nucleus	5xFAD_vs_WT	Gpc3
Amygdala Nucleus.Gphn	0.243183	0.425041	-0.0368561	Amygdala Nucleus	5xFAD_vs_WT	Gphn
Amygdala Nucleus.Gpr158	0.502754	0.678212	0.187879	Amygdala Nucleus	5xFAD_vs_WT	Gpr158
Amygdala Nucleus.Gpr55	0.576011	0.738073	-0.269588	Amygdala Nucleus	5xFAD_vs_WT	Gpr55
Amygdala Nucleus.Gpr63	5.84844e-09	5.11103e-08	-0.345268	Amygdala Nucleus	5xFAD_vs_WT	Gpr63
Amygdala Nucleus.Grb2	0.221201	0.415527	0.0393085	Amygdala Nucleus	5xFAD_vs_WT	Grb2
Amygdala Nucleus.Gria1	0.459854	0.65092	0.0868732	Amygdala Nucleus	5xFAD_vs_WT	Gria1
Amygdala Nucleus.Gria2	2.06501e-14	2.18457e-13	-0.132801	Amygdala Nucleus	5xFAD_vs_WT	Gria2
Amygdala Nucleus.Gria3	0.00263926	0.0129388	0.104489	Amygdala Nucleus	5xFAD_vs_WT	Gria3
Amygdala Nucleus.Gria4	0.484264	0.666693	0.15879	Amygdala Nucleus	5xFAD_vs_WT	Gria4
Amygdala Nucleus.Grin1	0.00706898	0.0289972	0.409591	Amygdala Nucleus	5xFAD_vs_WT	Grin1
Amygdala Nucleus.Grin2a	0.251695	0.436127	0.177071	Amygdala Nucleus	5xFAD_vs_WT	Grin2a
Amygdala Nucleus.Grin2b	0.75239	0.877789	0.0599095	Amygdala Nucleus	5xFAD_vs_WT	Grin2b
Amygdala Nucleus.Grin2c	0.992214	0.99848	-0.00899179	Amygdala Nucleus	5xFAD_vs_WT	Grin2c
Amygdala Nucleus.Grin3a	0	0	-0.786396	Amygdala Nucleus	5xFAD_vs_WT	Grin3a
Amygdala Nucleus.Grm1	0	0	0.0975	Amygdala Nucleus	5xFAD_vs_WT	Grm1
Amygdala Nucleus.Grm2	0.152626	0.33712	0.917054	Amygdala Nucleus	5xFAD_vs_WT	Grm2
Amygdala Nucleus.Grm3	0.71041	0.844925	0.123198	Amygdala Nucleus	5xFAD_vs_WT	Grm3
Amygdala Nucleus.Grm4	0.0493581	0.160016	-1.32219	Amygdala Nucleus	5xFAD_vs_WT	Grm4
Amygdala Nucleus.Grm5	0.902818	0.970496	-0.0135964	Amygdala Nucleus	5xFAD_vs_WT	Grm5
Amygdala Nucleus.Grp	0.144161	0.32196	-0.971745	Amygdala Nucleus	5xFAD_vs_WT	Grp
Amygdala Nucleus.Gsto1	0.00343552	0.0153453	-0.600356	Amygdala Nucleus	5xFAD_vs_WT	Gsto1
Amygdala Nucleus.Hcn1	0.582697	0.738073	0.214242	Amygdala Nucleus	5xFAD_vs_WT	Hcn1
Amygdala Nucleus.Hrh3	0	0	-0.438393	Amygdala Nucleus	5xFAD_vs_WT	Hrh3
Amygdala Nucleus.Htr1a	0.0854965	0.227636	0.673316	Amygdala Nucleus	5xFAD_vs_WT	Htr1a
Amygdala Nucleus.Htr2c	0.203219	0.391167	-0.394775	Amygdala Nucleus	5xFAD_vs_WT	Htr2c
Amygdala Nucleus.Htr3a	0.254626	0.437435	-0.604252	Amygdala Nucleus	5xFAD_vs_WT	Htr3a
Amygdala Nucleus.Htr5a	0.0103732	0.0417003	-0.14449	Amygdala Nucleus	5xFAD_vs_WT	Htr5a
Amygdala Nucleus.Id4	0.228545	0.419334	0.936477	Amygdala Nucleus	5xFAD_vs_WT	Id4
Amygdala Nucleus.Iqck	0.509376	0.682564	-0.171	Amygdala Nucleus	5xFAD_vs_WT	Iqck
Amygdala Nucleus.Itgal	0.175374	0.356629	-0.0560427	Amygdala Nucleus	5xFAD_vs_WT	Itgal
Amygdala Nucleus.Kcnc1	0	0	0.211203	Amygdala Nucleus	5xFAD_vs_WT	Kcnc1
Amygdala Nucleus.Kcnd2	0.204341	0.391167	0.159825	Amygdala Nucleus	5xFAD_vs_WT	Kcnd2
Amygdala Nucleus.Kcnh7	0.966636	0.997836	0.0150721	Amygdala Nucleus	5xFAD_vs_WT	Kcnh7
Amygdala Nucleus.Kcnq1	0.00705728	0.0289972	1.98162	Amygdala Nucleus	5xFAD_vs_WT	Kcnq1
Amygdala Nucleus.Kctd4	0.611927	0.762129	-0.198422	Amygdala Nucleus	5xFAD_vs_WT	Kctd4
Amygdala Nucleus.Lamp5	0.00242874	0.0128468	0.866026	Amygdala Nucleus	5xFAD_vs_WT	Lamp5
Amygdala Nucleus.Lcn2	0	0	-1.34042	Amygdala Nucleus	5xFAD_vs_WT	Lcn2
Amygdala Nucleus.Lmna	0.0929895	0.233636	0.439086	Amygdala Nucleus	5xFAD_vs_WT	Lmna
Amygdala Nucleus.Lratd2	0.669037	0.815008	0.227878	Amygdala Nucleus	5xFAD_vs_WT	Lratd2
Amygdala Nucleus.Lrpprc	0.972679	0.997836	-0.00261292	Amygdala Nucleus	5xFAD_vs_WT	Lrpprc
Amygdala Nucleus.Ly9	0.409952	0.597104	-0.217295	Amygdala Nucleus	5xFAD_vs_WT	Ly9
Amygdala Nucleus.Lynx1	0.132115	0.305232	0.307835	Amygdala Nucleus	5xFAD_vs_WT	Lynx1
Amygdala Nucleus.Map4k3	0.0633548	0.187269	-0.212313	Amygdala Nucleus	5xFAD_vs_WT	Map4k3
Amygdala Nucleus.Mapk1	0.175653	0.356629	-0.233059	Amygdala Nucleus	5xFAD_vs_WT	Mapk1
Amygdala Nucleus.Mapt	0.559766	0.730603	0.106767	Amygdala Nucleus	5xFAD_vs_WT	Mapt
Amygdala Nucleus.Mas1	0.0869005	0.227636	-0.435157	Amygdala Nucleus	5xFAD_vs_WT	Mas1
Amygdala Nucleus.Mink1	0.367118	0.554817	0.078695	Amygdala Nucleus	5xFAD_vs_WT	Mink1
Amygdala Nucleus.Mmp9	0.797362	0.895361	-0.0903821	Amygdala Nucleus	5xFAD_vs_WT	Mmp9
Amygdala Nucleus.Mrgprb1	0.614254	0.762129	0.11785	Amygdala Nucleus	5xFAD_vs_WT	Mrgprb1
Amygdala Nucleus.Mtor	0	0	0.219363	Amygdala Nucleus	5xFAD_vs_WT	Mtor
Amygdala Nucleus.Ndst4	0.3019	0.489371	-0.174691	Amygdala Nucleus	5xFAD_vs_WT	Ndst4
Amygdala Nucleus.Negr1	7.18337e-12	6.87551e-11	-0.364609	Amygdala Nucleus	5xFAD_vs_WT	Negr1
Amygdala Nucleus.Neto1	3.57727e-11	3.26833e-10	-0.34861	Amygdala Nucleus	5xFAD_vs_WT	Neto1
Amygdala Nucleus.Nnat	0.0684243	0.193213	0.357954	Amygdala Nucleus	5xFAD_vs_WT	Nnat
Amygdala Nucleus.Nos1	0.321788	0.509287	0.0438332	Amygdala Nucleus	5xFAD_vs_WT	Nos1
Amygdala Nucleus.Npas1	0	0	-0.983931	Amygdala Nucleus	5xFAD_vs_WT	Npas1
Amygdala Nucleus.Nptx1	0.0666732	0.191447	-0.60391	Amygdala Nucleus	5xFAD_vs_WT	Nptx1
Amygdala Nucleus.Nptx2	0.793799	0.895361	0.273307	Amygdala Nucleus	5xFAD_vs_WT	Nptx2
Amygdala Nucleus.Nptxr	0.0510412	0.162846	-0.754507	Amygdala Nucleus	5xFAD_vs_WT	Nptxr
Amygdala Nucleus.Npy1r	0.75551	0.877789	-0.0860532	Amygdala Nucleus	5xFAD_vs_WT	Npy1r
Amygdala Nucleus.Nr2f2	0.401863	0.593834	-0.248962	Amygdala Nucleus	5xFAD_vs_WT	Nr2f2
Amygdala Nucleus.Nrg1	0.924977	0.983706	0.0186177	Amygdala Nucleus	5xFAD_vs_WT	Nrg1
Amygdala Nucleus.Nrg2	0.26046	0.439936	-0.697108	Amygdala Nucleus	5xFAD_vs_WT	Nrg2
Amygdala Nucleus.Nrg3	0.13601	0.307169	0.167537	Amygdala Nucleus	5xFAD_vs_WT	Nrg3
Amygdala Nucleus.Ntng2	0.514937	0.685446	0.313372	Amygdala Nucleus	5xFAD_vs_WT	Ntng2
Amygdala Nucleus.Ntrk2	0.718501	0.849522	0.0806647	Amygdala Nucleus	5xFAD_vs_WT	Ntrk2
Amygdala Nucleus.Ntsr1	0.00373733	0.0163305	-0.731164	Amygdala Nucleus	5xFAD_vs_WT	Ntsr1
Amygdala Nucleus.Olig1	0.852216	0.936041	0.0501514	Amygdala Nucleus	5xFAD_vs_WT	Olig1
Amygdala Nucleus.Oprm1	0.973014	0.997836	0.00516883	Amygdala Nucleus	5xFAD_vs_WT	Oprm1
Amygdala Nucleus.Pcp4	0.0519491	0.163153	-0.263655	Amygdala Nucleus	5xFAD_vs_WT	Pcp4
Amygdala Nucleus.Pdgfa	0.0304559	0.109315	0.227813	Amygdala Nucleus	5xFAD_vs_WT	Pdgfa
Amygdala Nucleus.Pdgfra	0	0	-0.269646	Amygdala Nucleus	5xFAD_vs_WT	Pdgfra
Amygdala Nucleus.Pdgfrb	0.475319	0.666693	-0.114743	Amygdala Nucleus	5xFAD_vs_WT	Pdgfrb
Amygdala Nucleus.Pdyn	0.382217	0.573326	0.350514	Amygdala Nucleus	5xFAD_vs_WT	Pdyn
Amygdala Nucleus.Penk	0.340622	0.522634	1.4911	Amygdala Nucleus	5xFAD_vs_WT	Penk
Amygdala Nucleus.Pilra	0.180568	0.362942	0.303911	Amygdala Nucleus	5xFAD_vs_WT	Pilra
Amygdala Nucleus.Pkp2	0.224695	0.418183	0.413592	Amygdala Nucleus	5xFAD_vs_WT	Pkp2
Amygdala Nucleus.Plagl1	0.00112354	0.00645233	-0.324912	Amygdala Nucleus	5xFAD_vs_WT	Plagl1
Amygdala Nucleus.Plcg2	0.00693663	0.0289972	-0.597932	Amygdala Nucleus	5xFAD_vs_WT	Plcg2
Amygdala Nucleus.Prss12	0	0	-0.716842	Amygdala Nucleus	5xFAD_vs_WT	Prss12
Amygdala Nucleus.Psen1	0.577989	0.738073	-0.0633479	Amygdala Nucleus	5xFAD_vs_WT	Psen1
Amygdala Nucleus.Psen2	0	0	0.2591	Amygdala Nucleus	5xFAD_vs_WT	Psen2
Amygdala Nucleus.Pten	0	0	-0.10206	Amygdala Nucleus	5xFAD_vs_WT	Pten
Amygdala Nucleus.Ptgds	0.338583	0.522634	0.774777	Amygdala Nucleus	5xFAD_vs_WT	Ptgds
Amygdala Nucleus.Ptk2b	0.779973	0.895361	-0.0706925	Amygdala Nucleus	5xFAD_vs_WT	Ptk2b
Amygdala Nucleus.Ptpru	6.18861e-07	4.60707e-06	-0.116847	Amygdala Nucleus	5xFAD_vs_WT	Ptpru
Amygdala Nucleus.Pvalb	0.971	0.997836	0.0168497	Amygdala Nucleus	5xFAD_vs_WT	Pvalb
Amygdala Nucleus.Reln	0.0249388	0.0928278	0.683924	Amygdala Nucleus	5xFAD_vs_WT	Reln
Amygdala Nucleus.Rims1	0.00315534	0.0149726	-0.338304	Amygdala Nucleus	5xFAD_vs_WT	Rims1
Amygdala Nucleus.Rims2	0.173153	0.356629	0.218947	Amygdala Nucleus	5xFAD_vs_WT	Rims2
Amygdala Nucleus.Robo1	0.0428273	0.143472	1.44885	Amygdala Nucleus	5xFAD_vs_WT	Robo1
Amygdala Nucleus.Rph3a	0.490185	0.670254	-0.38649	Amygdala Nucleus	5xFAD_vs_WT	Rph3a
Amygdala Nucleus.S100b	0	0	0.814975	Amygdala Nucleus	5xFAD_vs_WT	S100b
Amygdala Nucleus.Scimp	0.0995412	0.24701	-0.67973	Amygdala Nucleus	5xFAD_vs_WT	Scimp
Amygdala Nucleus.Serpinf1	0	0	-0.416071	Amygdala Nucleus	5xFAD_vs_WT	Serpinf1
Amygdala Nucleus.Sharpin	0.773441	0.893458	0.0771271	Amygdala Nucleus	5xFAD_vs_WT	Sharpin
Amygdala Nucleus.Slc17a6	0.173964	0.356629	-0.0153646	Amygdala Nucleus	5xFAD_vs_WT	Slc17a6
Amygdala Nucleus.Slc17a7	0.572615	0.738073	-0.202164	Amygdala Nucleus	5xFAD_vs_WT	Slc17a7
Amygdala Nucleus.Slc29a1	0.00256965	0.0129388	-0.330977	Amygdala Nucleus	5xFAD_vs_WT	Slc29a1
Amygdala Nucleus.Slc29a2	0.0780412	0.211977	-0.166528	Amygdala Nucleus	5xFAD_vs_WT	Slc29a2
Amygdala Nucleus.Slc30a3	0.0109821	0.0432825	-0.819417	Amygdala Nucleus	5xFAD_vs_WT	Slc30a3
Amygdala Nucleus.Slc32a1	0.00262257	0.0129388	-0.664534	Amygdala Nucleus	5xFAD_vs_WT	Slc32a1
Amygdala Nucleus.Snca	0.646463	0.79438	-0.206877	Amygdala Nucleus	5xFAD_vs_WT	Snca
Amygdala Nucleus.Sorl1	0.998132	0.99848	0.000634295	Amygdala Nucleus	5xFAD_vs_WT	Sorl1
Amygdala Nucleus.Sox10	0.00144928	0.00797314	-0.372687	Amygdala Nucleus	5xFAD_vs_WT	Sox10
Amygdala Nucleus.Sox8	0.310508	0.499297	-0.571549	Amygdala Nucleus	5xFAD_vs_WT	Sox8
Amygdala Nucleus.Src	0.00325465	0.0149726	0.454908	Amygdala Nucleus	5xFAD_vs_WT	Src
Amygdala Nucleus.Sst	0.0692108	0.193213	1.66088	Amygdala Nucleus	5xFAD_vs_WT	Sst
Amygdala Nucleus.Sstr3	0.267011	0.446178	0.535194	Amygdala Nucleus	5xFAD_vs_WT	Sstr3
Amygdala Nucleus.Sulf2	0.292233	0.481465	1.39989	Amygdala Nucleus	5xFAD_vs_WT	Sulf2
Amygdala Nucleus.Syn1	0	0	-0.203866	Amygdala Nucleus	5xFAD_vs_WT	Syn1
Amygdala Nucleus.Syngap1	0.00146769	0.00797314	0.301879	Amygdala Nucleus	5xFAD_vs_WT	Syngap1
Amygdala Nucleus.Syp	0.79186	0.895361	-0.0736967	Amygdala Nucleus	5xFAD_vs_WT	Syp
Amygdala Nucleus.Tac1	0.000429087	0.0026952	-1.42438	Amygdala Nucleus	5xFAD_vs_WT	Tac1
Amygdala Nucleus.Tacr2	0.238326	0.424823	0.464228	Amygdala Nucleus	5xFAD_vs_WT	Tacr2
Amygdala Nucleus.Tlr4	0.194422	0.383126	-0.221462	Amygdala Nucleus	5xFAD_vs_WT	Tlr4
Amygdala Nucleus.Tmem119	9.49874e-09	7.95519e-08	0.828746	Amygdala Nucleus	5xFAD_vs_WT	Tmem119
Amygdala Nucleus.Tmem150a	0.000526695	0.00320805	0.41187	Amygdala Nucleus	5xFAD_vs_WT	Tmem150a
Amygdala Nucleus.Tpbg	0.518492	0.685638	0.534121	Amygdala Nucleus	5xFAD_vs_WT	Tpbg
Amygdala Nucleus.Trhr	7.86568e-08	6.324e-07	-0.275533	Amygdala Nucleus	5xFAD_vs_WT	Trhr
Amygdala Nucleus.Trpm4	0.268595	0.446178	-0.841922	Amygdala Nucleus	5xFAD_vs_WT	Trpm4
Amygdala Nucleus.Tshz1	0.328755	0.512246	1.30747	Amygdala Nucleus	5xFAD_vs_WT	Tshz1
Amygdala Nucleus.Ube3a	0.0666298	0.191447	-0.168041	Amygdala Nucleus	5xFAD_vs_WT	Ube3a
Amygdala Nucleus.Vipr2	0.00327759	0.0149726	-0.163221	Amygdala Nucleus	5xFAD_vs_WT	Vipr2
Amygdala Nucleus.Wfs1	0.602667	0.757101	-0.19069	Amygdala Nucleus	5xFAD_vs_WT	Wfs1
Amygdala Nucleus.Zbtb20	0.111573	0.273489	-0.860417	Amygdala Nucleus	5xFAD_vs_WT	Zbtb20
AST.Acan	0.111302	0.207904	0.354351	AST	5xFAD_vs_WT	Acan
AST.Adam10	0.000108617	0.000768074	-0.241772	AST	5xFAD_vs_WT	Adam10
AST.Adam17	0.343879	0.472834	-0.0889753	AST	5xFAD_vs_WT	Adam17
AST.Adgra1	4.18539e-11	1.38118e-09	0.0936558	AST	5xFAD_vs_WT	Adgra1
AST.Adrb1	0.20062	0.30556	-0.199961	AST	5xFAD_vs_WT	Adrb1
AST.Aldh1l1	0.142894	0.252616	-0.166592	AST	5xFAD_vs_WT	Aldh1l1
AST.Aph1b	0.00029131	0.00169645	0.503923	AST	5xFAD_vs_WT	Aph1b
AST.Apoe	0.0143147	0.0354289	0.208046	AST	5xFAD_vs_WT	Apoe
AST.App	0.550254	0.68094	-0.0642589	AST	5xFAD_vs_WT	App
AST.Aqp4	1.22705e-08	1.51848e-07	0.593008	AST	5xFAD_vs_WT	Aqp4
AST.Bace1	0.00446101	0.0145142	-0.229786	AST	5xFAD_vs_WT	Bace1
AST.Bcan	0.0295477	0.0664823	-0.254822	AST	5xFAD_vs_WT	Bcan
AST.Bin1	0.64153	0.753935	-0.0788352	AST	5xFAD_vs_WT	Bin1
AST.C4b	3.48995e-10	8.07463e-09	1.65202	AST	5xFAD_vs_WT	C4b
AST.Camk2a	0.77566	0.825703	0.0603748	AST	5xFAD_vs_WT	Camk2a
AST.Camk2g	4.0781e-10	8.07463e-09	-0.198237	AST	5xFAD_vs_WT	Camk2g
AST.Cars	0.514595	0.671171	-0.0441268	AST	5xFAD_vs_WT	Cars
AST.Cass4	0.625992	0.753935	0.0939847	AST	5xFAD_vs_WT	Cass4
AST.Ccr6	1.26641e-09	2.08958e-08	1.02	AST	5xFAD_vs_WT	Ccr6
AST.Cd2ap	0.10834	0.206262	-0.166551	AST	5xFAD_vs_WT	Cd2ap
AST.Celsr1	0.647318	0.753935	0.0416554	AST	5xFAD_vs_WT	Celsr1
AST.Clu	3.03548e-05	0.000231164	0.371831	AST	5xFAD_vs_WT	Clu
AST.Col5a2	0.670858	0.76339	-0.0775549	AST	5xFAD_vs_WT	Col5a2
AST.Cplx1	0.131238	0.240602	-0.617149	AST	5xFAD_vs_WT	Cplx1
AST.Crebbp	0.00267556	0.00946	-0.205616	AST	5xFAD_vs_WT	Crebbp
AST.Csf1	0.000362033	0.00175006	0.959121	AST	5xFAD_vs_WT	Csf1
AST.Cspg5	0.565363	0.691	0.0738292	AST	5xFAD_vs_WT	Cspg5
AST.Ctnnb1	0.0252579	0.058152	-0.199009	AST	5xFAD_vs_WT	Ctnnb1
AST.Cux2	0.0954736	0.189038	0.199786	AST	5xFAD_vs_WT	Cux2
AST.Ddit4l	0.54035	0.677995	0.0884658	AST	5xFAD_vs_WT	Ddit4l
AST.Deptor	0.0128538	0.0332678	-0.310422	AST	5xFAD_vs_WT	Deptor
AST.Dkk3	2.44249e-15	1.20903e-13	0.400021	AST	5xFAD_vs_WT	Dkk3
AST.Dlg4	0.643824	0.753935	-0.0527178	AST	5xFAD_vs_WT	Dlg4
AST.Erbb2	0.710465	0.790292	0.0540252	AST	5xFAD_vs_WT	Erbb2
AST.Erbb4	0.00013789	0.000910072	-0.307519	AST	5xFAD_vs_WT	Erbb4
AST.Fermt2	0.0174012	0.0420175	-0.289638	AST	5xFAD_vs_WT	Fermt2
AST.Fezf2	0.668712	0.76339	-0.0577722	AST	5xFAD_vs_WT	Fezf2
AST.Fos	0.000437841	0.00188462	1.51824	AST	5xFAD_vs_WT	Fos
AST.Gfap	0.000348919	0.00175006	2.10331	AST	5xFAD_vs_WT	Gfap
AST.Glp2r	0.829564	0.864493	0.0182126	AST	5xFAD_vs_WT	Glp2r
AST.Gphn	0.000403378	0.0018152	-0.380468	AST	5xFAD_vs_WT	Gphn
AST.Gpr37	0.0830296	0.171249	-0.369414	AST	5xFAD_vs_WT	Gpr37
AST.Grb2	0.0185347	0.0436889	-0.233477	AST	5xFAD_vs_WT	Grb2
AST.Gria1	0.0001713	0.00105992	-0.491498	AST	5xFAD_vs_WT	Gria1
AST.Gria2	0.00364365	0.0124387	-0.300973	AST	5xFAD_vs_WT	Gria2
AST.Grin2b	0.31325	0.443025	-0.107658	AST	5xFAD_vs_WT	Grin2b
AST.Grin2c	0.936527	0.946083	-0.00711593	AST	5xFAD_vs_WT	Grin2c
AST.Grin3a	0.418139	0.559402	-0.282534	AST	5xFAD_vs_WT	Grin3a
AST.Grm3	0.00764378	0.021621	-0.383863	AST	5xFAD_vs_WT	Grm3
AST.Id4	0.175217	0.287065	-0.0494681	AST	5xFAD_vs_WT	Id4
AST.Itga7	0.282045	0.404673	0.167744	AST	5xFAD_vs_WT	Itga7
AST.Kcnd2	0.00144029	0.00548417	-0.3724	AST	5xFAD_vs_WT	Kcnd2
AST.Lmna	0.00248978	0.00912918	0.382196	AST	5xFAD_vs_WT	Lmna
AST.Lrpprc	0.142293	0.252616	-0.209865	AST	5xFAD_vs_WT	Lrpprc
AST.Lynx1	0.0342617	0.0753757	-0.357272	AST	5xFAD_vs_WT	Lynx1
AST.Map4k3	0.0131055	0.0332678	-0.205451	AST	5xFAD_vs_WT	Map4k3
AST.Mapk1	0.408179	0.553558	-0.194191	AST	5xFAD_vs_WT	Mapk1
AST.Mapt	0.691788	0.778262	0.0654661	AST	5xFAD_vs_WT	Mapt
AST.Mink1	0.875398	0.893448	0.0172643	AST	5xFAD_vs_WT	Mink1
AST.Mmp14	1.93489e-09	2.73649e-08	-0.757851	AST	5xFAD_vs_WT	Mmp14
AST.Mtor	0.0932391	0.188381	-0.253118	AST	5xFAD_vs_WT	Mtor
AST.Negr1	0.000464935	0.00191786	-0.280482	AST	5xFAD_vs_WT	Negr1
AST.Nnat	0.192412	0.297638	0.187424	AST	5xFAD_vs_WT	Nnat
AST.Nptxr	0.168105	0.282075	-0.242621	AST	5xFAD_vs_WT	Nptxr
AST.Nr2f2	0.000371224	0.00175006	-0.274323	AST	5xFAD_vs_WT	Nr2f2
AST.Nrg2	0.00615462	0.0190409	0.743345	AST	5xFAD_vs_WT	Nrg2
AST.Ntng2	0.206363	0.309545	0.202056	AST	5xFAD_vs_WT	Ntng2
AST.Ntrk2	0	0	-0.151516	AST	5xFAD_vs_WT	Ntrk2
AST.Olig1	0.000323559	0.00175006	-0.310803	AST	5xFAD_vs_WT	Olig1
AST.Pax6	0.327095	0.45609	0.0593158	AST	5xFAD_vs_WT	Pax6
AST.Pdgfa	0.164364	0.280553	0.275832	AST	5xFAD_vs_WT	Pdgfa
AST.Pdgfrb	0.1522	0.264347	-0.134809	AST	5xFAD_vs_WT	Pdgfrb
AST.Prkcd	0.541026	0.677995	0.0303453	AST	5xFAD_vs_WT	Prkcd
AST.Psen1	0.102367	0.198713	-0.200685	AST	5xFAD_vs_WT	Psen1
AST.Psen2	0.960773	0.960773	-0.00980709	AST	5xFAD_vs_WT	Psen2
AST.Pten	0.52023	0.671171	0.0493008	AST	5xFAD_vs_WT	Pten
AST.Ptgds	0.740994	0.807145	-0.0453002	AST	5xFAD_vs_WT	Ptgds
AST.Ptk2b	0.773994	0.825703	-0.0363971	AST	5xFAD_vs_WT	Ptk2b
AST.Rims2	0.0648052	0.136505	-0.132626	AST	5xFAD_vs_WT	Rims2
AST.Robo1	0.00454485	0.0145142	0.160171	AST	5xFAD_vs_WT	Robo1
AST.Rorb	2.24239e-07	2.46663e-06	-0.223818	AST	5xFAD_vs_WT	Rorb
AST.Rph3a	0.183316	0.292714	-0.542115	AST	5xFAD_vs_WT	Rph3a
AST.S100b	0.873397	0.893448	0.0176063	AST	5xFAD_vs_WT	S100b
AST.Sharpin	0.0490113	0.105481	0.171085	AST	5xFAD_vs_WT	Sharpin
AST.Slc17a7	0.245651	0.357639	-0.291016	AST	5xFAD_vs_WT	Slc17a7
AST.Slc29a2	0.00751591	0.021621	-0.240562	AST	5xFAD_vs_WT	Slc29a2
AST.Sorl1	0.80196	0.844617	-0.0254217	AST	5xFAD_vs_WT	Sorl1
AST.Sox8	0.011545	0.0308906	-0.574756	AST	5xFAD_vs_WT	Sox8
AST.Src	0.189028	0.297044	-0.06767	AST	5xFAD_vs_WT	Src
AST.Sulf2	0.0112993	0.0308906	1.22428	AST	5xFAD_vs_WT	Sulf2
AST.Syn1	0.176878	0.287065	-0.101734	AST	5xFAD_vs_WT	Syn1
AST.Syngap1	1.69672e-05	0.000139979	0.291818	AST	5xFAD_vs_WT	Syngap1
AST.Syp	0.228426	0.337526	-0.124989	AST	5xFAD_vs_WT	Syp
AST.Tmem150a	3.91481e-07	3.87566e-06	0.0298725	AST	5xFAD_vs_WT	Tmem150a
AST.Trib2	0.00115152	0.00456003	-0.511635	AST	5xFAD_vs_WT	Trib2
AST.Tshz1	0.522022	0.671171	-0.0762694	AST	5xFAD_vs_WT	Tshz1
AST.Vcam1	0.00718604	0.0215581	-0.229834	AST	5xFAD_vs_WT	Vcam1
AST.Wfs1	3.28354e-06	2.95519e-05	0.479798	AST	5xFAD_vs_WT	Wfs1
AST.Zbtb20	0.741921	0.807145	0.0404209	AST	5xFAD_vs_WT	Zbtb20
CA1_ExN.Ace	0.043088	0.150488	0.258855	CA1_ExN	5xFAD_vs_WT	Ace
CA1_ExN.Adam10	0.00104857	0.0102403	-0.334742	CA1_ExN	5xFAD_vs_WT	Adam10
CA1_ExN.Adam17	0.389921	0.567725	-0.123158	CA1_ExN	5xFAD_vs_WT	Adam17
CA1_ExN.Adgra1	0.210758	0.379781	0.575567	CA1_ExN	5xFAD_vs_WT	Adgra1
CA1_ExN.Adgrg7	0.0123692	0.0725924	0.352654	CA1_ExN	5xFAD_vs_WT	Adgrg7
CA1_ExN.Adrb1	0.566303	0.687115	0.0990128	CA1_ExN	5xFAD_vs_WT	Adrb1
CA1_ExN.Aph1b	7.49544e-10	1.94881e-08	-0.376177	CA1_ExN	5xFAD_vs_WT	Aph1b
CA1_ExN.Apoe	0.0904094	0.222358	0.880054	CA1_ExN	5xFAD_vs_WT	Apoe
CA1_ExN.App	0.21618	0.385733	-0.163548	CA1_ExN	5xFAD_vs_WT	App
CA1_ExN.Bace1	0.360892	0.549337	-0.127699	CA1_ExN	5xFAD_vs_WT	Bace1
CA1_ExN.Bcan	0.163086	0.328197	-0.713404	CA1_ExN	5xFAD_vs_WT	Bcan
CA1_ExN.Bcl11b	0.365113	0.549337	-0.145569	CA1_ExN	5xFAD_vs_WT	Bcl11b
CA1_ExN.Bdnf	0.0574321	0.168591	-0.340022	CA1_ExN	5xFAD_vs_WT	Bdnf
CA1_ExN.Bgn	0.060288	0.174165	-0.584305	CA1_ExN	5xFAD_vs_WT	Bgn
CA1_ExN.Bin1	0.0653354	0.181469	0.197874	CA1_ExN	5xFAD_vs_WT	Bin1
CA1_ExN.Bmp2	0.0294145	0.121798	0.476147	CA1_ExN	5xFAD_vs_WT	Bmp2
CA1_ExN.Cacng5	0.0170816	0.0863569	-0.399358	CA1_ExN	5xFAD_vs_WT	Cacng5
CA1_ExN.Calb1	0.178141	0.347554	-0.118047	CA1_ExN	5xFAD_vs_WT	Calb1
CA1_ExN.Camk2a	0.998242	0.998242	-0.000363784	CA1_ExN	5xFAD_vs_WT	Camk2a
CA1_ExN.Camk2g	0.296173	0.468726	0.0756716	CA1_ExN	5xFAD_vs_WT	Camk2g
CA1_ExN.Car12	0.924443	0.944361	0.0125705	CA1_ExN	5xFAD_vs_WT	Car12
CA1_ExN.Cars	0.0450649	0.151885	0.470684	CA1_ExN	5xFAD_vs_WT	Cars
CA1_ExN.Casp8	0.509445	0.653511	-0.245942	CA1_ExN	5xFAD_vs_WT	Casp8
CA1_ExN.Cass4	0.125737	0.279076	-0.288057	CA1_ExN	5xFAD_vs_WT	Cass4
CA1_ExN.Cck	0.0931557	0.226058	-0.269329	CA1_ExN	5xFAD_vs_WT	Cck
CA1_ExN.Ccl6	0.554646	0.682064	-0.0598605	CA1_ExN	5xFAD_vs_WT	Ccl6
CA1_ExN.Ccr6	0.192507	0.353901	-0.358641	CA1_ExN	5xFAD_vs_WT	Ccr6
CA1_ExN.Cd2ap	0.59202	0.699633	-0.0808469	CA1_ExN	5xFAD_vs_WT	Cd2ap
CA1_ExN.Cd74	0.138738	0.290233	0.399517	CA1_ExN	5xFAD_vs_WT	Cd74
CA1_ExN.Cdh12	0.00821593	0.0553814	-0.21402	CA1_ExN	5xFAD_vs_WT	Cdh12
CA1_ExN.Cdh7	0.0408321	0.150488	-0.275632	CA1_ExN	5xFAD_vs_WT	Cdh7
CA1_ExN.Chodl	0.365219	0.549337	0.629217	CA1_ExN	5xFAD_vs_WT	Chodl
CA1_ExN.Chrm4	0.714061	0.787631	0.0385761	CA1_ExN	5xFAD_vs_WT	Chrm4
CA1_ExN.Chrna5	0.00297938	0.023576	-0.25893	CA1_ExN	5xFAD_vs_WT	Chrna5
CA1_ExN.Chrna7	0.527342	0.657372	-0.076967	CA1_ExN	5xFAD_vs_WT	Chrna7
CA1_ExN.Clu	0.369199	0.550773	0.0839687	CA1_ExN	5xFAD_vs_WT	Clu
CA1_ExN.Cnr1	0.246977	0.421814	0.410847	CA1_ExN	5xFAD_vs_WT	Cnr1
CA1_ExN.Col11a1	0.316469	0.496529	-0.482596	CA1_ExN	5xFAD_vs_WT	Col11a1
CA1_ExN.Col5a2	0.0012305	0.0106644	-0.256679	CA1_ExN	5xFAD_vs_WT	Col5a2
CA1_ExN.Cplx1	0	0	0.325059	CA1_ExN	5xFAD_vs_WT	Cplx1
CA1_ExN.Creb1	0.0876625	0.218556	0.213947	CA1_ExN	5xFAD_vs_WT	Creb1
CA1_ExN.Crebbp	0.679101	0.767679	-0.0712203	CA1_ExN	5xFAD_vs_WT	Crebbp
CA1_ExN.Crtac1	0.18142	0.347554	0.55053	CA1_ExN	5xFAD_vs_WT	Crtac1
CA1_ExN.Csf1	0.0158043	0.0821825	1.04932	CA1_ExN	5xFAD_vs_WT	Csf1
CA1_ExN.Csf1r	0.0284228	0.121798	0.444444	CA1_ExN	5xFAD_vs_WT	Csf1r
CA1_ExN.Cspg5	0.512395	0.653511	0.113714	CA1_ExN	5xFAD_vs_WT	Cspg5
CA1_ExN.Cst7	0.535045	0.662436	-0.16256	CA1_ExN	5xFAD_vs_WT	Cst7
CA1_ExN.Ctnnb1	0.879253	0.91559	-0.0114158	CA1_ExN	5xFAD_vs_WT	Ctnnb1
CA1_ExN.Ctss	0.0011521	0.0104841	1.41211	CA1_ExN	5xFAD_vs_WT	Ctss
CA1_ExN.Cux2	0.19098	0.353901	-0.267187	CA1_ExN	5xFAD_vs_WT	Cux2
CA1_ExN.Cx3cl1	0.205176	0.373421	-0.376338	CA1_ExN	5xFAD_vs_WT	Cx3cl1
CA1_ExN.Cxcl10	0.637491	0.729643	0.05459	CA1_ExN	5xFAD_vs_WT	Cxcl10
CA1_ExN.Dcn	0.136133	0.290233	1.55318	CA1_ExN	5xFAD_vs_WT	Dcn
CA1_ExN.Dkk3	0.0461231	0.15189	-0.403657	CA1_ExN	5xFAD_vs_WT	Dkk3
CA1_ExN.Dlg4	0.0093712	0.0609128	0.136206	CA1_ExN	5xFAD_vs_WT	Dlg4
CA1_ExN.Drd5	0.24799	0.421814	-0.181275	CA1_ExN	5xFAD_vs_WT	Drd5
CA1_ExN.Epha10	0.933117	0.944361	-0.0261889	CA1_ExN	5xFAD_vs_WT	Epha10
CA1_ExN.Epha7	0.595841	0.699633	-0.242497	CA1_ExN	5xFAD_vs_WT	Epha7
CA1_ExN.Erbb2	0.263267	0.433012	-0.584061	CA1_ExN	5xFAD_vs_WT	Erbb2
CA1_ExN.Etv1	0.382535	0.561462	-0.0974261	CA1_ExN	5xFAD_vs_WT	Etv1
CA1_ExN.Fermt2	0.084893	0.217613	-0.0800387	CA1_ExN	5xFAD_vs_WT	Fermt2
CA1_ExN.Fev	0.907578	0.938518	0.0161021	CA1_ExN	5xFAD_vs_WT	Fev
CA1_ExN.Fezf2	0.000524578	0.00636488	-0.246754	CA1_ExN	5xFAD_vs_WT	Fezf2
CA1_ExN.Fibcd1	0.412107	0.57695	0.213402	CA1_ExN	5xFAD_vs_WT	Fibcd1
CA1_ExN.Fn1	0.486847	0.642073	0.371435	CA1_ExN	5xFAD_vs_WT	Fn1
CA1_ExN.Fos	0.01535	0.0821677	-0.6291	CA1_ExN	5xFAD_vs_WT	Fos
CA1_ExN.Gfap	0.0121347	0.0725924	2.68427	CA1_ExN	5xFAD_vs_WT	Gfap
CA1_ExN.Glp2r	0.684052	0.768503	0.0802445	CA1_ExN	5xFAD_vs_WT	Glp2r
CA1_ExN.Gng2	0.2638	0.433012	-0.114558	CA1_ExN	5xFAD_vs_WT	Gng2
CA1_ExN.Gpc3	0.272905	0.439546	0.539837	CA1_ExN	5xFAD_vs_WT	Gpc3
CA1_ExN.Gphn	0.000691654	0.00740476	-0.202864	CA1_ExN	5xFAD_vs_WT	Gphn
CA1_ExN.Gpr158	0.00325088	0.0240192	-0.153192	CA1_ExN	5xFAD_vs_WT	Gpr158
CA1_ExN.Gpr55	0.26409	0.433012	0.160688	CA1_ExN	5xFAD_vs_WT	Gpr55
CA1_ExN.Gpr63	0.000574545	0.00653545	-0.331083	CA1_ExN	5xFAD_vs_WT	Gpr63
CA1_ExN.Grb2	0.152423	0.315237	-0.100623	CA1_ExN	5xFAD_vs_WT	Grb2
CA1_ExN.Gria1	0.0724771	0.191171	-0.242871	CA1_ExN	5xFAD_vs_WT	Gria1
CA1_ExN.Gria2	0.0190821	0.091393	-0.1972	CA1_ExN	5xFAD_vs_WT	Gria2
CA1_ExN.Gria3	0.180881	0.347554	-0.244925	CA1_ExN	5xFAD_vs_WT	Gria3
CA1_ExN.Gria4	0.518562	0.654215	0.0924183	CA1_ExN	5xFAD_vs_WT	Gria4
CA1_ExN.Grin1	0.000137602	0.00208696	-0.256833	CA1_ExN	5xFAD_vs_WT	Grin1
CA1_ExN.Grin2a	0.0354173	0.135034	-0.232488	CA1_ExN	5xFAD_vs_WT	Grin2a
CA1_ExN.Grin2b	0.000473407	0.00615429	-0.118393	CA1_ExN	5xFAD_vs_WT	Grin2b
CA1_ExN.Grin3a	0.0525452	0.164883	0.885147	CA1_ExN	5xFAD_vs_WT	Grin3a
CA1_ExN.Grm1	0.743783	0.805765	0.0329565	CA1_ExN	5xFAD_vs_WT	Grm1
CA1_ExN.Grm3	0.784014	0.839357	0.0187741	CA1_ExN	5xFAD_vs_WT	Grm3
CA1_ExN.Grm4	0.425825	0.581627	-0.307271	CA1_ExN	5xFAD_vs_WT	Grm4
CA1_ExN.Grm5	0.432217	0.582693	-0.0784515	CA1_ExN	5xFAD_vs_WT	Grm5
CA1_ExN.Grp	0.100002	0.231163	1.8561	CA1_ExN	5xFAD_vs_WT	Grp
CA1_ExN.Gsto1	0.0467355	0.15189	0.232998	CA1_ExN	5xFAD_vs_WT	Gsto1
CA1_ExN.Hcn1	0.453321	0.602222	-0.0288532	CA1_ExN	5xFAD_vs_WT	Hcn1
CA1_ExN.Hrh3	0.0712452	0.190686	1.34919	CA1_ExN	5xFAD_vs_WT	Hrh3
CA1_ExN.Hs3st1	0.13807	0.290233	-0.576891	CA1_ExN	5xFAD_vs_WT	Hs3st1
CA1_ExN.Htr1a	0.428231	0.581627	0.13575	CA1_ExN	5xFAD_vs_WT	Htr1a
CA1_ExN.Htr3a	0.0419231	0.150488	-0.424501	CA1_ExN	5xFAD_vs_WT	Htr3a
CA1_ExN.Htr5a	4.66756e-11	1.69899e-09	0.34421	CA1_ExN	5xFAD_vs_WT	Htr5a
CA1_ExN.Id4	0.700847	0.782541	-0.163438	CA1_ExN	5xFAD_vs_WT	Id4
CA1_ExN.Il1b	0.443155	0.593046	-0.136684	CA1_ExN	5xFAD_vs_WT	Il1b
CA1_ExN.Iqck	0.000456409	0.00615429	-0.187814	CA1_ExN	5xFAD_vs_WT	Iqck
CA1_ExN.Kcnc1	0.641444	0.729643	0.10431	CA1_ExN	5xFAD_vs_WT	Kcnc1
CA1_ExN.Kcnd2	0.0988262	0.231163	-0.432699	CA1_ExN	5xFAD_vs_WT	Kcnd2
CA1_ExN.Kcnh7	0.187308	0.351443	-0.214108	CA1_ExN	5xFAD_vs_WT	Kcnh7
CA1_ExN.Kctd4	0.0613058	0.174338	0.251211	CA1_ExN	5xFAD_vs_WT	Kctd4
CA1_ExN.Lamp5	0.0356135	0.135034	-0.444941	CA1_ExN	5xFAD_vs_WT	Lamp5
CA1_ExN.Lcn2	0.933984	0.944361	-0.0171051	CA1_ExN	5xFAD_vs_WT	Lcn2
CA1_ExN.Lct	0.402341	0.576584	0.563693	CA1_ExN	5xFAD_vs_WT	Lct
CA1_ExN.Lmna	0.410405	0.57695	0.171978	CA1_ExN	5xFAD_vs_WT	Lmna
CA1_ExN.Lratd2	0.027452	0.121798	-0.709661	CA1_ExN	5xFAD_vs_WT	Lratd2
CA1_ExN.Lrpprc	0.841916	0.896075	-0.0131646	CA1_ExN	5xFAD_vs_WT	Lrpprc
CA1_ExN.Ly9	0.501983	0.653511	-0.141275	CA1_ExN	5xFAD_vs_WT	Ly9
CA1_ExN.Lynx1	0.0429263	0.150488	0.28591	CA1_ExN	5xFAD_vs_WT	Lynx1
CA1_ExN.Map4k3	0.0103518	0.0649666	-0.329447	CA1_ExN	5xFAD_vs_WT	Map4k3
CA1_ExN.Mapk1	0.00106904	0.0102403	-0.138268	CA1_ExN	5xFAD_vs_WT	Mapk1
CA1_ExN.Mapt	0.01307	0.0725924	0.159629	CA1_ExN	5xFAD_vs_WT	Mapt
CA1_ExN.Mas1	0.777839	0.837673	-0.0759402	CA1_ExN	5xFAD_vs_WT	Mas1
CA1_ExN.Mink1	0.880071	0.91559	0.013366	CA1_ExN	5xFAD_vs_WT	Mink1
CA1_ExN.Mtor	0.262002	0.433012	0.0588677	CA1_ExN	5xFAD_vs_WT	Mtor
CA1_ExN.Ndst4	0.15447	0.315883	-0.569989	CA1_ExN	5xFAD_vs_WT	Ndst4
CA1_ExN.Negr1	0.425166	0.581627	-0.119275	CA1_ExN	5xFAD_vs_WT	Negr1
CA1_ExN.Neto1	0.0668046	0.181469	0.625495	CA1_ExN	5xFAD_vs_WT	Neto1
CA1_ExN.Nnat	0.0551985	0.168591	0.929743	CA1_ExN	5xFAD_vs_WT	Nnat
CA1_ExN.Nos1	0.0660012	0.181469	0.814172	CA1_ExN	5xFAD_vs_WT	Nos1
CA1_ExN.Npas1	0.133144	0.288479	-0.40236	CA1_ExN	5xFAD_vs_WT	Npas1
CA1_ExN.Nptx1	0.575531	0.693686	0.0713398	CA1_ExN	5xFAD_vs_WT	Nptx1
CA1_ExN.Nptx2	0.266882	0.433684	0.312243	CA1_ExN	5xFAD_vs_WT	Nptx2
CA1_ExN.Nptxr	0.426268	0.581627	0.280825	CA1_ExN	5xFAD_vs_WT	Nptxr
CA1_ExN.Npy1r	0.860758	0.910802	-0.0570486	CA1_ExN	5xFAD_vs_WT	Npy1r
CA1_ExN.Nr2f2	0.0811907	0.211096	0.799231	CA1_ExN	5xFAD_vs_WT	Nr2f2
CA1_ExN.Nrg1	0.583957	0.696556	0.188586	CA1_ExN	5xFAD_vs_WT	Nrg1
CA1_ExN.Nrg2	0.406102	0.57695	0.19983	CA1_ExN	5xFAD_vs_WT	Nrg2
CA1_ExN.Nrg3	0.183325	0.347554	0.0658335	CA1_ExN	5xFAD_vs_WT	Nrg3
CA1_ExN.Ntng2	0.0438235	0.150488	0.354012	CA1_ExN	5xFAD_vs_WT	Ntng2
CA1_ExN.Ntrk2	0.226713	0.396747	-0.138145	CA1_ExN	5xFAD_vs_WT	Ntrk2
CA1_ExN.Ntsr1	0.988959	0.994422	-0.00380694	CA1_ExN	5xFAD_vs_WT	Ntsr1
CA1_ExN.Olig1	0.164098	0.328197	0.100089	CA1_ExN	5xFAD_vs_WT	Olig1
CA1_ExN.Pdgfa	0	0	0.153854	CA1_ExN	5xFAD_vs_WT	Pdgfa
CA1_ExN.Pdgfrb	0.246777	0.421814	0.457281	CA1_ExN	5xFAD_vs_WT	Pdgfrb
CA1_ExN.Penk	0.00164572	0.0136146	-0.856126	CA1_ExN	5xFAD_vs_WT	Penk
CA1_ExN.Pilra	0.880375	0.91559	0.0133241	CA1_ExN	5xFAD_vs_WT	Pilra
CA1_ExN.Pkp2	0	0	-0.271971	CA1_ExN	5xFAD_vs_WT	Pkp2
CA1_ExN.Plagl1	0.0562264	0.168591	0.544409	CA1_ExN	5xFAD_vs_WT	Plagl1
CA1_ExN.Plcg2	0.0315714	0.127689	-0.290367	CA1_ExN	5xFAD_vs_WT	Plcg2
CA1_ExN.Prss12	0.0574197	0.168591	-0.664425	CA1_ExN	5xFAD_vs_WT	Prss12
CA1_ExN.Psen1	0.0978605	0.231163	-0.285911	CA1_ExN	5xFAD_vs_WT	Psen1
CA1_ExN.Psen2	0.10161	0.231163	0.219172	CA1_ExN	5xFAD_vs_WT	Psen2
CA1_ExN.Pten	0.00480233	0.0336163	-0.189976	CA1_ExN	5xFAD_vs_WT	Pten
CA1_ExN.Ptgds	0.121177	0.272275	0.0950329	CA1_ExN	5xFAD_vs_WT	Ptgds
CA1_ExN.Ptk2b	0.13032	0.285763	-0.435173	CA1_ExN	5xFAD_vs_WT	Ptk2b
CA1_ExN.Ptpru	0.511203	0.653511	0.135823	CA1_ExN	5xFAD_vs_WT	Ptpru
CA1_ExN.Pvalb	0.521215	0.654215	0.120904	CA1_ExN	5xFAD_vs_WT	Pvalb
CA1_ExN.Rims1	0.711764	0.787631	0.0130651	CA1_ExN	5xFAD_vs_WT	Rims1
CA1_ExN.Rims2	0.326112	0.502991	-0.0996932	CA1_ExN	5xFAD_vs_WT	Rims2
CA1_ExN.Robo1	0.585566	0.696556	-0.0692216	CA1_ExN	5xFAD_vs_WT	Robo1
CA1_ExN.Rph3a	0.00329934	0.0240192	0.238434	CA1_ExN	5xFAD_vs_WT	Rph3a
CA1_ExN.S100b	7.27792e-05	0.00127133	0.345596	CA1_ExN	5xFAD_vs_WT	S100b
CA1_ExN.Scimp	0.0238804	0.111442	-0.324842	CA1_ExN	5xFAD_vs_WT	Scimp
CA1_ExN.Scn4b	0.925169	0.944361	0.0876164	CA1_ExN	5xFAD_vs_WT	Scn4b
CA1_ExN.Serpinf1	0.278891	0.445247	-0.315972	CA1_ExN	5xFAD_vs_WT	Serpinf1
CA1_ExN.Sharpin	1.9333e-10	5.86434e-09	0.161586	CA1_ExN	5xFAD_vs_WT	Sharpin
CA1_ExN.Slc17a7	0.513473	0.653511	0.047082	CA1_ExN	5xFAD_vs_WT	Slc17a7
CA1_ExN.Slc29a2	0.0347404	0.135034	0.192607	CA1_ExN	5xFAD_vs_WT	Slc29a2
CA1_ExN.Slc30a3	0.0131624	0.0725924	-0.847366	CA1_ExN	5xFAD_vs_WT	Slc30a3
CA1_ExN.Slc32a1	0.719253	0.788578	0.0776778	CA1_ExN	5xFAD_vs_WT	Slc32a1
CA1_ExN.Snca	0.0871133	0.218556	0.465767	CA1_ExN	5xFAD_vs_WT	Snca
CA1_ExN.Sorl1	0.222958	0.393964	-0.248845	CA1_ExN	5xFAD_vs_WT	Sorl1
CA1_ExN.Sox10	0.167555	0.331468	-0.201315	CA1_ExN	5xFAD_vs_WT	Sox10
CA1_ExN.Sox8	0.0266865	0.121423	-0.24071	CA1_ExN	5xFAD_vs_WT	Sox8
CA1_ExN.Src	6.74314e-09	1.53407e-07	0.0728984	CA1_ExN	5xFAD_vs_WT	Src
CA1_ExN.Sstr3	0.326115	0.502991	0.232519	CA1_ExN	5xFAD_vs_WT	Sstr3
CA1_ExN.Sulf2	0.635761	0.729643	0.0644082	CA1_ExN	5xFAD_vs_WT	Sulf2
CA1_ExN.Syn1	7.68386e-05	0.00127133	-0.149375	CA1_ExN	5xFAD_vs_WT	Syn1
CA1_ExN.Syngap1	0.737352	0.803581	-0.0233318	CA1_ExN	5xFAD_vs_WT	Syngap1
CA1_ExN.Syp	0.0176214	0.0866783	-0.0501128	CA1_ExN	5xFAD_vs_WT	Syp
CA1_ExN.Tacr2	0.0502646	0.160494	-0.145135	CA1_ExN	5xFAD_vs_WT	Tacr2
CA1_ExN.Tmem119	0	0	0.372214	CA1_ExN	5xFAD_vs_WT	Tmem119
CA1_ExN.Tmem150a	0.0294457	0.121798	0.207178	CA1_ExN	5xFAD_vs_WT	Tmem150a
CA1_ExN.Trpm4	0.635045	0.729643	-0.164445	CA1_ExN	5xFAD_vs_WT	Trpm4
CA1_ExN.Tshz1	0.560879	0.6851	-0.158462	CA1_ExN	5xFAD_vs_WT	Tshz1
CA1_ExN.Ube3a	3.90605e-05	0.000789891	-0.260878	CA1_ExN	5xFAD_vs_WT	Ube3a
CA1_ExN.Vipr2	0.616853	0.719661	0.0653009	CA1_ExN	5xFAD_vs_WT	Vipr2
CA1_ExN.Wfs1	0.101159	0.231163	-0.914332	CA1_ExN	5xFAD_vs_WT	Wfs1
CA1_ExN.Wnt2	0.379183	0.561067	-0.501671	CA1_ExN	5xFAD_vs_WT	Wnt2
CA1_ExN.Zbtb20	0.393217	0.56798	-0.195062	CA1_ExN	5xFAD_vs_WT	Zbtb20
CA3_ExN.Adam10	0.975749	0.981389	0.00550615	CA3_ExN	5xFAD_vs_WT	Adam10
CA3_ExN.Adam17	0.543745	0.818171	-0.10123	CA3_ExN	5xFAD_vs_WT	Adam17
CA3_ExN.Adarb2	0.583705	0.84971	0.239978	CA3_ExN	5xFAD_vs_WT	Adarb2
CA3_ExN.Adgra1	0.570164	0.840751	-0.181899	CA3_ExN	5xFAD_vs_WT	Adgra1
CA3_ExN.Adrb1	0.500877	0.799565	-0.148468	CA3_ExN	5xFAD_vs_WT	Adrb1
CA3_ExN.Aph1b	0.403461	0.746831	0.231189	CA3_ExN	5xFAD_vs_WT	Aph1b
CA3_ExN.Apoe	0.462109	0.776841	0.556987	CA3_ExN	5xFAD_vs_WT	Apoe
CA3_ExN.App	1.76805e-05	0.00030764	-0.313914	CA3_ExN	5xFAD_vs_WT	App
CA3_ExN.Bace1	0.0455558	0.180152	-0.195213	CA3_ExN	5xFAD_vs_WT	Bace1
CA3_ExN.Bcan	0.693212	0.88043	-0.170981	CA3_ExN	5xFAD_vs_WT	Bcan
CA3_ExN.Bcl11b	0.593861	0.84971	0.190572	CA3_ExN	5xFAD_vs_WT	Bcl11b
CA3_ExN.Bdnf	0.242703	0.548445	-0.332779	CA3_ExN	5xFAD_vs_WT	Bdnf
CA3_ExN.Bgn	0.439759	0.772656	-0.0643635	CA3_ExN	5xFAD_vs_WT	Bgn
CA3_ExN.Bin1	0.176681	0.445544	0.333381	CA3_ExN	5xFAD_vs_WT	Bin1
CA3_ExN.Cacng5	0.649682	0.877149	0.0909732	CA3_ExN	5xFAD_vs_WT	Cacng5
CA3_ExN.Calb2	0.140885	0.40187	-0.648088	CA3_ExN	5xFAD_vs_WT	Calb2
CA3_ExN.Camk2a	4.85961e-09	1.40929e-07	0.318054	CA3_ExN	5xFAD_vs_WT	Camk2a
CA3_ExN.Camk2g	0.890306	0.967406	0.030235	CA3_ExN	5xFAD_vs_WT	Camk2g
CA3_ExN.Car12	0.934047	0.967406	-0.0169978	CA3_ExN	5xFAD_vs_WT	Car12
CA3_ExN.Cars	0.156215	0.418177	0.113911	CA3_ExN	5xFAD_vs_WT	Cars
CA3_ExN.Casp8	0.808889	0.940336	-0.129829	CA3_ExN	5xFAD_vs_WT	Casp8
CA3_ExN.Cass4	0.478402	0.776841	-0.240275	CA3_ExN	5xFAD_vs_WT	Cass4
CA3_ExN.Cck	0.00453376	0.035858	0.233953	CA3_ExN	5xFAD_vs_WT	Cck
CA3_ExN.Ccl6	0.655873	0.877149	0.171919	CA3_ExN	5xFAD_vs_WT	Ccl6
CA3_ExN.Ccr6	0.275528	0.593011	0.216839	CA3_ExN	5xFAD_vs_WT	Ccr6
CA3_ExN.Cd2ap	0.297705	0.60564	-0.277749	CA3_ExN	5xFAD_vs_WT	Cd2ap
CA3_ExN.Cd74	0.482177	0.776841	0.389223	CA3_ExN	5xFAD_vs_WT	Cd74
CA3_ExN.Cdh12	0.37403	0.699798	-0.0652624	CA3_ExN	5xFAD_vs_WT	Cdh12
CA3_ExN.Cdh7	0.0513485	0.198548	-0.125744	CA3_ExN	5xFAD_vs_WT	Cdh7
CA3_ExN.Chodl	0.129343	0.381453	0.353877	CA3_ExN	5xFAD_vs_WT	Chodl
CA3_ExN.Chrm4	0.931428	0.967406	-0.0152687	CA3_ExN	5xFAD_vs_WT	Chrm4
CA3_ExN.Chrna7	0.230499	0.527721	0.140569	CA3_ExN	5xFAD_vs_WT	Chrna7
CA3_ExN.Clu	0.299339	0.60564	-0.255002	CA3_ExN	5xFAD_vs_WT	Clu
CA3_ExN.Cnr1	0.545447	0.818171	-0.178223	CA3_ExN	5xFAD_vs_WT	Cnr1
CA3_ExN.Col11a1	0.464173	0.776841	-0.182106	CA3_ExN	5xFAD_vs_WT	Col11a1
CA3_ExN.Col5a2	0.279465	0.593011	-1.21903	CA3_ExN	5xFAD_vs_WT	Col5a2
CA3_ExN.Cplx1	0.00684292	0.0460079	0.135255	CA3_ExN	5xFAD_vs_WT	Cplx1
CA3_ExN.Creb1	0.194357	0.476312	0.210871	CA3_ExN	5xFAD_vs_WT	Creb1
CA3_ExN.Crebbp	0.632796	0.877149	-0.144148	CA3_ExN	5xFAD_vs_WT	Crebbp
CA3_ExN.Crtac1	0.472425	0.776841	-0.0806784	CA3_ExN	5xFAD_vs_WT	Crtac1
CA3_ExN.Csf1	0.00130556	0.0126204	-0.888304	CA3_ExN	5xFAD_vs_WT	Csf1
CA3_ExN.Csf1r	0.000978107	0.0106369	0.38495	CA3_ExN	5xFAD_vs_WT	Csf1r
CA3_ExN.Cspg5	0.000718749	0.00833749	0.473185	CA3_ExN	5xFAD_vs_WT	Cspg5
CA3_ExN.Cst7	0.365431	0.693316	-0.192666	CA3_ExN	5xFAD_vs_WT	Cst7
CA3_ExN.Ctnnb1	0.218633	0.507229	-0.0735913	CA3_ExN	5xFAD_vs_WT	Ctnnb1
CA3_ExN.Cux2	0.72589	0.886178	-0.0355386	CA3_ExN	5xFAD_vs_WT	Cux2
CA3_ExN.Cx3cl1	0.724753	0.886178	-0.0932624	CA3_ExN	5xFAD_vs_WT	Cx3cl1
CA3_ExN.Cxcl10	0.681946	0.88043	0.0478243	CA3_ExN	5xFAD_vs_WT	Cxcl10
CA3_ExN.Dkk3	0.0119621	0.067142	0.225354	CA3_ExN	5xFAD_vs_WT	Dkk3
CA3_ExN.Dlg4	0.169831	0.441054	0.0697475	CA3_ExN	5xFAD_vs_WT	Dlg4
CA3_ExN.Drd5	0.00559866	0.0408443	-0.462034	CA3_ExN	5xFAD_vs_WT	Drd5
CA3_ExN.Epha1	0.746251	0.887762	0.0914504	CA3_ExN	5xFAD_vs_WT	Epha1
CA3_ExN.Epha10	0.80027	0.940336	0.118973	CA3_ExN	5xFAD_vs_WT	Epha10
CA3_ExN.Epha7	0.0114292	0.067142	0.13771	CA3_ExN	5xFAD_vs_WT	Epha7
CA3_ExN.Erbb2	0.637095	0.877149	-0.148198	CA3_ExN	5xFAD_vs_WT	Erbb2
CA3_ExN.Fermt2	0.517877	0.806719	-0.055677	CA3_ExN	5xFAD_vs_WT	Fermt2
CA3_ExN.Fev	0.151645	0.412285	0.155565	CA3_ExN	5xFAD_vs_WT	Fev
CA3_ExN.Fezf2	4.51526e-08	1.12236e-06	-0.383072	CA3_ExN	5xFAD_vs_WT	Fezf2
CA3_ExN.Fibcd1	0.550433	0.818592	-0.229474	CA3_ExN	5xFAD_vs_WT	Fibcd1
CA3_ExN.Fos	0.925432	0.967406	-0.0281961	CA3_ExN	5xFAD_vs_WT	Fos
CA3_ExN.Gfap	0.0152434	0.0828858	2.24395	CA3_ExN	5xFAD_vs_WT	Gfap
CA3_ExN.Glp2r	0.0371389	0.153861	0.311198	CA3_ExN	5xFAD_vs_WT	Glp2r
CA3_ExN.Gng2	0.21747	0.507229	-0.126538	CA3_ExN	5xFAD_vs_WT	Gng2
CA3_ExN.Gpc3	0.291739	0.60564	-0.186068	CA3_ExN	5xFAD_vs_WT	Gpc3
CA3_ExN.Gphn	0.995754	0.995754	-0.00157167	CA3_ExN	5xFAD_vs_WT	Gphn
CA3_ExN.Gpr158	0.728295	0.886178	-0.0834416	CA3_ExN	5xFAD_vs_WT	Gpr158
CA3_ExN.Gpr55	0.331078	0.640085	0.556504	CA3_ExN	5xFAD_vs_WT	Gpr55
CA3_ExN.Gpr63	0.859356	0.967406	-0.0479735	CA3_ExN	5xFAD_vs_WT	Gpr63
CA3_ExN.Grb2	2.66454e-15	9.27258e-14	0.0651228	CA3_ExN	5xFAD_vs_WT	Grb2
CA3_ExN.Gria1	0.687969	0.88043	-0.062058	CA3_ExN	5xFAD_vs_WT	Gria1
CA3_ExN.Gria2	0.18326	0.455533	-0.111004	CA3_ExN	5xFAD_vs_WT	Gria2
CA3_ExN.Gria3	0.523904	0.806719	-0.0900291	CA3_ExN	5xFAD_vs_WT	Gria3
CA3_ExN.Gria4	0.0572577	0.216584	0.164276	CA3_ExN	5xFAD_vs_WT	Gria4
CA3_ExN.Grin1	0.661363	0.877149	-0.134697	CA3_ExN	5xFAD_vs_WT	Grin1
CA3_ExN.Grin2a	0.167016	0.440314	0.158585	CA3_ExN	5xFAD_vs_WT	Grin2a
CA3_ExN.Grin2b	0.870516	0.967406	0.03734	CA3_ExN	5xFAD_vs_WT	Grin2b
CA3_ExN.Grin2c	0.174843	0.445544	0.188883	CA3_ExN	5xFAD_vs_WT	Grin2c
CA3_ExN.Grm1	0.0341507	0.148555	0.409852	CA3_ExN	5xFAD_vs_WT	Grm1
CA3_ExN.Grm3	0.137423	0.398525	0.312585	CA3_ExN	5xFAD_vs_WT	Grm3
CA3_ExN.Grm4	0.259695	0.579319	-0.472324	CA3_ExN	5xFAD_vs_WT	Grm4
CA3_ExN.Grm5	0.0696799	0.252095	0.0710391	CA3_ExN	5xFAD_vs_WT	Grm5
CA3_ExN.Gsto1	0.926062	0.967406	-0.0235006	CA3_ExN	5xFAD_vs_WT	Gsto1
CA3_ExN.Hcn1	0.0170487	0.0898929	-0.293707	CA3_ExN	5xFAD_vs_WT	Hcn1
CA3_ExN.Hrh3	0.0721793	0.252095	-0.930653	CA3_ExN	5xFAD_vs_WT	Hrh3
CA3_ExN.Hs3st1	0.00123846	0.0126204	-0.901371	CA3_ExN	5xFAD_vs_WT	Hs3st1
CA3_ExN.Htr1a	0.720623	0.886178	0.0627565	CA3_ExN	5xFAD_vs_WT	Htr1a
CA3_ExN.Htr1f	0.276369	0.593011	0.419748	CA3_ExN	5xFAD_vs_WT	Htr1f
CA3_ExN.Htr2c	0.0320362	0.142931	-0.916283	CA3_ExN	5xFAD_vs_WT	Htr2c
CA3_ExN.Htr3a	0.416805	0.763411	0.216161	CA3_ExN	5xFAD_vs_WT	Htr3a
CA3_ExN.Htr5a	0.309701	0.619402	-0.124799	CA3_ExN	5xFAD_vs_WT	Htr5a
CA3_ExN.Iqck	0.366581	0.693316	-0.0989176	CA3_ExN	5xFAD_vs_WT	Iqck
CA3_ExN.Itga7	0.00704483	0.0460079	1.29858	CA3_ExN	5xFAD_vs_WT	Itga7
CA3_ExN.Iyd	0.443425	0.772656	0.419791	CA3_ExN	5xFAD_vs_WT	Iyd
CA3_ExN.Kcnc1	0.00362044	0.0314978	0.312709	CA3_ExN	5xFAD_vs_WT	Kcnc1
CA3_ExN.Kcnd2	0.463386	0.776841	-0.145096	CA3_ExN	5xFAD_vs_WT	Kcnd2
CA3_ExN.Kctd4	0.21689	0.507229	-0.132789	CA3_ExN	5xFAD_vs_WT	Kctd4
CA3_ExN.Lamp5	0.0381398	0.154333	0.66137	CA3_ExN	5xFAD_vs_WT	Lamp5
CA3_ExN.Lcn2	0.821443	0.940336	0.0977347	CA3_ExN	5xFAD_vs_WT	Lcn2
CA3_ExN.Lmna	0.654566	0.877149	-0.0534918	CA3_ExN	5xFAD_vs_WT	Lmna
CA3_ExN.Lrpprc	0.0365946	0.153861	0.15375	CA3_ExN	5xFAD_vs_WT	Lrpprc
CA3_ExN.Ly9	0.879489	0.967406	0.0197392	CA3_ExN	5xFAD_vs_WT	Ly9
CA3_ExN.Lynx1	0.109723	0.340924	0.0735849	CA3_ExN	5xFAD_vs_WT	Lynx1
CA3_ExN.Map4k3	0.000416941	0.00518198	-0.0683948	CA3_ExN	5xFAD_vs_WT	Map4k3
CA3_ExN.Mapk1	0.970163	0.981389	0.00255917	CA3_ExN	5xFAD_vs_WT	Mapk1
CA3_ExN.Mapt	9.56278e-06	0.00018488	0.311574	CA3_ExN	5xFAD_vs_WT	Mapt
CA3_ExN.Mas1	0.149637	0.412285	-0.437123	CA3_ExN	5xFAD_vs_WT	Mas1
CA3_ExN.Mink1	0.0056337	0.0408443	0.24222	CA3_ExN	5xFAD_vs_WT	Mink1
CA3_ExN.Mmp9	0.444055	0.772656	-0.267246	CA3_ExN	5xFAD_vs_WT	Mmp9
CA3_ExN.Mtor	0.595773	0.84971	0.051843	CA3_ExN	5xFAD_vs_WT	Mtor
CA3_ExN.Negr1	0.000245439	0.0032851	-0.455144	CA3_ExN	5xFAD_vs_WT	Negr1
CA3_ExN.Neto1	0	0	0.204746	CA3_ExN	5xFAD_vs_WT	Neto1
CA3_ExN.Nnat	0.00713915	0.0460079	-0.621432	CA3_ExN	5xFAD_vs_WT	Nnat
CA3_ExN.Nos1	0.102379	0.323889	0.152655	CA3_ExN	5xFAD_vs_WT	Nos1
CA3_ExN.Npas1	0.594961	0.84971	0.133558	CA3_ExN	5xFAD_vs_WT	Npas1
CA3_ExN.Nptx1	0.435462	0.772656	0.163671	CA3_ExN	5xFAD_vs_WT	Nptx1
CA3_ExN.Nptx2	0.00946331	0.0588077	0.503665	CA3_ExN	5xFAD_vs_WT	Nptx2
CA3_ExN.Nptxr	0.42364	0.767847	-0.128968	CA3_ExN	5xFAD_vs_WT	Nptxr
CA3_ExN.Npy1r	4.42423e-05	0.000699833	-0.578671	CA3_ExN	5xFAD_vs_WT	Npy1r
CA3_ExN.Nr2f2	0.00448479	0.035858	-0.723762	CA3_ExN	5xFAD_vs_WT	Nr2f2
CA3_ExN.Nrg3	0	0	0.110178	CA3_ExN	5xFAD_vs_WT	Nrg3
CA3_ExN.Ntng2	0.655166	0.877149	-0.0426865	CA3_ExN	5xFAD_vs_WT	Ntng2
CA3_ExN.Ntrk2	0.884811	0.967406	-0.0108225	CA3_ExN	5xFAD_vs_WT	Ntrk2
CA3_ExN.Ntsr1	0.903691	0.967406	0.0188415	CA3_ExN	5xFAD_vs_WT	Ntsr1
CA3_ExN.Olig1	0.921563	0.967406	0.0279029	CA3_ExN	5xFAD_vs_WT	Olig1
CA3_ExN.Pdgfa	0.516482	0.806719	-0.0396603	CA3_ExN	5xFAD_vs_WT	Pdgfa
CA3_ExN.Pdgfrb	0.0118195	0.067142	0.227274	CA3_ExN	5xFAD_vs_WT	Pdgfrb
CA3_ExN.Penk	0.0830963	0.272807	-0.371791	CA3_ExN	5xFAD_vs_WT	Penk
CA3_ExN.Pilra	0.0724411	0.252095	-0.120372	CA3_ExN	5xFAD_vs_WT	Pilra
CA3_ExN.Pkp2	0.818697	0.940336	-0.076082	CA3_ExN	5xFAD_vs_WT	Pkp2
CA3_ExN.Plagl1	0.0314849	0.142931	-1.15853	CA3_ExN	5xFAD_vs_WT	Plagl1
CA3_ExN.Plcg2	0.908857	0.967406	-0.00478105	CA3_ExN	5xFAD_vs_WT	Plcg2
CA3_ExN.Prkcd	0.32556	0.636489	0.629007	CA3_ExN	5xFAD_vs_WT	Prkcd
CA3_ExN.Prss12	0.945809	0.973791	-0.0223859	CA3_ExN	5xFAD_vs_WT	Prss12
CA3_ExN.Psen1	0.277042	0.593011	0.116639	CA3_ExN	5xFAD_vs_WT	Psen1
CA3_ExN.Psen2	0	0	0.220803	CA3_ExN	5xFAD_vs_WT	Psen2
CA3_ExN.Pten	0.47168	0.776841	-0.140744	CA3_ExN	5xFAD_vs_WT	Pten
CA3_ExN.Ptgds	0.0664889	0.246151	0.692311	CA3_ExN	5xFAD_vs_WT	Ptgds
CA3_ExN.Ptk2b	0.882176	0.967406	0.0145334	CA3_ExN	5xFAD_vs_WT	Ptk2b
CA3_ExN.Ptpru	0.0314746	0.142931	-1.20682	CA3_ExN	5xFAD_vs_WT	Ptpru
CA3_ExN.Pvalb	0.0182317	0.0933035	0.516204	CA3_ExN	5xFAD_vs_WT	Pvalb
CA3_ExN.Reln	0.878227	0.967406	0.0440746	CA3_ExN	5xFAD_vs_WT	Reln
CA3_ExN.Rims1	0.0822159	0.272807	-0.0373854	CA3_ExN	5xFAD_vs_WT	Rims1
CA3_ExN.Rims2	0	0	-0.118392	CA3_ExN	5xFAD_vs_WT	Rims2
CA3_ExN.Robo1	0.719036	0.886178	0.151964	CA3_ExN	5xFAD_vs_WT	Robo1
CA3_ExN.Rph3a	1.53962e-06	3.34866e-05	1.03124	CA3_ExN	5xFAD_vs_WT	Rph3a
CA3_ExN.Scimp	0.734684	0.887744	0.0772054	CA3_ExN	5xFAD_vs_WT	Scimp
CA3_ExN.Scn4b	0.199196	0.48139	0.135226	CA3_ExN	5xFAD_vs_WT	Scn4b
CA3_ExN.Sema5b	0.520702	0.806719	-0.219832	CA3_ExN	5xFAD_vs_WT	Sema5b
CA3_ExN.Serpinf1	0.318071	0.628912	-0.0914472	CA3_ExN	5xFAD_vs_WT	Serpinf1
CA3_ExN.Sharpin	0.000227041	0.0032851	-0.0946036	CA3_ExN	5xFAD_vs_WT	Sharpin
CA3_ExN.Slc17a7	0.953837	0.976281	0.0150901	CA3_ExN	5xFAD_vs_WT	Slc17a7
CA3_ExN.Slc29a1	0.619688	0.869562	-0.05853	CA3_ExN	5xFAD_vs_WT	Slc29a1
CA3_ExN.Slc29a2	0.0772933	0.263707	-0.188979	CA3_ExN	5xFAD_vs_WT	Slc29a2
CA3_ExN.Slc30a3	0.00343187	0.0314287	-0.624676	CA3_ExN	5xFAD_vs_WT	Slc30a3
CA3_ExN.Slc32a1	0.81166	0.940336	0.0562335	CA3_ExN	5xFAD_vs_WT	Slc32a1
CA3_ExN.Snca	0.665423	0.877149	0.0569636	CA3_ExN	5xFAD_vs_WT	Snca
CA3_ExN.Sorl1	0.0937135	0.301966	0.143446	CA3_ExN	5xFAD_vs_WT	Sorl1
CA3_ExN.Sox10	0.0293184	0.141706	-0.193442	CA3_ExN	5xFAD_vs_WT	Sox10
CA3_ExN.Sox8	0.964636	0.981389	0.0100055	CA3_ExN	5xFAD_vs_WT	Sox8
CA3_ExN.Src	0.690833	0.88043	0.0829246	CA3_ExN	5xFAD_vs_WT	Src
CA3_ExN.Sst	0.29395	0.60564	-0.599746	CA3_ExN	5xFAD_vs_WT	Sst
CA3_ExN.Sstr3	0.745437	0.887762	0.0652212	CA3_ExN	5xFAD_vs_WT	Sstr3
CA3_ExN.Sulf2	0.716714	0.886178	0.0773877	CA3_ExN	5xFAD_vs_WT	Sulf2
CA3_ExN.Syn1	0.481008	0.776841	0.0343817	CA3_ExN	5xFAD_vs_WT	Syn1
CA3_ExN.Syngap1	0.116609	0.355211	0.212924	CA3_ExN	5xFAD_vs_WT	Syngap1
CA3_ExN.Syp	0.118404	0.355211	-0.142449	CA3_ExN	5xFAD_vs_WT	Syp
CA3_ExN.Tmem119	0.892064	0.967406	-0.0710036	CA3_ExN	5xFAD_vs_WT	Tmem119
CA3_ExN.Tmem150a	0.750006	0.887762	-0.0645701	CA3_ExN	5xFAD_vs_WT	Tmem150a
CA3_ExN.Trhr	0.607625	0.859567	0.38024	CA3_ExN	5xFAD_vs_WT	Trhr
CA3_ExN.Trpm4	0.541245	0.818171	0.152764	CA3_ExN	5xFAD_vs_WT	Trpm4
CA3_ExN.Tshz1	0.147831	0.412285	-0.272432	CA3_ExN	5xFAD_vs_WT	Tshz1
CA3_ExN.Ube3a	0.68398	0.88043	0.0578007	CA3_ExN	5xFAD_vs_WT	Ube3a
CA3_ExN.Wfs1	0.0226958	0.11283	-0.14905	CA3_ExN	5xFAD_vs_WT	Wfs1
CA3_ExN.Zbtb20	0.907105	0.967406	0.013295	CA3_ExN	5xFAD_vs_WT	Zbtb20
Car3.Ace	0.000340577	0.00181017	0.405822	Car3	5xFAD_vs_WT	Ace
Car3.Adam10	0.433567	0.6623	-0.10886	Car3	5xFAD_vs_WT	Adam10
Car3.Adam17	0.691376	0.817847	-0.157999	Car3	5xFAD_vs_WT	Adam17
Car3.Adarb2	1.27773e-10	1.12672e-09	-0.15551	Car3	5xFAD_vs_WT	Adarb2
Car3.Adgra1	3.02143e-05	0.000189083	0.0186451	Car3	5xFAD_vs_WT	Adgra1
Car3.Adrb1	0.872651	0.930188	0.0241878	Car3	5xFAD_vs_WT	Adrb1
Car3.Agtr1a	5.83511e-12	6.28895e-11	0.427057	Car3	5xFAD_vs_WT	Agtr1a
Car3.Aph1b	5.20666e-07	3.88497e-06	-0.0870354	Car3	5xFAD_vs_WT	Aph1b
Car3.Apoe	0.632176	0.805731	0.314219	Car3	5xFAD_vs_WT	Apoe
Car3.App	0.722372	0.824354	0.054876	Car3	5xFAD_vs_WT	App
Car3.Bace1	0.324625	0.57252	-0.291332	Car3	5xFAD_vs_WT	Bace1
Car3.Bcan	0.0297215	0.104836	0.280278	Car3	5xFAD_vs_WT	Bcan
Car3.Bdnf	0.316994	0.564191	-0.25902	Car3	5xFAD_vs_WT	Bdnf
Car3.Bgn	0.261832	0.523663	-0.347084	Car3	5xFAD_vs_WT	Bgn
Car3.Bin1	0.938205	0.967048	0.0151192	Car3	5xFAD_vs_WT	Bin1
Car3.Bmp2	0.47588	0.696642	0.110919	Car3	5xFAD_vs_WT	Bmp2
Car3.Cacng5	0.0449222	0.140563	0.645289	Car3	5xFAD_vs_WT	Cacng5
Car3.Calb1	3.33067e-15	4.61536e-14	-0.28353	Car3	5xFAD_vs_WT	Calb1
Car3.Camk2a	0.477932	0.696642	0.079682	Car3	5xFAD_vs_WT	Camk2a
Car3.Camk2g	0.259029	0.523455	0.162248	Car3	5xFAD_vs_WT	Camk2g
Car3.Car12	0.0415917	0.136759	-0.26626	Car3	5xFAD_vs_WT	Car12
Car3.Cars	0	0	0.229585	Car3	5xFAD_vs_WT	Cars
Car3.Cass4	0.847304	0.913205	-0.0293178	Car3	5xFAD_vs_WT	Cass4
Car3.Cbln4	0.991654	0.996792	0.00701758	Car3	5xFAD_vs_WT	Cbln4
Car3.Cck	0.159654	0.392062	0.268443	Car3	5xFAD_vs_WT	Cck
Car3.Cckbr	0.191398	0.445103	0.57218	Car3	5xFAD_vs_WT	Cckbr
Car3.Ccl6	0.210102	0.454388	-0.487888	Car3	5xFAD_vs_WT	Ccl6
Car3.Ccr6	0.706871	0.821156	-0.13381	Car3	5xFAD_vs_WT	Ccr6
Car3.Cd2ap	0.136114	0.361729	0.664662	Car3	5xFAD_vs_WT	Cd2ap
Car3.Cd74	0.917657	0.962299	0.0180114	Car3	5xFAD_vs_WT	Cd74
Car3.Cdh12	5.1326e-09	4.14885e-08	-0.243354	Car3	5xFAD_vs_WT	Cdh12
Car3.Chrm4	0.00165622	0.00783675	-0.274838	Car3	5xFAD_vs_WT	Chrm4
Car3.Chrna7	0.809497	0.887246	-0.0384168	Car3	5xFAD_vs_WT	Chrna7
Car3.Clu	0	0	0.134527	Car3	5xFAD_vs_WT	Clu
Car3.Cnr1	0.167107	0.405234	-0.336592	Car3	5xFAD_vs_WT	Cnr1
Car3.Coch	0.648647	0.806398	-0.0727641	Car3	5xFAD_vs_WT	Coch
Car3.Col11a1	0.625077	0.805731	0.192483	Car3	5xFAD_vs_WT	Col11a1
Car3.Col5a2	0.445421	0.669858	-0.367308	Car3	5xFAD_vs_WT	Col5a2
Car3.Cplx1	0.432437	0.6623	0.184883	Car3	5xFAD_vs_WT	Cplx1
Car3.Creb1	0.30806	0.563808	0.11555	Car3	5xFAD_vs_WT	Creb1
Car3.Crebbp	0.00455944	0.020103	-0.0340495	Car3	5xFAD_vs_WT	Crebbp
Car3.Crtac1	0	0	0.0990983	Car3	5xFAD_vs_WT	Crtac1
Car3.Csf1	0.751521	0.844651	-0.0876065	Car3	5xFAD_vs_WT	Csf1
Car3.Csf1r	0	0	0.96625	Car3	5xFAD_vs_WT	Csf1r
Car3.Cspg5	0.245044	0.511168	0.146095	Car3	5xFAD_vs_WT	Cspg5
Car3.Cst7	0.0887106	0.260755	0.420985	Car3	5xFAD_vs_WT	Cst7
Car3.Ctnnb1	0.878263	0.931055	0.0191513	Car3	5xFAD_vs_WT	Ctnnb1
Car3.Ctss	7.19196e-11	6.644e-10	1.40724	Car3	5xFAD_vs_WT	Ctss
Car3.Cux2	0.650545	0.806398	-0.0251654	Car3	5xFAD_vs_WT	Cux2
Car3.Cx3cl1	0.677242	0.806398	0.154153	Car3	5xFAD_vs_WT	Cx3cl1
Car3.Cxcl10	3.9412e-11	4.02418e-10	-0.139831	Car3	5xFAD_vs_WT	Cxcl10
Car3.Deptor	0.706373	0.821156	0.0438287	Car3	5xFAD_vs_WT	Deptor
Car3.Dkk3	0.315609	0.564191	-0.360346	Car3	5xFAD_vs_WT	Dkk3
Car3.Dlg4	0	0	0.192996	Car3	5xFAD_vs_WT	Dlg4
Car3.Dlk1	0.552656	0.744551	-0.186298	Car3	5xFAD_vs_WT	Dlk1
Car3.Drd1	0.565442	0.750059	-0.0988852	Car3	5xFAD_vs_WT	Drd1
Car3.Elfn1	0.12501	0.341576	-0.270461	Car3	5xFAD_vs_WT	Elfn1
Car3.Epha1	0.936954	0.967048	-0.0353593	Car3	5xFAD_vs_WT	Epha1
Car3.Epha10	0.535938	0.732197	0.468624	Car3	5xFAD_vs_WT	Epha10
Car3.Epha7	0.000345238	0.00181017	-0.245674	Car3	5xFAD_vs_WT	Epha7
Car3.Erbb2	0.350803	0.594635	-0.126249	Car3	5xFAD_vs_WT	Erbb2
Car3.Fermt2	0.060038	0.18199	0.395595	Car3	5xFAD_vs_WT	Fermt2
Car3.Fev	0.429149	0.6623	-0.411607	Car3	5xFAD_vs_WT	Fev
Car3.Fezf2	0.00741998	0.0306272	-0.588378	Car3	5xFAD_vs_WT	Fezf2
Car3.Fibcd1	0.0400069	0.133816	-0.310388	Car3	5xFAD_vs_WT	Fibcd1
Car3.Fos	0.635895	0.805731	-0.344238	Car3	5xFAD_vs_WT	Fos
Car3.Gfap	0.00704961	0.029731	2.78348	Car3	5xFAD_vs_WT	Gfap
Car3.Glp2r	0.80673	0.887246	0.101501	Car3	5xFAD_vs_WT	Glp2r
Car3.Gng2	7.71998e-05	0.000468024	-0.14569	Car3	5xFAD_vs_WT	Gng2
Car3.Gpc3	0.558805	0.747643	-0.251259	Car3	5xFAD_vs_WT	Gpc3
Car3.Gphn	0.356788	0.596072	-0.1194	Car3	5xFAD_vs_WT	Gphn
Car3.Gpr158	0.0175042	0.0640721	0.269644	Car3	5xFAD_vs_WT	Gpr158
Car3.Gpr55	0.715479	0.821319	-0.121559	Car3	5xFAD_vs_WT	Gpr55
Car3.Gpr63	0.333009	0.576819	-0.199103	Car3	5xFAD_vs_WT	Gpr63
Car3.Grb2	0.284554	0.544824	-0.391346	Car3	5xFAD_vs_WT	Grb2
Car3.Gria1	0.433362	0.6623	-0.140249	Car3	5xFAD_vs_WT	Gria1
Car3.Gria2	0.210799	0.454388	-0.184326	Car3	5xFAD_vs_WT	Gria2
Car3.Gria3	0.676432	0.806398	-0.133736	Car3	5xFAD_vs_WT	Gria3
Car3.Gria4	0.0436278	0.138751	0.286455	Car3	5xFAD_vs_WT	Gria4
Car3.Grin1	0.664313	0.806398	0.0591689	Car3	5xFAD_vs_WT	Grin1
Car3.Grin2a	0.409357	0.656325	0.0726364	Car3	5xFAD_vs_WT	Grin2a
Car3.Grin2b	0	0	-0.0174757	Car3	5xFAD_vs_WT	Grin2b
Car3.Grin3a	0.00102171	0.00495529	-0.158225	Car3	5xFAD_vs_WT	Grin3a
Car3.Grm1	0	0	0.213518	Car3	5xFAD_vs_WT	Grm1
Car3.Grm2	0.714874	0.821319	-0.0915998	Car3	5xFAD_vs_WT	Grm2
Car3.Grm3	0.0124693	0.0483809	0.285719	Car3	5xFAD_vs_WT	Grm3
Car3.Grm4	0.639601	0.805731	-0.120887	Car3	5xFAD_vs_WT	Grm4
Car3.Grm5	0.205673	0.453416	0.235144	Car3	5xFAD_vs_WT	Grm5
Car3.Gsto1	0.511186	0.713454	0.163761	Car3	5xFAD_vs_WT	Gsto1
Car3.Hcn1	5.86491e-11	5.68896e-10	-0.210188	Car3	5xFAD_vs_WT	Hcn1
Car3.Hrh3	0.540057	0.732664	0.219964	Car3	5xFAD_vs_WT	Hrh3
Car3.Hs3st1	0.852413	0.913636	0.0528116	Car3	5xFAD_vs_WT	Hs3st1
Car3.Htr1a	0.475116	0.696642	-0.144751	Car3	5xFAD_vs_WT	Htr1a
Car3.Htr1f	0.502309	0.7113	-0.369604	Car3	5xFAD_vs_WT	Htr1f
Car3.Htr2c	0.000236455	0.00131063	-0.666516	Car3	5xFAD_vs_WT	Htr2c
Car3.Htr3a	0.00062123	0.00317154	-1.14363	Car3	5xFAD_vs_WT	Htr3a
Car3.Htr5a	0.370026	0.605027	-0.212958	Car3	5xFAD_vs_WT	Htr5a
Car3.Igf2	0.248629	0.513127	-0.225219	Car3	5xFAD_vs_WT	Igf2
Car3.Iqck	0.15137	0.386391	-0.317424	Car3	5xFAD_vs_WT	Iqck
Car3.Itga7	0.311193	0.564191	0.163949	Car3	5xFAD_vs_WT	Itga7
Car3.Itgal	0.997621	0.997621	-0.00123006	Car3	5xFAD_vs_WT	Itgal
Car3.Kcnc1	0.677541	0.806398	0.131123	Car3	5xFAD_vs_WT	Kcnc1
Car3.Kcnd2	0.660802	0.806398	0.0766965	Car3	5xFAD_vs_WT	Kcnd2
Car3.Kcnh7	0.3024	0.562849	0.619815	Car3	5xFAD_vs_WT	Kcnh7
Car3.Kctd4	0.8017	0.887246	0.11187	Car3	5xFAD_vs_WT	Kctd4
Car3.Lamp5	0.371125	0.605027	0.284876	Car3	5xFAD_vs_WT	Lamp5
Car3.Lcn2	0.484776	0.696642	-0.178454	Car3	5xFAD_vs_WT	Lcn2
Car3.Lmna	0.0154325	0.0575752	0.156259	Car3	5xFAD_vs_WT	Lmna
Car3.Lratd2	0.304635	0.562849	0.243369	Car3	5xFAD_vs_WT	Lratd2
Car3.Lrpprc	0.128232	0.345513	0.22176	Car3	5xFAD_vs_WT	Lrpprc
Car3.Ly9	2.39186e-12	2.72954e-11	-0.458793	Car3	5xFAD_vs_WT	Ly9
Car3.Lynx1	0.237225	0.500235	0.38374	Car3	5xFAD_vs_WT	Lynx1
Car3.Map4k3	0.66687	0.806398	-0.0645432	Car3	5xFAD_vs_WT	Map4k3
Car3.Mapk1	0.75322	0.844651	0.118073	Car3	5xFAD_vs_WT	Mapk1
Car3.Mapt	7.58589e-07	5.4506e-06	0.588651	Car3	5xFAD_vs_WT	Mapt
Car3.Mas1	0	0	-0.356275	Car3	5xFAD_vs_WT	Mas1
Car3.Mink1	0.087443	0.260755	0.286992	Car3	5xFAD_vs_WT	Mink1
Car3.Mmp9	0.274986	0.533931	-0.24487	Car3	5xFAD_vs_WT	Mmp9
Car3.Mrc2	0.840744	0.91282	-0.0189767	Car3	5xFAD_vs_WT	Mrc2
Car3.Mrgprb1	0	0	-0.665737	Car3	5xFAD_vs_WT	Mrgprb1
Car3.Mtor	0.294161	0.554051	-0.281683	Car3	5xFAD_vs_WT	Mtor
Car3.Negr1	0.352487	0.594635	0.212136	Car3	5xFAD_vs_WT	Negr1
Car3.Neto1	0.591162	0.774902	0.132335	Car3	5xFAD_vs_WT	Neto1
Car3.Nnat	2.08722e-14	2.69947e-13	0.592778	Car3	5xFAD_vs_WT	Nnat
Car3.Npas1	5.04072e-07	3.88497e-06	-0.484336	Car3	5xFAD_vs_WT	Npas1
Car3.Nptx1	0.706505	0.821156	0.0415167	Car3	5xFAD_vs_WT	Nptx1
Car3.Nptx2	0.496395	0.708093	-0.0866373	Car3	5xFAD_vs_WT	Nptx2
Car3.Nptxr	0.182134	0.430902	-0.291739	Car3	5xFAD_vs_WT	Nptxr
Car3.Npy1r	0.518114	0.717958	0.248909	Car3	5xFAD_vs_WT	Npy1r
Car3.Nr2f2	0.275222	0.533931	-0.178442	Car3	5xFAD_vs_WT	Nr2f2
Car3.Nrg1	1.69634e-05	0.000109697	-0.250767	Car3	5xFAD_vs_WT	Nrg1
Car3.Nrg2	0.627498	0.805731	0.0909325	Car3	5xFAD_vs_WT	Nrg2
Car3.Nrg3	0	0	0.115626	Car3	5xFAD_vs_WT	Nrg3
Car3.Ntng2	0.00426506	0.0192424	0.161843	Car3	5xFAD_vs_WT	Ntng2
Car3.Ntrk2	0.973942	0.984087	-0.00554517	Car3	5xFAD_vs_WT	Ntrk2
Car3.Ntsr1	0.0140193	0.0533283	-0.554542	Car3	5xFAD_vs_WT	Ntsr1
Car3.Olig1	0.568344	0.750059	-0.162115	Car3	5xFAD_vs_WT	Olig1
Car3.Oprm1	0.20068	0.447493	-0.245999	Car3	5xFAD_vs_WT	Oprm1
Car3.Pcp4	0.4437	0.669858	0.545253	Car3	5xFAD_vs_WT	Pcp4
Car3.Pdgfa	0.0476776	0.146817	0.294714	Car3	5xFAD_vs_WT	Pdgfa
Car3.Pdgfrb	0.35249	0.594635	-0.45616	Car3	5xFAD_vs_WT	Pdgfrb
Car3.Penk	0.0112923	0.0447084	0.103641	Car3	5xFAD_vs_WT	Penk
Car3.Pkp2	0.762768	0.850443	-0.139632	Car3	5xFAD_vs_WT	Pkp2
Car3.Plagl1	0.883437	0.931449	0.0471559	Car3	5xFAD_vs_WT	Plagl1
Car3.Plcg2	0.195676	0.446601	-0.435876	Car3	5xFAD_vs_WT	Plcg2
Car3.Pomc	0.00928068	0.0375094	-0.174863	Car3	5xFAD_vs_WT	Pomc
Car3.Prkcd	0.149191	0.385907	-0.543568	Car3	5xFAD_vs_WT	Prkcd
Car3.Prss12	6.11414e-06	4.23623e-05	-0.720099	Car3	5xFAD_vs_WT	Prss12
Car3.Psen1	0.45234	0.675031	-0.015377	Car3	5xFAD_vs_WT	Psen1
Car3.Psen2	0.269536	0.533572	0.171451	Car3	5xFAD_vs_WT	Psen2
Car3.Pten	0.52473	0.721969	0.145323	Car3	5xFAD_vs_WT	Pten
Car3.Ptgds	0.115976	0.326078	0.288306	Car3	5xFAD_vs_WT	Ptgds
Car3.Ptk2b	0.331951	0.576819	-0.169734	Car3	5xFAD_vs_WT	Ptk2b
Car3.Ptpru	0.00305758	0.0141231	0.307834	Car3	5xFAD_vs_WT	Ptpru
Car3.Pvalb	0.286454	0.544824	0.406533	Car3	5xFAD_vs_WT	Pvalb
Car3.Rims1	0.235404	0.500235	0.18927	Car3	5xFAD_vs_WT	Rims1
Car3.Rims2	0.39819	0.643741	0.180321	Car3	5xFAD_vs_WT	Rims2
Car3.Robo1	0.258521	0.523455	-0.333646	Car3	5xFAD_vs_WT	Robo1
Car3.Rorb	0.0286463	0.102915	0.918846	Car3	5xFAD_vs_WT	Rorb
Car3.Rph3a	0	0	0.289129	Car3	5xFAD_vs_WT	Rph3a
Car3.S100b	7.71999e-06	5.16441e-05	0.625082	Car3	5xFAD_vs_WT	S100b
Car3.Scimp	0.000147198	0.000839895	-0.380076	Car3	5xFAD_vs_WT	Scimp
Car3.Scn4b	0.508399	0.713454	-0.235784	Car3	5xFAD_vs_WT	Scn4b
Car3.Sema5b	0.632908	0.805731	0.084792	Car3	5xFAD_vs_WT	Sema5b
Car3.Serpinf1	0.0364134	0.123933	-0.503059	Car3	5xFAD_vs_WT	Serpinf1
Car3.Sharpin	0.0357447	0.12383	0.261412	Car3	5xFAD_vs_WT	Sharpin
Car3.Slc17a6	0.420193	0.6623	0.432367	Car3	5xFAD_vs_WT	Slc17a6
Car3.Slc17a7	0.931784	0.967048	-0.0243491	Car3	5xFAD_vs_WT	Slc17a7
Car3.Slc29a1	0.198654	0.447493	-0.70005	Car3	5xFAD_vs_WT	Slc29a1
Car3.Slc29a2	0.169606	0.406217	0.474229	Car3	5xFAD_vs_WT	Slc29a2
Car3.Slc2a4	0.0917069	0.261634	-0.624138	Car3	5xFAD_vs_WT	Slc2a4
Car3.Slc30a3	2.21489e-09	1.86821e-08	-0.347675	Car3	5xFAD_vs_WT	Slc30a3
Car3.Slc32a1	0	0	-0.325473	Car3	5xFAD_vs_WT	Slc32a1
Car3.Snca	0.942348	0.967048	0.0149529	Car3	5xFAD_vs_WT	Snca
Car3.Sorl1	0.952094	0.967048	0.0057093	Car3	5xFAD_vs_WT	Sorl1
Car3.Sox10	0.000951759	0.00473439	-0.647136	Car3	5xFAD_vs_WT	Sox10
Car3.Sox8	0.43282	0.6623	-0.392018	Car3	5xFAD_vs_WT	Sox8
Car3.Src	0.359487	0.596072	-0.26179	Car3	5xFAD_vs_WT	Src
Car3.Sstr3	0.042699	0.13806	0.349316	Car3	5xFAD_vs_WT	Sstr3
Car3.Syn1	0.484259	0.696642	-0.0245492	Car3	5xFAD_vs_WT	Syn1
Car3.Syngap1	0.156565	0.392062	-0.050699	Car3	5xFAD_vs_WT	Syngap1
Car3.Syp	0.947833	0.967048	-0.0114431	Car3	5xFAD_vs_WT	Syp
Car3.Tmem119	0.666381	0.806398	0.124369	Car3	5xFAD_vs_WT	Tmem119
Car3.Tmem150a	9.24803e-05	0.000543672	-0.190753	Car3	5xFAD_vs_WT	Tmem150a
Car3.Tpbg	0.73753	0.83673	-0.196754	Car3	5xFAD_vs_WT	Tpbg
Car3.Trem2	0.14774	0.385907	0.433819	Car3	5xFAD_vs_WT	Trem2
Car3.Trpm4	6.66134e-16	9.94077e-15	0.701392	Car3	5xFAD_vs_WT	Trpm4
Car3.Tshz1	0.192725	0.445103	-0.105529	Car3	5xFAD_vs_WT	Tshz1
Car3.Ube3a	0.00569276	0.0245421	-0.640004	Car3	5xFAD_vs_WT	Ube3a
Car3.Vipr2	0.12366	0.341576	-0.309784	Car3	5xFAD_vs_WT	Vipr2
Car3.Vtn	0.842241	0.91282	-0.105447	Car3	5xFAD_vs_WT	Vtn
Car3.Wfs1	4.15001e-13	5.03189e-12	0.364527	Car3	5xFAD_vs_WT	Wfs1
Car3.Wnt2	0.15933	0.392062	-0.354094	Car3	5xFAD_vs_WT	Wnt2
Car3.Zbtb20	0.0909681	0.261634	-0.284492	Car3	5xFAD_vs_WT	Zbtb20
CHOR.Ace	0.105249	0.234419	0.276324	CHOR	5xFAD_vs_WT	Ace
CHOR.Adam10	0.226683	0.358306	0.036402	CHOR	5xFAD_vs_WT	Adam10
CHOR.Adam17	0.425508	0.512366	-0.131574	CHOR	5xFAD_vs_WT	Adam17
CHOR.Aldh1l1	0.461161	0.512366	0.14265	CHOR	5xFAD_vs_WT	Aldh1l1
CHOR.Aph1b	0.22203	0.358306	-0.216643	CHOR	5xFAD_vs_WT	Aph1b
CHOR.Apoe	0.0388464	0.122805	0.0249438	CHOR	5xFAD_vs_WT	Apoe
CHOR.App	0.0031451	0.0181306	-0.0170254	CHOR	5xFAD_vs_WT	App
CHOR.Bace1	0.0146533	0.0637739	-0.283228	CHOR	5xFAD_vs_WT	Bace1
CHOR.Bgn	0.532596	0.567331	-0.202909	CHOR	5xFAD_vs_WT	Bgn
CHOR.Bin1	0.0204579	0.0801951	-0.0460747	CHOR	5xFAD_vs_WT	Bin1
CHOR.Cacng5	0.329635	0.46149	0.832847	CHOR	5xFAD_vs_WT	Cacng5
CHOR.Camk2g	0.358445	0.4812	-0.190956	CHOR	5xFAD_vs_WT	Camk2g
CHOR.Car12	0.456548	0.512366	0.23558	CHOR	5xFAD_vs_WT	Car12
CHOR.Cars	0.979063	0.989157	-0.0138981	CHOR	5xFAD_vs_WT	Cars
CHOR.Casp8	0.308655	0.444826	-0.216883	CHOR	5xFAD_vs_WT	Casp8
CHOR.Cbln4	0.0126229	0.0589068	-0.446959	CHOR	5xFAD_vs_WT	Cbln4
CHOR.Cd2ap	8.05985e-05	0.000658221	0.506277	CHOR	5xFAD_vs_WT	Cd2ap
CHOR.Cd74	0.0109772	0.0537883	0.255931	CHOR	5xFAD_vs_WT	Cd74
CHOR.Celsr1	0.0862272	0.212196	0.0544135	CHOR	5xFAD_vs_WT	Celsr1
CHOR.Chrna7	0.000356163	0.00226754	0.657333	CHOR	5xFAD_vs_WT	Chrna7
CHOR.Clu	0.26978	0.406745	-0.00632978	CHOR	5xFAD_vs_WT	Clu
CHOR.Coch	0.888517	0.907027	-0.154993	CHOR	5xFAD_vs_WT	Coch
CHOR.Col11a1	0.291183	0.432363	-0.211897	CHOR	5xFAD_vs_WT	Col11a1
CHOR.Col5a2	9.78075e-07	8.71376e-06	-0.874563	CHOR	5xFAD_vs_WT	Col5a2
CHOR.Crebbp	0.441719	0.512366	-0.25278	CHOR	5xFAD_vs_WT	Crebbp
CHOR.Crtac1	0.265061	0.405875	-0.425654	CHOR	5xFAD_vs_WT	Crtac1
CHOR.Csf1	0.00037021	0.00226754	-0.547931	CHOR	5xFAD_vs_WT	Csf1
CHOR.Cspg4	0.673833	0.695112	-0.0764848	CHOR	5xFAD_vs_WT	Cspg4
CHOR.Cspg5	0.00641772	0.0331019	0.111548	CHOR	5xFAD_vs_WT	Cspg5
CHOR.Ctnnb1	0.032653	0.114286	0.226631	CHOR	5xFAD_vs_WT	Ctnnb1
CHOR.Cux2	0.131695	0.280568	-0.36246	CHOR	5xFAD_vs_WT	Cux2
CHOR.Cx3cl1	0.0154518	0.0637739	0.218878	CHOR	5xFAD_vs_WT	Cx3cl1
CHOR.Deptor	0	0	0.408348	CHOR	5xFAD_vs_WT	Deptor
CHOR.Dkk3	0.0875682	0.212196	-0.329406	CHOR	5xFAD_vs_WT	Dkk3
CHOR.Dlg4	0.0679526	0.177098	0.171608	CHOR	5xFAD_vs_WT	Dlg4
CHOR.Echdc3	0.436423	0.512366	0.294507	CHOR	5xFAD_vs_WT	Echdc3
CHOR.Elfn1	0.19082	0.340667	-0.00144382	CHOR	5xFAD_vs_WT	Elfn1
CHOR.Epha1	0.000126208	0.000951412	-0.455887	CHOR	5xFAD_vs_WT	Epha1
CHOR.Erbb2	0.191759	0.340667	0.246956	CHOR	5xFAD_vs_WT	Erbb2
CHOR.Erbb4	0.168621	0.330497	-0.525911	CHOR	5xFAD_vs_WT	Erbb4
CHOR.Fermt2	0.0309108	0.112195	0.0254546	CHOR	5xFAD_vs_WT	Fermt2
CHOR.Gfap	0.455403	0.512366	-0.439786	CHOR	5xFAD_vs_WT	Gfap
CHOR.Gphn	6.66356e-13	9.32898e-12	-0.238054	CHOR	5xFAD_vs_WT	Gphn
CHOR.Grb2	1.90736e-07	1.86921e-06	-0.142656	CHOR	5xFAD_vs_WT	Grb2
CHOR.Hs3st1	0.0686705	0.177098	-0.275246	CHOR	5xFAD_vs_WT	Hs3st1
CHOR.Htr2c	0	0	0.858264	CHOR	5xFAD_vs_WT	Htr2c
CHOR.Icam1	0.149392	0.298784	0.288726	CHOR	5xFAD_vs_WT	Icam1
CHOR.Id4	0.419139	0.512366	0.168683	CHOR	5xFAD_vs_WT	Id4
CHOR.Igf2	0.460901	0.512366	0.249126	CHOR	5xFAD_vs_WT	Igf2
CHOR.Iqck	0.201619	0.340667	-0.531796	CHOR	5xFAD_vs_WT	Iqck
CHOR.Itga7	0.46298	0.512366	0.28001	CHOR	5xFAD_vs_WT	Itga7
CHOR.Kcnq1	0.486402	0.523817	0.242269	CHOR	5xFAD_vs_WT	Kcnq1
CHOR.Lgals3	0.556606	0.586531	0.235886	CHOR	5xFAD_vs_WT	Lgals3
CHOR.Lmna	0.0628356	0.17594	0.103574	CHOR	5xFAD_vs_WT	Lmna
CHOR.Lratd2	0.0909411	0.212196	0.2517	CHOR	5xFAD_vs_WT	Lratd2
CHOR.Lrpprc	0	0	0.441786	CHOR	5xFAD_vs_WT	Lrpprc
CHOR.Lynx1	0.400386	0.512366	0.0540273	CHOR	5xFAD_vs_WT	Lynx1
CHOR.Map4k3	0.198802	0.340667	-0.205634	CHOR	5xFAD_vs_WT	Map4k3
CHOR.Mapk1	0.191318	0.340667	0.465141	CHOR	5xFAD_vs_WT	Mapk1
CHOR.Mink1	0.352396	0.47965	0.21911	CHOR	5xFAD_vs_WT	Mink1
CHOR.Mmp14	0.226621	0.358306	-0.00894217	CHOR	5xFAD_vs_WT	Mmp14
CHOR.Mrc2	0.00622201	0.0331019	-0.399908	CHOR	5xFAD_vs_WT	Mrc2
CHOR.Mtor	0.319244	0.45342	-0.260428	CHOR	5xFAD_vs_WT	Mtor
CHOR.Nnat	3.05067e-09	3.73707e-08	0.795704	CHOR	5xFAD_vs_WT	Nnat
CHOR.Nr2f2	0.0978487	0.223004	-0.284797	CHOR	5xFAD_vs_WT	Nr2f2
CHOR.Ntrk2	0.0254583	0.0959584	0.17976	CHOR	5xFAD_vs_WT	Ntrk2
CHOR.Ntsr1	0.465312	0.512366	-0.921796	CHOR	5xFAD_vs_WT	Ntsr1
CHOR.Olig1	0.184206	0.340667	0.218729	CHOR	5xFAD_vs_WT	Olig1
CHOR.Pcp4	0.0156181	0.0637739	0.420536	CHOR	5xFAD_vs_WT	Pcp4
CHOR.Pdgfa	6.23945e-13	9.32898e-12	-0.318189	CHOR	5xFAD_vs_WT	Pdgfa
CHOR.Pdgfra	0.0383417	0.122805	-0.0625137	CHOR	5xFAD_vs_WT	Pdgfra
CHOR.Pkp2	0.462231	0.512366	-0.239048	CHOR	5xFAD_vs_WT	Pkp2
CHOR.Plagl1	0.460259	0.512366	0.421041	CHOR	5xFAD_vs_WT	Plagl1
CHOR.Prkcd	0.0353576	0.119484	0.0207024	CHOR	5xFAD_vs_WT	Prkcd
CHOR.Psen1	0.225968	0.358306	-0.0884462	CHOR	5xFAD_vs_WT	Psen1
CHOR.Psen2	0.992109	0.992109	0.00503852	CHOR	5xFAD_vs_WT	Psen2
CHOR.Pten	0.000146929	0.0010285	0.520543	CHOR	5xFAD_vs_WT	Pten
CHOR.Ptgds	0.193422	0.340667	0.107958	CHOR	5xFAD_vs_WT	Ptgds
CHOR.Ptk2b	0.0895988	0.212196	-0.12765	CHOR	5xFAD_vs_WT	Ptk2b
CHOR.Ptpru	0.566702	0.590817	0.0529318	CHOR	5xFAD_vs_WT	Ptpru
CHOR.Rims2	0.463342	0.512366	-0.220982	CHOR	5xFAD_vs_WT	Rims2
CHOR.Scimp	0.421656	0.512366	-0.526808	CHOR	5xFAD_vs_WT	Scimp
CHOR.Sharpin	0.452953	0.512366	0.376852	CHOR	5xFAD_vs_WT	Sharpin
CHOR.Slc29a1	0.197455	0.340667	0.390324	CHOR	5xFAD_vs_WT	Slc29a1
CHOR.Sncg	0.0431434	0.132127	-0.00162054	CHOR	5xFAD_vs_WT	Sncg
CHOR.Sox10	0.141366	0.294763	-1.17416	CHOR	5xFAD_vs_WT	Sox10
CHOR.Src	0.0501132	0.148821	0.0340851	CHOR	5xFAD_vs_WT	Src
CHOR.Syngap1	9.02744e-09	9.82987e-08	-0.270607	CHOR	5xFAD_vs_WT	Syngap1
CHOR.Tmem150a	0.343808	0.474551	-0.150481	CHOR	5xFAD_vs_WT	Tmem150a
CHOR.Tnf	0.148989	0.298784	-1.01055	CHOR	5xFAD_vs_WT	Tnf
CHOR.Tpbg	0.0607788	0.175186	0.320001	CHOR	5xFAD_vs_WT	Tpbg
CHOR.Trpm4	0.481231	0.523817	-0.045912	CHOR	5xFAD_vs_WT	Trpm4
CHOR.Tshz1	0.304716	0.444826	0.0927617	CHOR	5xFAD_vs_WT	Tshz1
CHOR.Vcam1	0.235776	0.366762	0.187594	CHOR	5xFAD_vs_WT	Vcam1
CHOR.Vipr2	0.115528	0.251595	-0.910215	CHOR	5xFAD_vs_WT	Vipr2
CHOR.Vtn	0	0	-0.545789	CHOR	5xFAD_vs_WT	Vtn
CHOR.Wfs1	0.0668504	0.177098	0.3364	CHOR	5xFAD_vs_WT	Wfs1
CHOR.Zbtb20	0	0	-0.579913	CHOR	5xFAD_vs_WT	Zbtb20
Cortical Amygdala.Ace	0.0148697	0.103493	0.253714	Cortical Amygdala	5xFAD_vs_WT	Ace
Cortical Amygdala.Adam10	0.505088	0.797355	-0.0770369	Cortical Amygdala	5xFAD_vs_WT	Adam10
Cortical Amygdala.Adam17	0.00323912	0.0352255	-0.267241	Cortical Amygdala	5xFAD_vs_WT	Adam17
Cortical Amygdala.Adgra1	0.141838	0.450203	-0.529089	Cortical Amygdala	5xFAD_vs_WT	Adgra1
Cortical Amygdala.Adrb1	0.159793	0.450203	0.552457	Cortical Amygdala	5xFAD_vs_WT	Adrb1
Cortical Amygdala.Aph1b	0.846821	0.920918	0.03171	Cortical Amygdala	5xFAD_vs_WT	Aph1b
Cortical Amygdala.Apoe	0.274565	0.572853	0.289552	Cortical Amygdala	5xFAD_vs_WT	Apoe
Cortical Amygdala.App	0.289303	0.572853	0.13754	Cortical Amygdala	5xFAD_vs_WT	App
Cortical Amygdala.Bace1	0.174808	0.450203	-0.0827845	Cortical Amygdala	5xFAD_vs_WT	Bace1
Cortical Amygdala.Bcan	0.324472	0.594295	0.207331	Cortical Amygdala	5xFAD_vs_WT	Bcan
Cortical Amygdala.Bcl11b	0.00818739	0.0619394	-0.473703	Cortical Amygdala	5xFAD_vs_WT	Bcl11b
Cortical Amygdala.Bdnf	0.175806	0.450203	-0.143077	Cortical Amygdala	5xFAD_vs_WT	Bdnf
Cortical Amygdala.Bin1	0.308857	0.590562	0.122036	Cortical Amygdala	5xFAD_vs_WT	Bin1
Cortical Amygdala.Cacng5	0.769596	0.882385	-0.0938726	Cortical Amygdala	5xFAD_vs_WT	Cacng5
Cortical Amygdala.Calb1	0.431963	0.744174	0.0574253	Cortical Amygdala	5xFAD_vs_WT	Calb1
Cortical Amygdala.Camk2a	0	0	0.0805855	Cortical Amygdala	5xFAD_vs_WT	Camk2a
Cortical Amygdala.Camk2g	0.733736	0.864003	-0.0384531	Cortical Amygdala	5xFAD_vs_WT	Camk2g
Cortical Amygdala.Car12	0.0548349	0.272608	-1.09742	Cortical Amygdala	5xFAD_vs_WT	Car12
Cortical Amygdala.Cars	0.17271	0.450203	0.0926186	Cortical Amygdala	5xFAD_vs_WT	Cars
Cortical Amygdala.Cass4	0.668832	0.84331	0.0678822	Cortical Amygdala	5xFAD_vs_WT	Cass4
Cortical Amygdala.Cck	0.636005	0.825857	0.073401	Cortical Amygdala	5xFAD_vs_WT	Cck
Cortical Amygdala.Cckbr	0.508658	0.797355	0.10181	Cortical Amygdala	5xFAD_vs_WT	Cckbr
Cortical Amygdala.Ccl6	0.316687	0.592511	-0.0514505	Cortical Amygdala	5xFAD_vs_WT	Ccl6
Cortical Amygdala.Ccr6	0.543956	0.807239	-0.0954292	Cortical Amygdala	5xFAD_vs_WT	Ccr6
Cortical Amygdala.Cd2ap	0.454379	0.752971	0.105562	Cortical Amygdala	5xFAD_vs_WT	Cd2ap
Cortical Amygdala.Cd74	0.726544	0.864003	0.170236	Cortical Amygdala	5xFAD_vs_WT	Cd74
Cortical Amygdala.Cdh12	0.154053	0.450203	0.274308	Cortical Amygdala	5xFAD_vs_WT	Cdh12
Cortical Amygdala.Cdh7	0.292617	0.572853	-0.11428	Cortical Amygdala	5xFAD_vs_WT	Cdh7
Cortical Amygdala.Celsr1	0.00716506	0.0566691	-1.54014	Cortical Amygdala	5xFAD_vs_WT	Celsr1
Cortical Amygdala.Chrm4	0.625706	0.823912	-0.0739002	Cortical Amygdala	5xFAD_vs_WT	Chrm4
Cortical Amygdala.Chrna7	0.104	0.379966	-0.564031	Cortical Amygdala	5xFAD_vs_WT	Chrna7
Cortical Amygdala.Clu	0.791104	0.882385	-0.0254075	Cortical Amygdala	5xFAD_vs_WT	Clu
Cortical Amygdala.Cnr1	0.176906	0.450203	-0.212934	Cortical Amygdala	5xFAD_vs_WT	Cnr1
Cortical Amygdala.Coch	0.717205	0.864003	-0.156496	Cortical Amygdala	5xFAD_vs_WT	Coch
Cortical Amygdala.Col11a1	0.402874	0.71043	0.198994	Cortical Amygdala	5xFAD_vs_WT	Col11a1
Cortical Amygdala.Col5a2	0.748604	0.868381	-0.0500808	Cortical Amygdala	5xFAD_vs_WT	Col5a2
Cortical Amygdala.Cplx1	0.495595	0.791134	-0.160461	Cortical Amygdala	5xFAD_vs_WT	Cplx1
Cortical Amygdala.Creb1	0.384697	0.690074	-0.139649	Cortical Amygdala	5xFAD_vs_WT	Creb1
Cortical Amygdala.Crebbp	0.787489	0.882385	-0.0111432	Cortical Amygdala	5xFAD_vs_WT	Crebbp
Cortical Amygdala.Crtac1	0.734899	0.864003	-0.0426736	Cortical Amygdala	5xFAD_vs_WT	Crtac1
Cortical Amygdala.Csf1	0.278568	0.572853	-0.316407	Cortical Amygdala	5xFAD_vs_WT	Csf1
Cortical Amygdala.Cspg5	0.166875	0.450203	0.276805	Cortical Amygdala	5xFAD_vs_WT	Cspg5
Cortical Amygdala.Cst7	0.629772	0.823912	0.0741168	Cortical Amygdala	5xFAD_vs_WT	Cst7
Cortical Amygdala.Ctnnb1	4.83391e-13	2.80367e-11	-0.278322	Cortical Amygdala	5xFAD_vs_WT	Ctnnb1
Cortical Amygdala.Cux2	0.107341	0.379966	0.433979	Cortical Amygdala	5xFAD_vs_WT	Cux2
Cortical Amygdala.Cx3cl1	0.204403	0.450203	0.1456	Cortical Amygdala	5xFAD_vs_WT	Cx3cl1
Cortical Amygdala.Cxcl10	0.000217781	0.00473674	0.11119	Cortical Amygdala	5xFAD_vs_WT	Cxcl10
Cortical Amygdala.Dkk3	0.926043	0.954949	-0.0170534	Cortical Amygdala	5xFAD_vs_WT	Dkk3
Cortical Amygdala.Dlg4	0.195328	0.450203	0.11546	Cortical Amygdala	5xFAD_vs_WT	Dlg4
Cortical Amygdala.Dlk1	0.0623097	0.298747	-0.229964	Cortical Amygdala	5xFAD_vs_WT	Dlk1
Cortical Amygdala.Drd1	0.0251554	0.162113	0.618898	Cortical Amygdala	5xFAD_vs_WT	Drd1
Cortical Amygdala.Elfn1	0.677897	0.84859	0.0859942	Cortical Amygdala	5xFAD_vs_WT	Elfn1
Cortical Amygdala.Epha10	0.200924	0.450203	0.750314	Cortical Amygdala	5xFAD_vs_WT	Epha10
Cortical Amygdala.Epha7	0.151078	0.450203	0.0789047	Cortical Amygdala	5xFAD_vs_WT	Epha7
Cortical Amygdala.Erbb2	0.0907465	0.350887	0.24539	Cortical Amygdala	5xFAD_vs_WT	Erbb2
Cortical Amygdala.Fermt2	0.89304	0.936078	-0.0263485	Cortical Amygdala	5xFAD_vs_WT	Fermt2
Cortical Amygdala.Fev	0.650668	0.838639	-0.0334838	Cortical Amygdala	5xFAD_vs_WT	Fev
Cortical Amygdala.Fezf2	0.0530258	0.271367	-0.576297	Cortical Amygdala	5xFAD_vs_WT	Fezf2
Cortical Amygdala.Fibcd1	0.880345	0.928363	0.0589955	Cortical Amygdala	5xFAD_vs_WT	Fibcd1
Cortical Amygdala.Gad2	0.321407	0.594295	0.422986	Cortical Amygdala	5xFAD_vs_WT	Gad2
Cortical Amygdala.Gfap	0.109186	0.379966	1.8951	Cortical Amygdala	5xFAD_vs_WT	Gfap
Cortical Amygdala.Gng2	0.044369	0.24777	-0.0524881	Cortical Amygdala	5xFAD_vs_WT	Gng2
Cortical Amygdala.Gpc3	0.778229	0.882385	0.023255	Cortical Amygdala	5xFAD_vs_WT	Gpc3
Cortical Amygdala.Gphn	0.120952	0.404724	-0.238083	Cortical Amygdala	5xFAD_vs_WT	Gphn
Cortical Amygdala.Gpr158	0.00468126	0.0409548	0.154697	Cortical Amygdala	5xFAD_vs_WT	Gpr158
Cortical Amygdala.Gpr55	0.251821	0.534353	0.29534	Cortical Amygdala	5xFAD_vs_WT	Gpr55
Cortical Amygdala.Gpr63	0.114849	0.391838	-0.275407	Cortical Amygdala	5xFAD_vs_WT	Gpr63
Cortical Amygdala.Grb2	0.145876	0.450203	-0.11885	Cortical Amygdala	5xFAD_vs_WT	Grb2
Cortical Amygdala.Gria1	0.00306588	0.0352255	-0.296198	Cortical Amygdala	5xFAD_vs_WT	Gria1
Cortical Amygdala.Gria2	8.04227e-05	0.00199908	-0.173898	Cortical Amygdala	5xFAD_vs_WT	Gria2
Cortical Amygdala.Gria3	0.745258	0.868381	0.0395411	Cortical Amygdala	5xFAD_vs_WT	Gria3
Cortical Amygdala.Gria4	0.184198	0.450203	0.256909	Cortical Amygdala	5xFAD_vs_WT	Gria4
Cortical Amygdala.Grin1	0.0851795	0.350887	0.184536	Cortical Amygdala	5xFAD_vs_WT	Grin1
Cortical Amygdala.Grin2a	0.720813	0.864003	-0.0140513	Cortical Amygdala	5xFAD_vs_WT	Grin2a
Cortical Amygdala.Grin2b	0.194064	0.450203	-0.113065	Cortical Amygdala	5xFAD_vs_WT	Grin2b
Cortical Amygdala.Grin2c	0.147465	0.450203	0.291128	Cortical Amygdala	5xFAD_vs_WT	Grin2c
Cortical Amygdala.Grin3a	0.0899565	0.350887	-0.635026	Cortical Amygdala	5xFAD_vs_WT	Grin3a
Cortical Amygdala.Grm1	0.564682	0.807239	0.104888	Cortical Amygdala	5xFAD_vs_WT	Grm1
Cortical Amygdala.Grm2	0.0475824	0.250889	0.373382	Cortical Amygdala	5xFAD_vs_WT	Grm2
Cortical Amygdala.Grm3	0.586927	0.817002	0.099224	Cortical Amygdala	5xFAD_vs_WT	Grm3
Cortical Amygdala.Grm4	0.529933	0.807239	0.257141	Cortical Amygdala	5xFAD_vs_WT	Grm4
Cortical Amygdala.Grm5	0.28531	0.572853	0.20869	Cortical Amygdala	5xFAD_vs_WT	Grm5
Cortical Amygdala.Gsto1	0.844509	0.920918	-0.0264001	Cortical Amygdala	5xFAD_vs_WT	Gsto1
Cortical Amygdala.Hcn1	0.168992	0.450203	-0.287235	Cortical Amygdala	5xFAD_vs_WT	Hcn1
Cortical Amygdala.Hrh3	0.829554	0.91356	-0.0740956	Cortical Amygdala	5xFAD_vs_WT	Hrh3
Cortical Amygdala.Hs3st1	0.570635	0.807239	0.0764897	Cortical Amygdala	5xFAD_vs_WT	Hs3st1
Cortical Amygdala.Htr1a	0.417182	0.725897	-0.179678	Cortical Amygdala	5xFAD_vs_WT	Htr1a
Cortical Amygdala.Htr2c	0.995517	0.995517	-0.00165446	Cortical Amygdala	5xFAD_vs_WT	Htr2c
Cortical Amygdala.Htr3a	0.486063	0.790421	-0.129734	Cortical Amygdala	5xFAD_vs_WT	Htr3a
Cortical Amygdala.Htr5a	0.977502	0.983152	0.00317	Cortical Amygdala	5xFAD_vs_WT	Htr5a
Cortical Amygdala.Iqck	0.57691	0.809535	-0.119665	Cortical Amygdala	5xFAD_vs_WT	Iqck
Cortical Amygdala.Kcnc1	0.000363267	0.00702317	0.221661	Cortical Amygdala	5xFAD_vs_WT	Kcnc1
Cortical Amygdala.Kcnd2	0.0782045	0.350887	0.169018	Cortical Amygdala	5xFAD_vs_WT	Kcnd2
Cortical Amygdala.Kcnh7	0.443661	0.749579	0.195036	Cortical Amygdala	5xFAD_vs_WT	Kcnh7
Cortical Amygdala.Kctd4	0.00180566	0.026182	-0.224628	Cortical Amygdala	5xFAD_vs_WT	Kctd4
Cortical Amygdala.Lamp5	0.558955	0.807239	0.195994	Cortical Amygdala	5xFAD_vs_WT	Lamp5
Cortical Amygdala.Lcn2	0.14937	0.450203	0.133033	Cortical Amygdala	5xFAD_vs_WT	Lcn2
Cortical Amygdala.Lmna	0.190188	0.450203	0.426053	Cortical Amygdala	5xFAD_vs_WT	Lmna
Cortical Amygdala.Lrpprc	0.55824	0.807239	-0.0446357	Cortical Amygdala	5xFAD_vs_WT	Lrpprc
Cortical Amygdala.Ly9	0.495263	0.791134	0.0231183	Cortical Amygdala	5xFAD_vs_WT	Ly9
Cortical Amygdala.Lynx1	0.475952	0.781279	-0.105357	Cortical Amygdala	5xFAD_vs_WT	Lynx1
Cortical Amygdala.Map4k3	0.0856251	0.350887	-0.0994516	Cortical Amygdala	5xFAD_vs_WT	Map4k3
Cortical Amygdala.Mapk1	0.734896	0.864003	0.0492096	Cortical Amygdala	5xFAD_vs_WT	Mapk1
Cortical Amygdala.Mapt	0.0635266	0.298747	0.312302	Cortical Amygdala	5xFAD_vs_WT	Mapt
Cortical Amygdala.Mas1	0.695056	0.863856	0.118201	Cortical Amygdala	5xFAD_vs_WT	Mas1
Cortical Amygdala.Mink1	0.0891103	0.350887	0.116741	Cortical Amygdala	5xFAD_vs_WT	Mink1
Cortical Amygdala.Mtor	0.787047	0.882385	-0.0189368	Cortical Amygdala	5xFAD_vs_WT	Mtor
Cortical Amygdala.Ndst4	0.668207	0.84331	0.123582	Cortical Amygdala	5xFAD_vs_WT	Ndst4
Cortical Amygdala.Negr1	0.00276785	0.0352255	-0.218563	Cortical Amygdala	5xFAD_vs_WT	Negr1
Cortical Amygdala.Neto1	0.0905609	0.350887	-0.118185	Cortical Amygdala	5xFAD_vs_WT	Neto1
Cortical Amygdala.Nnat	0.52963	0.807239	-0.287745	Cortical Amygdala	5xFAD_vs_WT	Nnat
Cortical Amygdala.Nos1	0.228165	0.490132	-0.132569	Cortical Amygdala	5xFAD_vs_WT	Nos1
Cortical Amygdala.Npas1	0.604461	0.823912	-0.123999	Cortical Amygdala	5xFAD_vs_WT	Npas1
Cortical Amygdala.Nptx1	0.0007024	0.0122218	-0.219099	Cortical Amygdala	5xFAD_vs_WT	Nptx1
Cortical Amygdala.Nptx2	0.82353	0.912703	0.0488763	Cortical Amygdala	5xFAD_vs_WT	Nptx2
Cortical Amygdala.Nptxr	0.620683	0.823912	0.0348734	Cortical Amygdala	5xFAD_vs_WT	Nptxr
Cortical Amygdala.Npy1r	0.202371	0.450203	-0.0873409	Cortical Amygdala	5xFAD_vs_WT	Npy1r
Cortical Amygdala.Nr2f2	0.0348484	0.209091	-0.421039	Cortical Amygdala	5xFAD_vs_WT	Nr2f2
Cortical Amygdala.Nrg1	0.563152	0.807239	-0.13736	Cortical Amygdala	5xFAD_vs_WT	Nrg1
Cortical Amygdala.Nrg2	0.105394	0.379966	0.35327	Cortical Amygdala	5xFAD_vs_WT	Nrg2
Cortical Amygdala.Nrg3	0.607979	0.823912	0.0599716	Cortical Amygdala	5xFAD_vs_WT	Nrg3
Cortical Amygdala.Ntf3	0.57056	0.807239	-0.0408723	Cortical Amygdala	5xFAD_vs_WT	Ntf3
Cortical Amygdala.Ntng2	0.598223	0.823912	-0.0990577	Cortical Amygdala	5xFAD_vs_WT	Ntng2
Cortical Amygdala.Ntrk2	0.00609718	0.0505195	-0.157686	Cortical Amygdala	5xFAD_vs_WT	Ntrk2
Cortical Amygdala.Ntsr1	0.174178	0.450203	0.524919	Cortical Amygdala	5xFAD_vs_WT	Ntsr1
Cortical Amygdala.Olig1	0.720921	0.864003	0.0993624	Cortical Amygdala	5xFAD_vs_WT	Olig1
Cortical Amygdala.Pcp4	0.549291	0.807239	0.111111	Cortical Amygdala	5xFAD_vs_WT	Pcp4
Cortical Amygdala.Pdgfa	0.86266	0.925661	-0.0253886	Cortical Amygdala	5xFAD_vs_WT	Pdgfa
Cortical Amygdala.Pdgfrb	0.932996	0.954949	0.0280441	Cortical Amygdala	5xFAD_vs_WT	Pdgfrb
Cortical Amygdala.Penk	0.101793	0.379966	0.766328	Cortical Amygdala	5xFAD_vs_WT	Penk
Cortical Amygdala.Pkp2	0.000773067	0.0122285	-0.0975691	Cortical Amygdala	5xFAD_vs_WT	Pkp2
Cortical Amygdala.Plagl1	0.186498	0.450203	-0.344587	Cortical Amygdala	5xFAD_vs_WT	Plagl1
Cortical Amygdala.Plcg2	0.00345026	0.0353144	0.131486	Cortical Amygdala	5xFAD_vs_WT	Plcg2
Cortical Amygdala.Prss12	0.623004	0.823912	-0.203473	Cortical Amygdala	5xFAD_vs_WT	Prss12
Cortical Amygdala.Psen1	0.945897	0.962491	0.00348016	Cortical Amygdala	5xFAD_vs_WT	Psen1
Cortical Amygdala.Psen2	0.867142	0.925661	0.040578	Cortical Amygdala	5xFAD_vs_WT	Psen2
Cortical Amygdala.Pten	4.76726e-05	0.00165901	-0.0829541	Cortical Amygdala	5xFAD_vs_WT	Pten
Cortical Amygdala.Ptgds	0.629459	0.823912	0.088716	Cortical Amygdala	5xFAD_vs_WT	Ptgds
Cortical Amygdala.Ptk2b	0.189563	0.450203	-0.151762	Cortical Amygdala	5xFAD_vs_WT	Ptk2b
Cortical Amygdala.Ptpru	0.448024	0.749579	-0.16863	Cortical Amygdala	5xFAD_vs_WT	Ptpru
Cortical Amygdala.Pvalb	0.0843708	0.350887	0.294332	Cortical Amygdala	5xFAD_vs_WT	Pvalb
Cortical Amygdala.Reln	0.729623	0.864003	0.0740501	Cortical Amygdala	5xFAD_vs_WT	Reln
Cortical Amygdala.Rims1	0.172361	0.450203	-0.145236	Cortical Amygdala	5xFAD_vs_WT	Rims1
Cortical Amygdala.Rims2	0.555971	0.807239	-0.0687516	Cortical Amygdala	5xFAD_vs_WT	Rims2
Cortical Amygdala.Robo1	0.0128467	0.0931386	0.674214	Cortical Amygdala	5xFAD_vs_WT	Robo1
Cortical Amygdala.Rorb	0.660669	0.84331	-0.0416267	Cortical Amygdala	5xFAD_vs_WT	Rorb
Cortical Amygdala.Rph3a	0.369685	0.670054	0.239672	Cortical Amygdala	5xFAD_vs_WT	Rph3a
Cortical Amygdala.Scimp	0.0368333	0.213633	-0.157155	Cortical Amygdala	5xFAD_vs_WT	Scimp
Cortical Amygdala.Sharpin	0.537668	0.807239	0.0676001	Cortical Amygdala	5xFAD_vs_WT	Sharpin
Cortical Amygdala.Slc17a6	6.84686e-06	0.000297839	0.137058	Cortical Amygdala	5xFAD_vs_WT	Slc17a6
Cortical Amygdala.Slc17a7	0.865454	0.925661	-0.0162112	Cortical Amygdala	5xFAD_vs_WT	Slc17a7
Cortical Amygdala.Slc29a1	0.00294967	0.0352255	0.240167	Cortical Amygdala	5xFAD_vs_WT	Slc29a1
Cortical Amygdala.Slc29a2	0.875637	0.928363	0.0316004	Cortical Amygdala	5xFAD_vs_WT	Slc29a2
Cortical Amygdala.Slc30a3	0.189234	0.450203	0.0728228	Cortical Amygdala	5xFAD_vs_WT	Slc30a3
Cortical Amygdala.Slc32a1	0.290906	0.572853	-0.0781419	Cortical Amygdala	5xFAD_vs_WT	Slc32a1
Cortical Amygdala.Snca	0.00404874	0.0391378	-0.189445	Cortical Amygdala	5xFAD_vs_WT	Snca
Cortical Amygdala.Sorl1	0.930968	0.954949	-0.0135051	Cortical Amygdala	5xFAD_vs_WT	Sorl1
Cortical Amygdala.Sox10	0.313948	0.592511	-0.161727	Cortical Amygdala	5xFAD_vs_WT	Sox10
Cortical Amygdala.Sox8	0.199588	0.450203	-0.317868	Cortical Amygdala	5xFAD_vs_WT	Sox8
Cortical Amygdala.Src	0.293145	0.572853	0.116477	Cortical Amygdala	5xFAD_vs_WT	Src
Cortical Amygdala.Sstr3	0.196715	0.450203	0.0887827	Cortical Amygdala	5xFAD_vs_WT	Sstr3
Cortical Amygdala.Syn1	0.774845	0.882385	0.0290581	Cortical Amygdala	5xFAD_vs_WT	Syn1
Cortical Amygdala.Syngap1	0.296303	0.572853	0.0747442	Cortical Amygdala	5xFAD_vs_WT	Syngap1
Cortical Amygdala.Syp	0.97092	0.98221	-0.00384882	Cortical Amygdala	5xFAD_vs_WT	Syp
Cortical Amygdala.Tacr2	0.0455668	0.24777	0.134298	Cortical Amygdala	5xFAD_vs_WT	Tacr2
Cortical Amygdala.Tmem150a	0.225921	0.490132	0.125009	Cortical Amygdala	5xFAD_vs_WT	Tmem150a
Cortical Amygdala.Tpbg	0.031177	0.193743	-0.757485	Cortical Amygdala	5xFAD_vs_WT	Tpbg
Cortical Amygdala.Trhr	0	0	-0.354804	Cortical Amygdala	5xFAD_vs_WT	Trhr
Cortical Amygdala.Trpm4	0.40421	0.71043	-0.274069	Cortical Amygdala	5xFAD_vs_WT	Trpm4
Cortical Amygdala.Tshz1	0.447475	0.749579	0.629922	Cortical Amygdala	5xFAD_vs_WT	Tshz1
Cortical Amygdala.Ube3a	0.919503	0.954949	0.0105869	Cortical Amygdala	5xFAD_vs_WT	Ube3a
Cortical Amygdala.Vipr2	0.00470745	0.0409548	0.233016	Cortical Amygdala	5xFAD_vs_WT	Vipr2
Cortical Amygdala.Wfs1	0.0173649	0.116212	0.514033	Cortical Amygdala	5xFAD_vs_WT	Wfs1
Cortical Amygdala.Zbtb20	7.95847e-05	0.00199908	-1.15509	Cortical Amygdala	5xFAD_vs_WT	Zbtb20
DG.Acan	0.828699	0.89824	0.0691946	DG	5xFAD_vs_WT	Acan
DG.Adam10	7.95808e-13	2.467e-11	-0.258804	DG	5xFAD_vs_WT	Adam10
DG.Adam17	0.971652	0.979056	0.00740674	DG	5xFAD_vs_WT	Adam17
DG.Adarb2	0.00680615	0.031195	-0.154186	DG	5xFAD_vs_WT	Adarb2
DG.Adgra1	0.0060557	0.0293323	0.312208	DG	5xFAD_vs_WT	Adgra1
DG.Adrb1	0.556614	0.690975	0.0928811	DG	5xFAD_vs_WT	Adrb1
DG.Aph1b	0.166298	0.373569	-0.201404	DG	5xFAD_vs_WT	Aph1b
DG.Apoe	0.14835	0.343198	0.583815	DG	5xFAD_vs_WT	Apoe
DG.App	2.51472e-06	3.24818e-05	0.133518	DG	5xFAD_vs_WT	App
DG.Bace1	0	0	-0.229014	DG	5xFAD_vs_WT	Bace1
DG.Bcan	0.208395	0.433997	0.205953	DG	5xFAD_vs_WT	Bcan
DG.Bcl11b	0.58241	0.710815	-0.0336584	DG	5xFAD_vs_WT	Bcl11b
DG.Bdnf	0.000254418	0.00197174	-0.160986	DG	5xFAD_vs_WT	Bdnf
DG.Bin1	0.318671	0.52724	0.164599	DG	5xFAD_vs_WT	Bin1
DG.Cacng5	0.957724	0.979056	0.00357899	DG	5xFAD_vs_WT	Cacng5
DG.Calb1	0.0373509	0.112325	-0.143078	DG	5xFAD_vs_WT	Calb1
DG.Camk2a	0.785181	0.875562	-0.0233882	DG	5xFAD_vs_WT	Camk2a
DG.Camk2g	0.359371	0.548197	-0.0687892	DG	5xFAD_vs_WT	Camk2g
DG.Car12	0.0206208	0.0775966	0.221436	DG	5xFAD_vs_WT	Car12
DG.Cars	0.735158	0.837864	0.0289604	DG	5xFAD_vs_WT	Cars
DG.Cass4	0.192227	0.425645	-0.21975	DG	5xFAD_vs_WT	Cass4
DG.Cck	0.436021	0.603422	-0.0721864	DG	5xFAD_vs_WT	Cck
DG.Ccl6	0.356768	0.548197	-0.18432	DG	5xFAD_vs_WT	Ccl6
DG.Ccr6	0.282561	0.525732	-0.072368	DG	5xFAD_vs_WT	Ccr6
DG.Cd2ap	0.523942	0.671165	-0.0941234	DG	5xFAD_vs_WT	Cd2ap
DG.Cdh12	0.198632	0.433634	-0.0955163	DG	5xFAD_vs_WT	Cdh12
DG.Chrna7	0.926692	0.977124	-0.00913237	DG	5xFAD_vs_WT	Chrna7
DG.Clu	1.15319e-05	0.000127675	0.431878	DG	5xFAD_vs_WT	Clu
DG.Col11a1	0.726636	0.834286	-0.145986	DG	5xFAD_vs_WT	Col11a1
DG.Col5a2	0.635145	0.767711	-0.0933005	DG	5xFAD_vs_WT	Col5a2
DG.Cplx1	0.107044	0.264743	0.132899	DG	5xFAD_vs_WT	Cplx1
DG.Creb1	0.940871	0.979056	-0.00750673	DG	5xFAD_vs_WT	Creb1
DG.Crebbp	0.425433	0.595649	-0.0161701	DG	5xFAD_vs_WT	Crebbp
DG.Crtac1	0.206693	0.433997	-0.139507	DG	5xFAD_vs_WT	Crtac1
DG.Csf1	0.296786	0.525732	0.129342	DG	5xFAD_vs_WT	Csf1
DG.Cspg5	0.0307218	0.0995464	0.10468	DG	5xFAD_vs_WT	Cspg5
DG.Cst7	0.478823	0.632608	0.0610695	DG	5xFAD_vs_WT	Cst7
DG.Ctnnb1	0.364778	0.548937	-0.0767725	DG	5xFAD_vs_WT	Ctnnb1
DG.Cux2	0.134007	0.319554	-0.216277	DG	5xFAD_vs_WT	Cux2
DG.Cx3cl1	0.480195	0.632608	-0.130924	DG	5xFAD_vs_WT	Cx3cl1
DG.Cxcl10	0.326929	0.527854	0.0922108	DG	5xFAD_vs_WT	Cxcl10
DG.Dkk3	6.63387e-05	0.000604853	-0.568083	DG	5xFAD_vs_WT	Dkk3
DG.Dlg4	0.0308273	0.0995464	0.0533472	DG	5xFAD_vs_WT	Dlg4
DG.Drd1	0.648795	0.767711	0.149495	DG	5xFAD_vs_WT	Drd1
DG.Drd5	0.455928	0.623122	0.0815858	DG	5xFAD_vs_WT	Drd5
DG.Epha10	0.00526644	0.0281482	0.295935	DG	5xFAD_vs_WT	Epha10
DG.Epha7	0.306579	0.525732	-0.134458	DG	5xFAD_vs_WT	Epha7
DG.Fermt2	0.955981	0.979056	-0.00349704	DG	5xFAD_vs_WT	Fermt2
DG.Fev	0.0963563	0.252322	0.349248	DG	5xFAD_vs_WT	Fev
DG.Fezf2	0.548249	0.690883	0.15403	DG	5xFAD_vs_WT	Fezf2
DG.Fibcd1	0.0227376	0.0783183	-0.201912	DG	5xFAD_vs_WT	Fibcd1
DG.Gad1	0.0210262	0.0775966	-0.160031	DG	5xFAD_vs_WT	Gad1
DG.Gfap	0.000659887	0.0040913	2.49797	DG	5xFAD_vs_WT	Gfap
DG.Glp2r	0.000320473	0.0023654	0.274744	DG	5xFAD_vs_WT	Glp2r
DG.Gng2	0.000799139	0.0047641	-0.178236	DG	5xFAD_vs_WT	Gng2
DG.Gpc3	0.00576158	0.0293323	-0.224086	DG	5xFAD_vs_WT	Gpc3
DG.Gphn	0.562624	0.692116	-0.0423584	DG	5xFAD_vs_WT	Gphn
DG.Gpr158	0.0384461	0.112437	-0.049812	DG	5xFAD_vs_WT	Gpr158
DG.Gpr63	0.0451299	0.12954	0.212803	DG	5xFAD_vs_WT	Gpr63
DG.Grb2	1.85712e-07	2.87853e-06	-0.126214	DG	5xFAD_vs_WT	Grb2
DG.Gria1	0.294672	0.525732	0.08499	DG	5xFAD_vs_WT	Gria1
DG.Gria2	0.000461645	0.00311108	-0.134452	DG	5xFAD_vs_WT	Gria2
DG.Gria3	0.217252	0.433997	-0.101927	DG	5xFAD_vs_WT	Gria3
DG.Gria4	0.319075	0.52724	0.022835	DG	5xFAD_vs_WT	Gria4
DG.Grin1	0.164422	0.373569	0.0972683	DG	5xFAD_vs_WT	Grin1
DG.Grin2a	0.0730183	0.202104	0.0597909	DG	5xFAD_vs_WT	Grin2a
DG.Grin2b	0.810311	0.889594	-0.00620814	DG	5xFAD_vs_WT	Grin2b
DG.Grin3a	0.322109	0.52724	-0.156309	DG	5xFAD_vs_WT	Grin3a
DG.Grm1	0.0998278	0.253661	-0.100117	DG	5xFAD_vs_WT	Grm1
DG.Grm2	0.30373	0.525732	-0.0687505	DG	5xFAD_vs_WT	Grm2
DG.Grm3	0.76311	0.863372	-0.047743	DG	5xFAD_vs_WT	Grm3
DG.Grm5	0.121864	0.295139	-0.158154	DG	5xFAD_vs_WT	Grm5
DG.Grp	0.814983	0.889594	-0.105961	DG	5xFAD_vs_WT	Grp
DG.Gsto1	0.893506	0.948585	-0.0364402	DG	5xFAD_vs_WT	Gsto1
DG.Hs3st1	0.387085	0.56602	-0.0639182	DG	5xFAD_vs_WT	Hs3st1
DG.Htr1a	0.000567643	0.00366603	0.235942	DG	5xFAD_vs_WT	Htr1a
DG.Htr3a	0.289666	0.525732	-0.331258	DG	5xFAD_vs_WT	Htr3a
DG.Htr5a	0.272904	0.515855	0.217641	DG	5xFAD_vs_WT	Htr5a
DG.Iqck	0.972739	0.979056	0.0031131	DG	5xFAD_vs_WT	Iqck
DG.Itga7	0.220406	0.433997	0.378372	DG	5xFAD_vs_WT	Itga7
DG.Iyd	0.484707	0.632608	-0.163559	DG	5xFAD_vs_WT	Iyd
DG.Kcnc1	0.854974	0.920285	0.0166778	DG	5xFAD_vs_WT	Kcnc1
DG.Kcnd2	0.0177755	0.06888	-0.0988806	DG	5xFAD_vs_WT	Kcnd2
DG.Kcnh7	0.0171518	0.0681674	-0.258029	DG	5xFAD_vs_WT	Kcnh7
DG.Kctd4	0.097673	0.252322	-0.139922	DG	5xFAD_vs_WT	Kctd4
DG.Lamp5	0.993707	0.993707	0.00153813	DG	5xFAD_vs_WT	Lamp5
DG.Lct	0.0923491	0.246795	-0.0632367	DG	5xFAD_vs_WT	Lct
DG.Lmna	0.0222657	0.0783183	0.0547319	DG	5xFAD_vs_WT	Lmna
DG.Lratd2	0.644704	0.767711	-0.094452	DG	5xFAD_vs_WT	Lratd2
DG.Lrpprc	0.360749	0.548197	-0.0404407	DG	5xFAD_vs_WT	Lrpprc
DG.Ly9	3.05283e-05	0.000295743	-0.29157	DG	5xFAD_vs_WT	Ly9
DG.Lynx1	0.458296	0.623122	0.206943	DG	5xFAD_vs_WT	Lynx1
DG.Map4k3	0.381747	0.563531	-0.0380835	DG	5xFAD_vs_WT	Map4k3
DG.Mapk1	3.22345e-08	7.13763e-07	-0.100866	DG	5xFAD_vs_WT	Mapk1
DG.Mapt	0.779745	0.875562	0.0259566	DG	5xFAD_vs_WT	Mapt
DG.Mas1	0.537821	0.683297	-0.125883	DG	5xFAD_vs_WT	Mas1
DG.Mink1	0.795229	0.880433	-0.00577755	DG	5xFAD_vs_WT	Mink1
DG.Mtor	0.404461	0.576458	0.0925254	DG	5xFAD_vs_WT	Mtor
DG.Ndst4	0.287355	0.525732	-0.15366	DG	5xFAD_vs_WT	Ndst4
DG.Negr1	0.0358238	0.111054	-0.131302	DG	5xFAD_vs_WT	Negr1
DG.Neto1	0.693469	0.802712	0.0251293	DG	5xFAD_vs_WT	Neto1
DG.Nnat	0.209824	0.433997	0.29043	DG	5xFAD_vs_WT	Nnat
DG.Nos1	0.107605	0.264743	-0.138831	DG	5xFAD_vs_WT	Nos1
DG.Npas1	0.0242998	0.0818798	-0.199676	DG	5xFAD_vs_WT	Npas1
DG.Nptx1	0.960825	0.979056	0.0015209	DG	5xFAD_vs_WT	Nptx1
DG.Nptx2	0.962728	0.979056	-0.0090373	DG	5xFAD_vs_WT	Nptx2
DG.Nptxr	0.693958	0.802712	-0.0171357	DG	5xFAD_vs_WT	Nptxr
DG.Npy1r	0	0	-0.194992	DG	5xFAD_vs_WT	Npy1r
DG.Nr2f2	0.000223825	0.00182594	0.398362	DG	5xFAD_vs_WT	Nr2f2
DG.Nrg1	0.210272	0.433997	-0.122563	DG	5xFAD_vs_WT	Nrg1
DG.Nrg2	0.557238	0.690975	0.0318805	DG	5xFAD_vs_WT	Nrg2
DG.Nrg3	0.0849087	0.230892	0.069831	DG	5xFAD_vs_WT	Nrg3
DG.Ntf3	0.25044	0.479237	0.1587	DG	5xFAD_vs_WT	Ntf3
DG.Ntng2	2.26113e-06	3.18613e-05	0.220847	DG	5xFAD_vs_WT	Ntng2
DG.Ntrk2	1.60792e-07	2.7692e-06	-0.1673	DG	5xFAD_vs_WT	Ntrk2
DG.Olig1	6.11955e-13	2.37133e-11	0.213236	DG	5xFAD_vs_WT	Olig1
DG.Pcp4	0.0376831	0.112325	-0.0808106	DG	5xFAD_vs_WT	Pcp4
DG.Pdgfa	0.375511	0.559655	-0.0506582	DG	5xFAD_vs_WT	Pdgfa
DG.Pdyn	0.323147	0.52724	0.0888399	DG	5xFAD_vs_WT	Pdyn
DG.Penk	0.50953	0.658143	-0.190581	DG	5xFAD_vs_WT	Penk
DG.Pilra	0.00329898	0.0189386	-0.141323	DG	5xFAD_vs_WT	Pilra
DG.Pkp2	0.0117508	0.0492262	0.174336	DG	5xFAD_vs_WT	Pkp2
DG.Plcg2	0	0	0.179052	DG	5xFAD_vs_WT	Plcg2
DG.Prox1	0.3482	0.545162	-0.0801804	DG	5xFAD_vs_WT	Prox1
DG.Prss12	0.00735087	0.0325538	-0.375664	DG	5xFAD_vs_WT	Prss12
DG.Psen1	0.40538	0.576458	-0.0954339	DG	5xFAD_vs_WT	Psen1
DG.Psen2	6.03308e-08	1.16891e-06	0.317377	DG	5xFAD_vs_WT	Psen2
DG.Pten	0.00684278	0.031195	-0.11178	DG	5xFAD_vs_WT	Pten
DG.Ptgds	0.0328094	0.103785	0.320618	DG	5xFAD_vs_WT	Ptgds
DG.Ptk2b	0.463203	0.624318	-0.0686565	DG	5xFAD_vs_WT	Ptk2b
DG.Rims1	6.39444e-06	7.62414e-05	-0.129857	DG	5xFAD_vs_WT	Rims1
DG.Rims2	0.307581	0.525732	-0.161658	DG	5xFAD_vs_WT	Rims2
DG.Robo1	0.426562	0.595649	-0.114286	DG	5xFAD_vs_WT	Robo1
DG.Rph3a	0.308656	0.525732	-0.0744144	DG	5xFAD_vs_WT	Rph3a
DG.Sema5b	0.653792	0.767711	-0.122426	DG	5xFAD_vs_WT	Sema5b
DG.Sharpin	0.0122093	0.0498013	0.12856	DG	5xFAD_vs_WT	Sharpin
DG.Slc17a7	0.48568	0.632608	0.0238116	DG	5xFAD_vs_WT	Slc17a7
DG.Slc29a1	0.140478	0.32991	0.21795	DG	5xFAD_vs_WT	Slc29a1
DG.Slc29a2	1.79402e-05	0.000185382	0.303768	DG	5xFAD_vs_WT	Slc29a2
DG.Slc30a3	0.00999346	0.0430274	-0.132019	DG	5xFAD_vs_WT	Slc30a3
DG.Snca	0.229815	0.445267	-0.0933313	DG	5xFAD_vs_WT	Snca
DG.Sorl1	0.00467893	0.0259012	-0.122243	DG	5xFAD_vs_WT	Sorl1
DG.Sox10	0.00594681	0.0293323	-0.240806	DG	5xFAD_vs_WT	Sox10
DG.Sox8	0.221199	0.433997	-0.180898	DG	5xFAD_vs_WT	Sox8
DG.Src	0.216525	0.433997	0.0826059	DG	5xFAD_vs_WT	Src
DG.Sstr3	0.649822	0.767711	-0.0971982	DG	5xFAD_vs_WT	Sstr3
DG.Syn1	0.0222362	0.0783183	-0.0925593	DG	5xFAD_vs_WT	Syn1
DG.Syngap1	0.338907	0.536128	0.0889725	DG	5xFAD_vs_WT	Syngap1
DG.Syp	0.338971	0.536128	-0.0473544	DG	5xFAD_vs_WT	Syp
DG.Tmem150a	0.000105505	0.000908512	0.220185	DG	5xFAD_vs_WT	Tmem150a
DG.Trib2	0.000363922	0.002564	-0.503937	DG	5xFAD_vs_WT	Trib2
DG.Tshz1	0.394551	0.571545	0.0982779	DG	5xFAD_vs_WT	Tshz1
DG.Ube3a	0.0628326	0.177074	-0.168077	DG	5xFAD_vs_WT	Ube3a
DG.Wfs1	2.18533e-08	5.64545e-07	0.261421	DG	5xFAD_vs_WT	Wfs1
DG.Zbtb20	0.885261	0.946313	-0.0174548	DG	5xFAD_vs_WT	Zbtb20
Endo.Abi3	0.657386	0.785211	0.0828763	Endo	5xFAD_vs_WT	Abi3
Endo.Ace	6.23172e-05	0.00133982	-0.145107	Endo	5xFAD_vs_WT	Ace
Endo.Adam10	0.921458	0.943398	-0.00875155	Endo	5xFAD_vs_WT	Adam10
Endo.Adam17	0.35446	0.564511	-0.0911364	Endo	5xFAD_vs_WT	Adam17
Endo.Aldh1l1	0.188399	0.397637	-0.171873	Endo	5xFAD_vs_WT	Aldh1l1
Endo.Apoe	0.21545	0.421107	0.10855	Endo	5xFAD_vs_WT	Apoe
Endo.App	0.00929272	0.0570839	-0.0505202	Endo	5xFAD_vs_WT	App
Endo.Aqp4	0.00170021	0.0162465	0.584501	Endo	5xFAD_vs_WT	Aqp4
Endo.Bcan	0.0158786	0.0853475	-0.222486	Endo	5xFAD_vs_WT	Bcan
Endo.Bin1	0.27626	0.494966	-0.13527	Endo	5xFAD_vs_WT	Bin1
Endo.C4b	5.15495e-08	1.47775e-06	1.54803	Endo	5xFAD_vs_WT	C4b
Endo.Camk2a	0.536443	0.709755	0.130076	Endo	5xFAD_vs_WT	Camk2a
Endo.Camk2g	0.4154	0.623488	-0.0543302	Endo	5xFAD_vs_WT	Camk2g
Endo.Cars	0.468966	0.661165	-0.0205373	Endo	5xFAD_vs_WT	Cars
Endo.Casp8	0.131294	0.313646	-0.110122	Endo	5xFAD_vs_WT	Casp8
Endo.Cd2ap	0.30198	0.510019	-0.0498708	Endo	5xFAD_vs_WT	Cd2ap
Endo.Cldn5	0.991086	0.991086	0.00314958	Endo	5xFAD_vs_WT	Cldn5
Endo.Clu	0.143936	0.334554	0.181275	Endo	5xFAD_vs_WT	Clu
Endo.Cplx1	0.0349936	0.137544	-0.387099	Endo	5xFAD_vs_WT	Cplx1
Endo.Creb1	0.302453	0.510019	0.105483	Endo	5xFAD_vs_WT	Creb1
Endo.Crebbp	0.173193	0.386403	-0.0624605	Endo	5xFAD_vs_WT	Crebbp
Endo.Csf1	0.0367851	0.137544	0.366246	Endo	5xFAD_vs_WT	Csf1
Endo.Cspg5	0.843258	0.911959	-0.0237235	Endo	5xFAD_vs_WT	Cspg5
Endo.Ctnnb1	0.189571	0.397637	-0.0595759	Endo	5xFAD_vs_WT	Ctnnb1
Endo.Cx3cl1	0.558612	0.719463	0.141776	Endo	5xFAD_vs_WT	Cx3cl1
Endo.Dkk3	0.175229	0.386403	0.204524	Endo	5xFAD_vs_WT	Dkk3
Endo.Dlg4	0.337973	0.548409	-0.0612539	Endo	5xFAD_vs_WT	Dlg4
Endo.Erbb2	0.560512	0.719463	-0.177495	Endo	5xFAD_vs_WT	Erbb2
Endo.Fermt2	0.00218752	0.0171024	-0.215919	Endo	5xFAD_vs_WT	Fermt2
Endo.Flt1	4.42189e-11	1.90141e-09	-0.167566	Endo	5xFAD_vs_WT	Flt1
Endo.Fmo1	0.234839	0.429705	-0.0356355	Endo	5xFAD_vs_WT	Fmo1
Endo.Fn1	0.028322	0.135316	0.188526	Endo	5xFAD_vs_WT	Fn1
Endo.Gfap	0.00040276	0.00466219	3.0732	Endo	5xFAD_vs_WT	Gfap
Endo.Gphn	0.0191383	0.0968175	-0.0654094	Endo	5xFAD_vs_WT	Gphn
Endo.Grb2	0.000433692	0.00466219	-0.135346	Endo	5xFAD_vs_WT	Grb2
Endo.Gria1	0.0317716	0.136618	-0.328922	Endo	5xFAD_vs_WT	Gria1
Endo.Gria2	0.884314	0.927452	-0.0157456	Endo	5xFAD_vs_WT	Gria2
Endo.Grin1	0.124642	0.313646	-0.288073	Endo	5xFAD_vs_WT	Grin1
Endo.Grm3	0.288335	0.506058	-0.229982	Endo	5xFAD_vs_WT	Grm3
Endo.Hs3st1	0.0358453	0.137544	0.127275	Endo	5xFAD_vs_WT	Hs3st1
Endo.Id4	0.843507	0.911959	0.013096	Endo	5xFAD_vs_WT	Id4
Endo.Inpp5d	0.420492	0.623488	0.0924382	Endo	5xFAD_vs_WT	Inpp5d
Endo.Kcnq1	0.0112426	0.0644576	0.372048	Endo	5xFAD_vs_WT	Kcnq1
Endo.Lmna	0.063363	0.194615	0.119666	Endo	5xFAD_vs_WT	Lmna
Endo.Lratd2	0.209112	0.418224	0.11585	Endo	5xFAD_vs_WT	Lratd2
Endo.Lrpprc	0.000384706	0.00466219	0.194438	Endo	5xFAD_vs_WT	Lrpprc
Endo.Lynx1	0.0077593	0.0513308	-0.192883	Endo	5xFAD_vs_WT	Lynx1
Endo.Map4k3	0.0907589	0.260175	-0.0813575	Endo	5xFAD_vs_WT	Map4k3
Endo.Mapk1	0.481288	0.667593	-0.181205	Endo	5xFAD_vs_WT	Mapk1
Endo.Mapt	0.616001	0.76777	-0.0619396	Endo	5xFAD_vs_WT	Mapt
Endo.Mink1	0.130011	0.313646	0.0546613	Endo	5xFAD_vs_WT	Mink1
Endo.Mtor	0.730034	0.848418	-0.035132	Endo	5xFAD_vs_WT	Mtor
Endo.Ndnf	0.124575	0.313646	0.103682	Endo	5xFAD_vs_WT	Ndnf
Endo.Nnat	0.224489	0.429023	0.175936	Endo	5xFAD_vs_WT	Nnat
Endo.Nos3	0.909221	0.942084	0.00809779	Endo	5xFAD_vs_WT	Nos3
Endo.Nptx1	0.0303486	0.136618	-0.184631	Endo	5xFAD_vs_WT	Nptx1
Endo.Nptxr	0.0944955	0.262149	-0.381715	Endo	5xFAD_vs_WT	Nptxr
Endo.Nr2f2	0.883235	0.927452	0.0341461	Endo	5xFAD_vs_WT	Nr2f2
Endo.Ntng2	0.468188	0.661165	-0.100697	Endo	5xFAD_vs_WT	Ntng2
Endo.Ntrk2	0.00309717	0.0221964	-0.241854	Endo	5xFAD_vs_WT	Ntrk2
Endo.Olig1	0.06027	0.191971	-0.268538	Endo	5xFAD_vs_WT	Olig1
Endo.Pdgfa	0.0480371	0.165248	0.165081	Endo	5xFAD_vs_WT	Pdgfa
Endo.Prkcd	0.0886961	0.260175	-0.380436	Endo	5xFAD_vs_WT	Prkcd
Endo.Psen1	0.848334	0.911959	-0.0226213	Endo	5xFAD_vs_WT	Psen1
Endo.Psen2	0.813057	0.911959	-0.00478509	Endo	5xFAD_vs_WT	Psen2
Endo.Pten	0.00200254	0.0171024	-0.156392	Endo	5xFAD_vs_WT	Pten
Endo.Ptgds	0.467014	0.661165	0.128571	Endo	5xFAD_vs_WT	Ptgds
Endo.Ptk2b	0.387935	0.595757	-0.15073	Endo	5xFAD_vs_WT	Ptk2b
Endo.Ptpru	0.520101	0.698885	0.257876	Endo	5xFAD_vs_WT	Ptpru
Endo.Rims1	0.652297	0.785211	0.136839	Endo	5xFAD_vs_WT	Rims1
Endo.Rph3a	0.314941	0.520864	-0.287321	Endo	5xFAD_vs_WT	Rph3a
Endo.S100b	0.507156	0.692308	0.0403907	Endo	5xFAD_vs_WT	S100b
Endo.Sharpin	0.680514	0.801702	0.0495553	Endo	5xFAD_vs_WT	Sharpin
Endo.Slc17a7	0.229764	0.429558	-0.199331	Endo	5xFAD_vs_WT	Slc17a7
Endo.Src	0.00014605	0.00251206	-0.168162	Endo	5xFAD_vs_WT	Src
Endo.Syn1	0.110406	0.296716	-0.227003	Endo	5xFAD_vs_WT	Syn1
Endo.Syngap1	0.79759	0.911959	0.00425305	Endo	5xFAD_vs_WT	Syngap1
Endo.Syp	0.0479187	0.165248	-0.100245	Endo	5xFAD_vs_WT	Syp
Endo.Tek	0.819269	0.911959	-0.015333	Endo	5xFAD_vs_WT	Tek
Endo.Tmem150a	0	0	-0.197426	Endo	5xFAD_vs_WT	Tmem150a
Endo.Trib2	0.0510062	0.168713	-0.190485	Endo	5xFAD_vs_WT	Trib2
Endo.Trpm4	0.635833	0.781167	-0.171319	Endo	5xFAD_vs_WT	Trpm4
Endo.Tshz1	0.60703	0.767714	-0.0277979	Endo	5xFAD_vs_WT	Tshz1
Endo.Tshz2	0.365487	0.571489	0.053407	Endo	5xFAD_vs_WT	Tshz2
Endo.Vtn	0.197746	0.404908	0.337376	Endo	5xFAD_vs_WT	Vtn
Endo.Zbtb20	0.986421	0.991086	0.00258831	Endo	5xFAD_vs_WT	Zbtb20
Ependymal.Adam10	0.0386846	0.0890644	1.1205	Ependymal	5xFAD_vs_WT	Adam10
Ependymal.Adam17	0.778688	0.837936	0.105022	Ependymal	5xFAD_vs_WT	Adam17
Ependymal.Adgra1	0.844222	0.879768	-0.0684648	Ependymal	5xFAD_vs_WT	Adgra1
Ependymal.Adrb1	0.152811	0.265409	-0.920555	Ependymal	5xFAD_vs_WT	Adrb1
Ependymal.Aldh1l1	0.0862947	0.17435	-0.763856	Ependymal	5xFAD_vs_WT	Aldh1l1
Ependymal.Aph1b	0.103574	0.201056	1.44319	Ependymal	5xFAD_vs_WT	Aph1b
Ependymal.Apoe	0.245268	0.346879	-0.621888	Ependymal	5xFAD_vs_WT	Apoe
Ependymal.App	0	0	-0.0629395	Ependymal	5xFAD_vs_WT	App
Ependymal.Aqp4	0.961683	0.961683	0.0100081	Ependymal	5xFAD_vs_WT	Aqp4
Ependymal.Bcan	0.669252	0.752909	-0.158126	Ependymal	5xFAD_vs_WT	Bcan
Ependymal.Bdkrb1	0	0	-0.158731	Ependymal	5xFAD_vs_WT	Bdkrb1
Ependymal.Bin1	0	0	-0.0615753	Ependymal	5xFAD_vs_WT	Bin1
Ependymal.C3	0.168112	0.277385	0.88298	Ependymal	5xFAD_vs_WT	C3
Ependymal.C4b	0.148753	0.262974	2.83283	Ependymal	5xFAD_vs_WT	C4b
Ependymal.Calb1	0	0	-0.253924	Ependymal	5xFAD_vs_WT	Calb1
Ependymal.Camk2a	0	0	0.063017	Ependymal	5xFAD_vs_WT	Camk2a
Ependymal.Camk2g	0.0492547	0.106005	0.430787	Ependymal	5xFAD_vs_WT	Camk2g
Ependymal.Cars	0.206659	0.309989	-0.268405	Ependymal	5xFAD_vs_WT	Cars
Ependymal.Cckbr	0.549741	0.655715	-0.337743	Ependymal	5xFAD_vs_WT	Cckbr
Ependymal.Cd2ap	0.0203498	0.0530165	1.13456	Ependymal	5xFAD_vs_WT	Cd2ap
Ependymal.Celsr1	0.118893	0.226353	-0.391744	Ependymal	5xFAD_vs_WT	Celsr1
Ependymal.Clu	0	0	0.00173766	Ependymal	5xFAD_vs_WT	Clu
Ependymal.Col11a1	0.376662	0.490652	0.490036	Ependymal	5xFAD_vs_WT	Col11a1
Ependymal.Col5a2	0	0	-0.309878	Ependymal	5xFAD_vs_WT	Col5a2
Ependymal.Crebbp	0.0883951	0.175022	0.932034	Ependymal	5xFAD_vs_WT	Crebbp
Ependymal.Csf1	0	0	-0.0632835	Ependymal	5xFAD_vs_WT	Csf1
Ependymal.Cspg5	0.280546	0.385751	-0.645294	Ependymal	5xFAD_vs_WT	Cspg5
Ependymal.Ctnna3	0.174793	0.282144	0.717221	Ependymal	5xFAD_vs_WT	Ctnna3
Ependymal.Ctnnb1	0.43692	0.547532	-0.235372	Ependymal	5xFAD_vs_WT	Ctnnb1
Ependymal.Cux2	0.653573	0.748428	0.315322	Ependymal	5xFAD_vs_WT	Cux2
Ependymal.Cx3cl1	0	0	0.0102111	Ependymal	5xFAD_vs_WT	Cx3cl1
Ependymal.Cxcr4	0	0	-0.0532204	Ependymal	5xFAD_vs_WT	Cxcr4
Ependymal.Ddit4l	0	0	0.419964	Ependymal	5xFAD_vs_WT	Ddit4l
Ependymal.Dkk3	0.06035	0.12712	-0.841479	Ependymal	5xFAD_vs_WT	Dkk3
Ependymal.Dlg4	0.858311	0.885133	-0.0514615	Ependymal	5xFAD_vs_WT	Dlg4
Ependymal.Echdc3	0.254224	0.354482	-1.05812	Ependymal	5xFAD_vs_WT	Echdc3
Ependymal.Erbb2	0.435675	0.547532	-0.54518	Ependymal	5xFAD_vs_WT	Erbb2
Ependymal.Fermt2	0.026325	0.0668251	0.5654	Ependymal	5xFAD_vs_WT	Fermt2
Ependymal.Fmo1	0.0346692	0.0837133	1.08285	Ependymal	5xFAD_vs_WT	Fmo1
Ependymal.Gfap	0.189628	0.297987	1.21406	Ependymal	5xFAD_vs_WT	Gfap
Ependymal.Gphn	0.141804	0.255247	0.997607	Ependymal	5xFAD_vs_WT	Gphn
Ependymal.Grb2	0.604211	0.703729	0.182881	Ependymal	5xFAD_vs_WT	Grb2
Ependymal.Grin2a	0	0	0.228904	Ependymal	5xFAD_vs_WT	Grin2a
Ependymal.Hs3st1	0	0	-0.47187	Ependymal	5xFAD_vs_WT	Hs3st1
Ependymal.Id4	0.167355	0.277385	-0.366912	Ependymal	5xFAD_vs_WT	Id4
Ependymal.Iqck	0.239271	0.343302	0.540127	Ependymal	5xFAD_vs_WT	Iqck
Ependymal.Kctd4	0.789857	0.840815	0.111034	Ependymal	5xFAD_vs_WT	Kctd4
Ependymal.Lgals3	0	0	-0.0809408	Ependymal	5xFAD_vs_WT	Lgals3
Ependymal.Lmna	0	0	-0.021752	Ependymal	5xFAD_vs_WT	Lmna
Ependymal.Lratd2	0	0	0.0851451	Ependymal	5xFAD_vs_WT	Lratd2
Ependymal.Lrpprc	0	0	0.501464	Ependymal	5xFAD_vs_WT	Lrpprc
Ependymal.Lynx1	0.325364	0.429481	0.853015	Ependymal	5xFAD_vs_WT	Lynx1
Ependymal.Map4k3	0.205155	0.309989	0.482999	Ependymal	5xFAD_vs_WT	Map4k3
Ependymal.Mapk1	0	0	0.483582	Ependymal	5xFAD_vs_WT	Mapk1
Ependymal.Mink1	0	0	0.14156	Ependymal	5xFAD_vs_WT	Mink1
Ependymal.Mmp14	0	0	0.0800278	Ependymal	5xFAD_vs_WT	Mmp14
Ependymal.Mtor	0.0325733	0.0806189	-0.322769	Ependymal	5xFAD_vs_WT	Mtor
Ependymal.Musk	0.869618	0.887548	-0.0498113	Ependymal	5xFAD_vs_WT	Musk
Ependymal.Nnat	0	0	0.279576	Ependymal	5xFAD_vs_WT	Nnat
Ependymal.Nptxr	0.0428962	0.0965165	0.165959	Ependymal	5xFAD_vs_WT	Nptxr
Ependymal.Nr2f2	0	0	-0.123547	Ependymal	5xFAD_vs_WT	Nr2f2
Ependymal.Nrg1	0.28767	0.390128	-0.364024	Ependymal	5xFAD_vs_WT	Nrg1
Ependymal.Nrg2	0.715889	0.796326	-0.181397	Ependymal	5xFAD_vs_WT	Nrg2
Ependymal.Ntng2	0.772922	0.837936	0.0731743	Ependymal	5xFAD_vs_WT	Ntng2
Ependymal.Ntrk2	0.304884	0.407885	0.231566	Ependymal	5xFAD_vs_WT	Ntrk2
Ependymal.Olig1	0	0	0.490655	Ependymal	5xFAD_vs_WT	Olig1
Ependymal.Pax6	0.539405	0.651233	0.505195	Ependymal	5xFAD_vs_WT	Pax6
Ependymal.Pdgfa	0.595851	0.702253	0.179005	Ependymal	5xFAD_vs_WT	Pdgfa
Ependymal.Pkp2	0	0	-0.362021	Ependymal	5xFAD_vs_WT	Pkp2
Ependymal.Plagl1	0.125479	0.234386	-0.647428	Ependymal	5xFAD_vs_WT	Plagl1
Ependymal.Psen1	0	0	-0.197626	Ependymal	5xFAD_vs_WT	Psen1
Ependymal.Psen2	0	0	-0.0822111	Ependymal	5xFAD_vs_WT	Psen2
Ependymal.Pten	0.0465367	0.102381	1.93937	Ependymal	5xFAD_vs_WT	Pten
Ependymal.Ptgds	0.0378176	0.0890644	1.50304	Ependymal	5xFAD_vs_WT	Ptgds
Ependymal.Ptk2b	0.176696	0.282144	-0.535316	Ependymal	5xFAD_vs_WT	Ptk2b
Ependymal.Ptpru	0.884533	0.893559	0.0294028	Ependymal	5xFAD_vs_WT	Ptpru
Ependymal.Pvalb	0	0	0.378782	Ependymal	5xFAD_vs_WT	Pvalb
Ependymal.Rims2	0.132598	0.243096	1.94813	Ependymal	5xFAD_vs_WT	Rims2
Ependymal.Rorb	0.769559	0.837936	-0.146984	Ependymal	5xFAD_vs_WT	Rorb
Ependymal.S100b	0.225997	0.329764	0.803455	Ependymal	5xFAD_vs_WT	S100b
Ependymal.Scimp	0	0	-0.856044	Ependymal	5xFAD_vs_WT	Scimp
Ependymal.Sctr	0	0	-0.683514	Ependymal	5xFAD_vs_WT	Sctr
Ependymal.Sema5b	0	0	-0.170357	Ependymal	5xFAD_vs_WT	Sema5b
Ependymal.Sharpin	0.81034	0.853444	-0.1014	Ependymal	5xFAD_vs_WT	Sharpin
Ependymal.Slc29a2	0	0	0.419148	Ependymal	5xFAD_vs_WT	Slc29a2
Ependymal.Sncg	0	0	-0.0921485	Ependymal	5xFAD_vs_WT	Sncg
Ependymal.Sorl1	0.389511	0.5008	-0.443722	Ependymal	5xFAD_vs_WT	Sorl1
Ependymal.Sox10	0.458765	0.567721	0.369556	Ependymal	5xFAD_vs_WT	Sox10
Ependymal.Src	0.158485	0.270518	-0.506694	Ependymal	5xFAD_vs_WT	Src
Ependymal.Sulf2	0	0	0.270859	Ependymal	5xFAD_vs_WT	Sulf2
Ependymal.Syngap1	0.226505	0.329764	-0.213893	Ependymal	5xFAD_vs_WT	Syngap1
Ependymal.Syp	0.0705695	0.14555	1.00241	Ependymal	5xFAD_vs_WT	Syp
Ependymal.Tmem150a	0.657709	0.748428	0.0982341	Ependymal	5xFAD_vs_WT	Tmem150a
Ependymal.Tpbg	0.193539	0.299381	-0.625264	Ependymal	5xFAD_vs_WT	Tpbg
Ependymal.Trib2	0	0	0.517986	Ependymal	5xFAD_vs_WT	Trib2
Ependymal.Tshz1	0	0	-0.127873	Ependymal	5xFAD_vs_WT	Tshz1
Ependymal.Tshz2	0.465333	0.568741	-0.374318	Ependymal	5xFAD_vs_WT	Tshz2
Ependymal.Wfs1	0	0	0.0212492	Ependymal	5xFAD_vs_WT	Wfs1
Ependymal.Zbtb20	0	0	-0.343241	Ependymal	5xFAD_vs_WT	Zbtb20
Hypo_Dop.Ace	0.926813	0.926813	-0.024127	Hypo_Dop	5xFAD_vs_WT	Ace
Hypo_Dop.Adam10	0	0	-0.326099	Hypo_Dop	5xFAD_vs_WT	Adam10
Hypo_Dop.Adam17	0	0	0.0612118	Hypo_Dop	5xFAD_vs_WT	Adam17
Hypo_Dop.Adarb2	0.345092	0.45278	1.07602	Hypo_Dop	5xFAD_vs_WT	Adarb2
Hypo_Dop.Adgra1	0	0	0.0636632	Hypo_Dop	5xFAD_vs_WT	Adgra1
Hypo_Dop.Adrb1	0	0	0.173706	Hypo_Dop	5xFAD_vs_WT	Adrb1
Hypo_Dop.Agtr1a	0	0	-0.456312	Hypo_Dop	5xFAD_vs_WT	Agtr1a
Hypo_Dop.Aph1b	0	0	0.109529	Hypo_Dop	5xFAD_vs_WT	Aph1b
Hypo_Dop.Apoe	0.178113	0.289043	1.66238	Hypo_Dop	5xFAD_vs_WT	Apoe
Hypo_Dop.App	0.388823	0.49953	-0.682282	Hypo_Dop	5xFAD_vs_WT	App
Hypo_Dop.Aqp4	0	0	1.55196	Hypo_Dop	5xFAD_vs_WT	Aqp4
Hypo_Dop.Bace1	0.64868	0.71272	-0.171714	Hypo_Dop	5xFAD_vs_WT	Bace1
Hypo_Dop.Bcan	0	0	0.699861	Hypo_Dop	5xFAD_vs_WT	Bcan
Hypo_Dop.Bcl11b	0	0	-0.400168	Hypo_Dop	5xFAD_vs_WT	Bcl11b
Hypo_Dop.Bdnf	0	0	0.403332	Hypo_Dop	5xFAD_vs_WT	Bdnf
Hypo_Dop.Bin1	0.217126	0.334735	-0.383442	Hypo_Dop	5xFAD_vs_WT	Bin1
Hypo_Dop.C1qa	0	0	4.12069	Hypo_Dop	5xFAD_vs_WT	C1qa
Hypo_Dop.Cacng5	0	0	0.583513	Hypo_Dop	5xFAD_vs_WT	Cacng5
Hypo_Dop.Calb1	0	0	-0.130224	Hypo_Dop	5xFAD_vs_WT	Calb1
Hypo_Dop.Calb2	0	0	-0.152358	Hypo_Dop	5xFAD_vs_WT	Calb2
Hypo_Dop.Camk2a	0	0	-0.447032	Hypo_Dop	5xFAD_vs_WT	Camk2a
Hypo_Dop.Camk2g	0	0	-0.0137357	Hypo_Dop	5xFAD_vs_WT	Camk2g
Hypo_Dop.Cars	0.299612	0.413148	-0.246869	Hypo_Dop	5xFAD_vs_WT	Cars
Hypo_Dop.Cass4	0.463034	0.559878	-0.255664	Hypo_Dop	5xFAD_vs_WT	Cass4
Hypo_Dop.Cbln4	0	0	-0.85937	Hypo_Dop	5xFAD_vs_WT	Cbln4
Hypo_Dop.Cck	0.617126	0.695288	-0.371982	Hypo_Dop	5xFAD_vs_WT	Cck
Hypo_Dop.Ccl6	0.616858	0.695288	0.185804	Hypo_Dop	5xFAD_vs_WT	Ccl6
Hypo_Dop.Cd2ap	0.31287	0.425596	1.16626	Hypo_Dop	5xFAD_vs_WT	Cd2ap
Hypo_Dop.Cdh7	0.598231	0.683165	0.402335	Hypo_Dop	5xFAD_vs_WT	Cdh7
Hypo_Dop.Chodl	2.13262e-08	4.2423e-08	1.11523	Hypo_Dop	5xFAD_vs_WT	Chodl
Hypo_Dop.Chrna5	0	0	-0.323242	Hypo_Dop	5xFAD_vs_WT	Chrna5
Hypo_Dop.Chrna7	0	0	0.0467752	Hypo_Dop	5xFAD_vs_WT	Chrna7
Hypo_Dop.Clu	0.685643	0.739822	-0.118614	Hypo_Dop	5xFAD_vs_WT	Clu
Hypo_Dop.Cnr1	0	0	0.0102545	Hypo_Dop	5xFAD_vs_WT	Cnr1
Hypo_Dop.Col11a1	0	0	0.278031	Hypo_Dop	5xFAD_vs_WT	Col11a1
Hypo_Dop.Col5a2	0	0	0.199535	Hypo_Dop	5xFAD_vs_WT	Col5a2
Hypo_Dop.Cplx1	0	0	0.10352	Hypo_Dop	5xFAD_vs_WT	Cplx1
Hypo_Dop.Creb1	0	0	-0.261087	Hypo_Dop	5xFAD_vs_WT	Creb1
Hypo_Dop.Crebbp	0.220612	0.3373	0.971807	Hypo_Dop	5xFAD_vs_WT	Crebbp
Hypo_Dop.Crtac1	0	0	-0.243952	Hypo_Dop	5xFAD_vs_WT	Crtac1
Hypo_Dop.Csf1	0.279771	0.404357	-0.474022	Hypo_Dop	5xFAD_vs_WT	Csf1
Hypo_Dop.Csf1r	0.441844	0.53777	0.514618	Hypo_Dop	5xFAD_vs_WT	Csf1r
Hypo_Dop.Cspg5	0	0	0.0681526	Hypo_Dop	5xFAD_vs_WT	Cspg5
Hypo_Dop.Cst7	0.206946	0.321722	-0.90863	Hypo_Dop	5xFAD_vs_WT	Cst7
Hypo_Dop.Ctnnb1	0	0	-0.114821	Hypo_Dop	5xFAD_vs_WT	Ctnnb1
Hypo_Dop.Ctss	0	0	1.64103	Hypo_Dop	5xFAD_vs_WT	Ctss
Hypo_Dop.Cux2	0.563048	0.64698	0.346392	Hypo_Dop	5xFAD_vs_WT	Cux2
Hypo_Dop.Cx3cl1	0	0	-0.367233	Hypo_Dop	5xFAD_vs_WT	Cx3cl1
Hypo_Dop.Cxcl10	0	0	0.15976	Hypo_Dop	5xFAD_vs_WT	Cxcl10
Hypo_Dop.Cxcr4	0.242888	0.360721	1.2486	Hypo_Dop	5xFAD_vs_WT	Cxcr4
Hypo_Dop.Deptor	0	0	0.120945	Hypo_Dop	5xFAD_vs_WT	Deptor
Hypo_Dop.Dkk3	0.260558	0.382566	-0.441883	Hypo_Dop	5xFAD_vs_WT	Dkk3
Hypo_Dop.Dlg4	0.182253	0.291667	-0.483769	Hypo_Dop	5xFAD_vs_WT	Dlg4
Hypo_Dop.Dlk1	0	0	-0.203034	Hypo_Dop	5xFAD_vs_WT	Dlk1
Hypo_Dop.Drd2	0.916197	0.921176	0.0207275	Hypo_Dop	5xFAD_vs_WT	Drd2
Hypo_Dop.Elfn1	0	0	-0.290355	Hypo_Dop	5xFAD_vs_WT	Elfn1
Hypo_Dop.Epha1	2.68345e-08	5.28126e-08	0.28795	Hypo_Dop	5xFAD_vs_WT	Epha1
Hypo_Dop.Epha10	0	0	0.168219	Hypo_Dop	5xFAD_vs_WT	Epha10
Hypo_Dop.Epha7	0.298602	0.413148	0.690433	Hypo_Dop	5xFAD_vs_WT	Epha7
Hypo_Dop.Erbb4	0.169996	0.283101	0.678691	Hypo_Dop	5xFAD_vs_WT	Erbb4
Hypo_Dop.Fermt2	0.199383	0.315263	0.667718	Hypo_Dop	5xFAD_vs_WT	Fermt2
Hypo_Dop.Fev	0	0	0.0189426	Hypo_Dop	5xFAD_vs_WT	Fev
Hypo_Dop.Fezf2	0	0	0.0447108	Hypo_Dop	5xFAD_vs_WT	Fezf2
Hypo_Dop.Fibcd1	0	0	0.287956	Hypo_Dop	5xFAD_vs_WT	Fibcd1
Hypo_Dop.Foxp2	0	0	-0.275407	Hypo_Dop	5xFAD_vs_WT	Foxp2
Hypo_Dop.Gad2	0.14103	0.241579	0.624893	Hypo_Dop	5xFAD_vs_WT	Gad2
Hypo_Dop.Gfap	0.0171758	0.0320962	6.4211	Hypo_Dop	5xFAD_vs_WT	Gfap
Hypo_Dop.Gng2	0.273243	0.398032	2.80897	Hypo_Dop	5xFAD_vs_WT	Gng2
Hypo_Dop.Gpc3	0	0	-0.104959	Hypo_Dop	5xFAD_vs_WT	Gpc3
Hypo_Dop.Gphn	0.316674	0.427625	0.539639	Hypo_Dop	5xFAD_vs_WT	Gphn
Hypo_Dop.Gpr158	0.386919	0.49953	-0.409079	Hypo_Dop	5xFAD_vs_WT	Gpr158
Hypo_Dop.Gpr55	0	0	0.136271	Hypo_Dop	5xFAD_vs_WT	Gpr55
Hypo_Dop.Gpr63	0.418513	0.523141	0.380379	Hypo_Dop	5xFAD_vs_WT	Gpr63
Hypo_Dop.Grb2	0.424164	0.524353	-0.578025	Hypo_Dop	5xFAD_vs_WT	Grb2
Hypo_Dop.Gria1	0.182883	0.291667	-0.225602	Hypo_Dop	5xFAD_vs_WT	Gria1
Hypo_Dop.Gria2	3.95865e-07	7.70896e-07	-0.00462286	Hypo_Dop	5xFAD_vs_WT	Gria2
Hypo_Dop.Gria3	0	0	-0.0128888	Hypo_Dop	5xFAD_vs_WT	Gria3
Hypo_Dop.Gria4	0.121866	0.21269	1.0198	Hypo_Dop	5xFAD_vs_WT	Gria4
Hypo_Dop.Grin1	0	0	0.17137	Hypo_Dop	5xFAD_vs_WT	Grin1
Hypo_Dop.Grin2a	0	0	-0.0383654	Hypo_Dop	5xFAD_vs_WT	Grin2a
Hypo_Dop.Grin2b	0.115891	0.204189	0.305595	Hypo_Dop	5xFAD_vs_WT	Grin2b
Hypo_Dop.Grin2c	0.791292	0.827057	-0.23639	Hypo_Dop	5xFAD_vs_WT	Grin2c
Hypo_Dop.Grin3a	0.761505	0.805019	-0.10674	Hypo_Dop	5xFAD_vs_WT	Grin3a
Hypo_Dop.Grm1	0.820107	0.841694	-0.132836	Hypo_Dop	5xFAD_vs_WT	Grm1
Hypo_Dop.Grm3	0	0	0.31599	Hypo_Dop	5xFAD_vs_WT	Grm3
Hypo_Dop.Grm4	0	0	-0.554549	Hypo_Dop	5xFAD_vs_WT	Grm4
Hypo_Dop.Grp	0.291967	0.413148	-0.292261	Hypo_Dop	5xFAD_vs_WT	Grp
Hypo_Dop.Gsto1	0	0	0.17454	Hypo_Dop	5xFAD_vs_WT	Gsto1
Hypo_Dop.Hrh3	0.502618	0.596053	-0.154293	Hypo_Dop	5xFAD_vs_WT	Hrh3
Hypo_Dop.Hs3st1	0	0	0.1086	Hypo_Dop	5xFAD_vs_WT	Hs3st1
Hypo_Dop.Htr1a	0.687834	0.739822	0.448933	Hypo_Dop	5xFAD_vs_WT	Htr1a
Hypo_Dop.Htr5a	0.242579	0.360721	-0.224853	Hypo_Dop	5xFAD_vs_WT	Htr5a
Hypo_Dop.Id4	0	0	0.225458	Hypo_Dop	5xFAD_vs_WT	Id4
Hypo_Dop.Ifng	0	0	-0.439765	Hypo_Dop	5xFAD_vs_WT	Ifng
Hypo_Dop.Igf1	0.425151	0.524353	1.29425	Hypo_Dop	5xFAD_vs_WT	Igf1
Hypo_Dop.Iqck	0	0	0.0921109	Hypo_Dop	5xFAD_vs_WT	Iqck
Hypo_Dop.Kcnc1	0	0	0.442772	Hypo_Dop	5xFAD_vs_WT	Kcnc1
Hypo_Dop.Kcnd2	0	0	0.0711412	Hypo_Dop	5xFAD_vs_WT	Kcnd2
Hypo_Dop.Lct	0	0	-0.223725	Hypo_Dop	5xFAD_vs_WT	Lct
Hypo_Dop.Lmna	0.165562	0.278445	-1.01218	Hypo_Dop	5xFAD_vs_WT	Lmna
Hypo_Dop.Lratd2	0.555455	0.642244	-0.391531	Hypo_Dop	5xFAD_vs_WT	Lratd2
Hypo_Dop.Lrpprc	0	0	0.12278	Hypo_Dop	5xFAD_vs_WT	Lrpprc
Hypo_Dop.Ly6g6e	0.321414	0.42922	-0.208185	Hypo_Dop	5xFAD_vs_WT	Ly6g6e
Hypo_Dop.Ly9	0	0	-0.185264	Hypo_Dop	5xFAD_vs_WT	Ly9
Hypo_Dop.Lynx1	0	0	-0.130769	Hypo_Dop	5xFAD_vs_WT	Lynx1
Hypo_Dop.Map4k3	0.828045	0.841694	-0.0415045	Hypo_Dop	5xFAD_vs_WT	Map4k3
Hypo_Dop.Mapk1	0.404878	0.51303	1.25737	Hypo_Dop	5xFAD_vs_WT	Mapk1
Hypo_Dop.Mapt	0	0	0.197692	Hypo_Dop	5xFAD_vs_WT	Mapt
Hypo_Dop.Mink1	0	0	0.020858	Hypo_Dop	5xFAD_vs_WT	Mink1
Hypo_Dop.Mmp9	0	0	-0.416483	Hypo_Dop	5xFAD_vs_WT	Mmp9
Hypo_Dop.Mrc2	0.227491	0.344965	0.271527	Hypo_Dop	5xFAD_vs_WT	Mrc2
Hypo_Dop.Mtor	0.174505	0.285695	-0.47141	Hypo_Dop	5xFAD_vs_WT	Mtor
Hypo_Dop.Ndnf	0	0	0.132614	Hypo_Dop	5xFAD_vs_WT	Ndnf
Hypo_Dop.Ndst4	0.0142588	0.0269171	-0.559594	Hypo_Dop	5xFAD_vs_WT	Ndst4
Hypo_Dop.Negr1	0.171391	0.283101	1.6333	Hypo_Dop	5xFAD_vs_WT	Negr1
Hypo_Dop.Nnat	0	0	0.30786	Hypo_Dop	5xFAD_vs_WT	Nnat
Hypo_Dop.Nptx1	0.299838	0.413148	-0.420521	Hypo_Dop	5xFAD_vs_WT	Nptx1
Hypo_Dop.Nptxr	0.512347	0.603721	-0.249272	Hypo_Dop	5xFAD_vs_WT	Nptxr
Hypo_Dop.Npy1r	4.51631e-10	9.08172e-10	0.0237619	Hypo_Dop	5xFAD_vs_WT	Npy1r
Hypo_Dop.Nr2f2	0.289857	0.413148	0.883111	Hypo_Dop	5xFAD_vs_WT	Nr2f2
Hypo_Dop.Nrg1	0	0	-0.134729	Hypo_Dop	5xFAD_vs_WT	Nrg1
Hypo_Dop.Nrg2	0	0	0.105547	Hypo_Dop	5xFAD_vs_WT	Nrg2
Hypo_Dop.Nrg3	0	0	-0.0946855	Hypo_Dop	5xFAD_vs_WT	Nrg3
Hypo_Dop.Ntf3	0.000288044	0.000555085	-0.607905	Hypo_Dop	5xFAD_vs_WT	Ntf3
Hypo_Dop.Ntng2	0.816177	0.841694	-0.142807	Hypo_Dop	5xFAD_vs_WT	Ntng2
Hypo_Dop.Ntrk2	0	0	0.00674901	Hypo_Dop	5xFAD_vs_WT	Ntrk2
Hypo_Dop.Ntsr1	0	0	-0.00849288	Hypo_Dop	5xFAD_vs_WT	Ntsr1
Hypo_Dop.Olig1	0	0	0.385114	Hypo_Dop	5xFAD_vs_WT	Olig1
Hypo_Dop.Opn3	0	0	-0.0276394	Hypo_Dop	5xFAD_vs_WT	Opn3
Hypo_Dop.Pcp4	0.528483	0.614901	0.821496	Hypo_Dop	5xFAD_vs_WT	Pcp4
Hypo_Dop.Pdgfa	0	0	0.168062	Hypo_Dop	5xFAD_vs_WT	Pdgfa
Hypo_Dop.Penk	0	0	-0.663968	Hypo_Dop	5xFAD_vs_WT	Penk
Hypo_Dop.Pkp2	0	0	-0.0256488	Hypo_Dop	5xFAD_vs_WT	Pkp2
Hypo_Dop.Plagl1	0.672027	0.731323	0.155627	Hypo_Dop	5xFAD_vs_WT	Plagl1
Hypo_Dop.Plcg2	0.00441333	0.00841718	-0.363652	Hypo_Dop	5xFAD_vs_WT	Plcg2
Hypo_Dop.Pomc	0.627638	0.695288	-0.152797	Hypo_Dop	5xFAD_vs_WT	Pomc
Hypo_Dop.Prkcd	0	0	-0.496796	Hypo_Dop	5xFAD_vs_WT	Prkcd
Hypo_Dop.Prss12	0	0	-0.519421	Hypo_Dop	5xFAD_vs_WT	Prss12
Hypo_Dop.Psen1	0	0	-0.0937524	Hypo_Dop	5xFAD_vs_WT	Psen1
Hypo_Dop.Psen2	0.702288	0.746685	0.149675	Hypo_Dop	5xFAD_vs_WT	Psen2
Hypo_Dop.Pten	0.327511	0.432782	3.21107	Hypo_Dop	5xFAD_vs_WT	Pten
Hypo_Dop.Ptgds	0	0	0.582103	Hypo_Dop	5xFAD_vs_WT	Ptgds
Hypo_Dop.Ptk2b	0.0484203	0.0878212	-0.538001	Hypo_Dop	5xFAD_vs_WT	Ptk2b
Hypo_Dop.Ptpru	0	0	0.0907061	Hypo_Dop	5xFAD_vs_WT	Ptpru
Hypo_Dop.Pvalb	0	0	-0.101046	Hypo_Dop	5xFAD_vs_WT	Pvalb
Hypo_Dop.Reln	0	0	-0.24222	Hypo_Dop	5xFAD_vs_WT	Reln
Hypo_Dop.Rims1	0.480029	0.572938	0.735587	Hypo_Dop	5xFAD_vs_WT	Rims1
Hypo_Dop.Rims2	0.779375	0.81923	0.115011	Hypo_Dop	5xFAD_vs_WT	Rims2
Hypo_Dop.Robo1	0.82426	0.841694	-0.049847	Hypo_Dop	5xFAD_vs_WT	Robo1
Hypo_Dop.Rorb	0.651079	0.71272	0.0872684	Hypo_Dop	5xFAD_vs_WT	Rorb
Hypo_Dop.Rph3a	0.0918215	0.163336	-0.623795	Hypo_Dop	5xFAD_vs_WT	Rph3a
Hypo_Dop.S100b	0.144763	0.245699	-0.80342	Hypo_Dop	5xFAD_vs_WT	S100b
Hypo_Dop.Scimp	0	0	-0.080284	Hypo_Dop	5xFAD_vs_WT	Scimp
Hypo_Dop.Sema5b	0	0	-0.406231	Hypo_Dop	5xFAD_vs_WT	Sema5b
Hypo_Dop.Sharpin	0	0	0.3249	Hypo_Dop	5xFAD_vs_WT	Sharpin
Hypo_Dop.Slc29a1	0	0	-0.022195	Hypo_Dop	5xFAD_vs_WT	Slc29a1
Hypo_Dop.Slc29a2	0	0	-0.460731	Hypo_Dop	5xFAD_vs_WT	Slc29a2
Hypo_Dop.Slc32a1	0.525191	0.614901	-0.135354	Hypo_Dop	5xFAD_vs_WT	Slc32a1
Hypo_Dop.Slc6a3	0	0	-0.0968599	Hypo_Dop	5xFAD_vs_WT	Slc6a3
Hypo_Dop.Snca	0	0	-0.16373	Hypo_Dop	5xFAD_vs_WT	Snca
Hypo_Dop.Sncg	0.359172	0.467935	-1.03058	Hypo_Dop	5xFAD_vs_WT	Sncg
Hypo_Dop.Sorl1	0	0	-0.0306951	Hypo_Dop	5xFAD_vs_WT	Sorl1
Hypo_Dop.Sox10	0.620213	0.695288	-0.136708	Hypo_Dop	5xFAD_vs_WT	Sox10
Hypo_Dop.Sox8	0	0	-0.129996	Hypo_Dop	5xFAD_vs_WT	Sox8
Hypo_Dop.Src	0.20652	0.321722	-0.767202	Hypo_Dop	5xFAD_vs_WT	Src
Hypo_Dop.Sstr3	0	0	0.386857	Hypo_Dop	5xFAD_vs_WT	Sstr3
Hypo_Dop.Sulf2	0.441553	0.53777	-0.394333	Hypo_Dop	5xFAD_vs_WT	Sulf2
Hypo_Dop.Syn1	0.0610241	0.109606	0.717104	Hypo_Dop	5xFAD_vs_WT	Syn1
Hypo_Dop.Syngap1	0.411379	0.517722	-0.343667	Hypo_Dop	5xFAD_vs_WT	Syngap1
Hypo_Dop.Syp	0.24373	0.360721	-0.209849	Hypo_Dop	5xFAD_vs_WT	Syp
Hypo_Dop.Syt6	0.859381	0.868773	-0.0879658	Hypo_Dop	5xFAD_vs_WT	Syt6
Hypo_Dop.Tacr2	0.028053	0.0513842	-1.05518	Hypo_Dop	5xFAD_vs_WT	Tacr2
Hypo_Dop.Th	0.132955	0.229875	-0.906425	Hypo_Dop	5xFAD_vs_WT	Th
Hypo_Dop.Tmem150a	0.294826	0.413148	-0.266663	Hypo_Dop	5xFAD_vs_WT	Tmem150a
Hypo_Dop.Tpbg	0.699602	0.746685	-0.208785	Hypo_Dop	5xFAD_vs_WT	Tpbg
Hypo_Dop.Trem2	0.815401	0.841694	0.113723	Hypo_Dop	5xFAD_vs_WT	Trem2
Hypo_Dop.Trhr	0.47354	0.568863	0.968642	Hypo_Dop	5xFAD_vs_WT	Trhr
Hypo_Dop.Trib2	0.403002	0.51303	0.704462	Hypo_Dop	5xFAD_vs_WT	Trib2
Hypo_Dop.Trpm4	0	0	1.72274	Hypo_Dop	5xFAD_vs_WT	Trpm4
Hypo_Dop.Tshz1	0.301486	0.413148	-0.816794	Hypo_Dop	5xFAD_vs_WT	Tshz1
Hypo_Dop.Ube3a	0.626473	0.695288	0.401103	Hypo_Dop	5xFAD_vs_WT	Ube3a
Hypo_Dop.Vipr2	0	0	-0.0319509	Hypo_Dop	5xFAD_vs_WT	Vipr2
Hypo_Dop.Vtn	0	0	0.944509	Hypo_Dop	5xFAD_vs_WT	Vtn
Hypo_Dop.Wfs1	0.322495	0.42922	-0.0735726	Hypo_Dop	5xFAD_vs_WT	Wfs1
Hypo_Dop.Zbtb20	0.0253488	0.0468953	-0.36167	Hypo_Dop	5xFAD_vs_WT	Zbtb20
L2_IT.Ace	6.72073e-07	1.66098e-05	0.235385	L2_IT	5xFAD_vs_WT	Ace
L2_IT.Adam10	0.226564	0.55224	-0.0709223	L2_IT	5xFAD_vs_WT	Adam10
L2_IT.Adam17	0.212153	0.547892	-0.202257	L2_IT	5xFAD_vs_WT	Adam17
L2_IT.Adgra1	0.915901	0.984167	-0.0394175	L2_IT	5xFAD_vs_WT	Adgra1
L2_IT.Adrb1	0.78407	0.94856	0.0694394	L2_IT	5xFAD_vs_WT	Adrb1
L2_IT.Aldh1l1	0.139984	0.494231	0.32183	L2_IT	5xFAD_vs_WT	Aldh1l1
L2_IT.Aph1b	0.0101888	0.0839363	-0.116273	L2_IT	5xFAD_vs_WT	Aph1b
L2_IT.Apoe	0.0082353	0.0791504	1.00089	L2_IT	5xFAD_vs_WT	Apoe
L2_IT.App	0.206284	0.547892	0.54621	L2_IT	5xFAD_vs_WT	App
L2_IT.Bace1	0.0300773	0.179427	-0.229098	L2_IT	5xFAD_vs_WT	Bace1
L2_IT.Bcan	0.0130311	0.102472	0.775546	L2_IT	5xFAD_vs_WT	Bcan
L2_IT.Bcl11b	0.598921	0.856309	-0.394586	L2_IT	5xFAD_vs_WT	Bcl11b
L2_IT.Bdnf	0.000509676	0.00587826	-0.266534	L2_IT	5xFAD_vs_WT	Bdnf
L2_IT.Bin1	0.320797	0.625972	0.222605	L2_IT	5xFAD_vs_WT	Bin1
L2_IT.Cacng5	0.196146	0.547892	-0.349233	L2_IT	5xFAD_vs_WT	Cacng5
L2_IT.Calb1	0.963628	0.988782	-0.00272767	L2_IT	5xFAD_vs_WT	Calb1
L2_IT.Camk2a	0.333146	0.633343	0.113607	L2_IT	5xFAD_vs_WT	Camk2a
L2_IT.Camk2g	0.655412	0.899891	-0.0823099	L2_IT	5xFAD_vs_WT	Camk2g
L2_IT.Car12	0.775309	0.944566	0.111154	L2_IT	5xFAD_vs_WT	Car12
L2_IT.Cars	0.221921	0.55224	0.199191	L2_IT	5xFAD_vs_WT	Cars
L2_IT.Cass4	0.0707245	0.327153	0.207965	L2_IT	5xFAD_vs_WT	Cass4
L2_IT.Cbln4	0.000307183	0.0040879	0.301551	L2_IT	5xFAD_vs_WT	Cbln4
L2_IT.Cck	0.130181	0.479907	0.315946	L2_IT	5xFAD_vs_WT	Cck
L2_IT.Cckbr	0	0	0.296606	L2_IT	5xFAD_vs_WT	Cckbr
L2_IT.Ccl6	0.073044	0.327153	-0.218818	L2_IT	5xFAD_vs_WT	Ccl6
L2_IT.Ccr6	0.166808	0.524687	-0.138295	L2_IT	5xFAD_vs_WT	Ccr6
L2_IT.Cd2ap	0.513448	0.792398	-0.0286421	L2_IT	5xFAD_vs_WT	Cd2ap
L2_IT.Cd74	0.288265	0.615677	-0.0295217	L2_IT	5xFAD_vs_WT	Cd74
L2_IT.Cdh12	0.490223	0.769953	0.285105	L2_IT	5xFAD_vs_WT	Cdh12
L2_IT.Cdh7	4.02916e-06	7.74494e-05	-0.233192	L2_IT	5xFAD_vs_WT	Cdh7
L2_IT.Chrm4	0.257078	0.601006	0.192915	L2_IT	5xFAD_vs_WT	Chrm4
L2_IT.Chrna7	0.00441198	0.0448984	-0.216166	L2_IT	5xFAD_vs_WT	Chrna7
L2_IT.Clu	0.881392	0.979957	0.0102336	L2_IT	5xFAD_vs_WT	Clu
L2_IT.Cnr1	0	0	0.177527	L2_IT	5xFAD_vs_WT	Cnr1
L2_IT.Coch	0.0265591	0.165384	-0.724454	L2_IT	5xFAD_vs_WT	Coch
L2_IT.Col11a1	0.679681	0.904394	0.0818041	L2_IT	5xFAD_vs_WT	Col11a1
L2_IT.Col5a2	2.71335e-06	5.86763e-05	-0.37618	L2_IT	5xFAD_vs_WT	Col5a2
L2_IT.Cplx1	0.876288	0.979957	-0.0266023	L2_IT	5xFAD_vs_WT	Cplx1
L2_IT.Creb1	0.341899	0.636006	0.0572139	L2_IT	5xFAD_vs_WT	Creb1
L2_IT.Crebbp	0	0	-0.0313808	L2_IT	5xFAD_vs_WT	Crebbp
L2_IT.Crtac1	0.834097	0.96657	-0.073535	L2_IT	5xFAD_vs_WT	Crtac1
L2_IT.Csf1	0.90223	0.984167	0.0376282	L2_IT	5xFAD_vs_WT	Csf1
L2_IT.Csf1r	0.000231543	0.00399397	0.669476	L2_IT	5xFAD_vs_WT	Csf1r
L2_IT.Cspg5	0.210922	0.547892	0.199258	L2_IT	5xFAD_vs_WT	Cspg5
L2_IT.Cst7	0.229834	0.55224	-0.208108	L2_IT	5xFAD_vs_WT	Cst7
L2_IT.Ctnnb1	0.356653	0.649484	-0.191489	L2_IT	5xFAD_vs_WT	Ctnnb1
L2_IT.Cux2	0.388186	0.685267	0.442144	L2_IT	5xFAD_vs_WT	Cux2
L2_IT.Cx3cl1	0.979326	0.988782	0.00740404	L2_IT	5xFAD_vs_WT	Cx3cl1
L2_IT.Cxcl10	0.627614	0.889228	0.125121	L2_IT	5xFAD_vs_WT	Cxcl10
L2_IT.Ddit4l	0.265473	0.602895	0.476611	L2_IT	5xFAD_vs_WT	Ddit4l
L2_IT.Dkk3	0.772442	0.944566	0.108184	L2_IT	5xFAD_vs_WT	Dkk3
L2_IT.Dlg4	0.0234299	0.155899	0.222837	L2_IT	5xFAD_vs_WT	Dlg4
L2_IT.Dlk1	0.0335095	0.193238	-0.249335	L2_IT	5xFAD_vs_WT	Dlk1
L2_IT.Epha10	0.161036	0.524687	0.210726	L2_IT	5xFAD_vs_WT	Epha10
L2_IT.Epha7	0.385676	0.685267	-0.457193	L2_IT	5xFAD_vs_WT	Epha7
L2_IT.Erbb2	0.547952	0.817204	-0.0674142	L2_IT	5xFAD_vs_WT	Erbb2
L2_IT.Fermt2	0.855277	0.973441	-0.0145228	L2_IT	5xFAD_vs_WT	Fermt2
L2_IT.Fev	0.491284	0.769953	-0.0301285	L2_IT	5xFAD_vs_WT	Fev
L2_IT.Fezf2	0.632226	0.889228	0.163602	L2_IT	5xFAD_vs_WT	Fezf2
L2_IT.Fibcd1	0.340304	0.636006	0.194339	L2_IT	5xFAD_vs_WT	Fibcd1
L2_IT.Fos	0.288051	0.615677	-0.42751	L2_IT	5xFAD_vs_WT	Fos
L2_IT.Gfap	0.0189822	0.131357	1.94838	L2_IT	5xFAD_vs_WT	Gfap
L2_IT.Glp2r	0.64784	0.899891	0.107346	L2_IT	5xFAD_vs_WT	Glp2r
L2_IT.Gng2	0.939917	0.988782	0.00491203	L2_IT	5xFAD_vs_WT	Gng2
L2_IT.Gpc3	0.395026	0.690297	-0.0999338	L2_IT	5xFAD_vs_WT	Gpc3
L2_IT.Gphn	0.130648	0.479907	-0.0991703	L2_IT	5xFAD_vs_WT	Gphn
L2_IT.Gpr158	0.961707	0.988782	0.0065718	L2_IT	5xFAD_vs_WT	Gpr158
L2_IT.Gpr55	0.0741581	0.327153	-0.215791	L2_IT	5xFAD_vs_WT	Gpr55
L2_IT.Gpr63	0.174362	0.538653	-0.035288	L2_IT	5xFAD_vs_WT	Gpr63
L2_IT.Grb2	0.748501	0.944566	-0.0110845	L2_IT	5xFAD_vs_WT	Grb2
L2_IT.Gria1	0.98434	0.988782	-0.00342667	L2_IT	5xFAD_vs_WT	Gria1
L2_IT.Gria2	0.114117	0.442956	-0.208664	L2_IT	5xFAD_vs_WT	Gria2
L2_IT.Gria3	0.193694	0.547892	-0.163831	L2_IT	5xFAD_vs_WT	Gria3
L2_IT.Gria4	0.494016	0.769953	0.11343	L2_IT	5xFAD_vs_WT	Gria4
L2_IT.Grin1	0.0101136	0.0839363	0.22255	L2_IT	5xFAD_vs_WT	Grin1
L2_IT.Grin2a	0.824875	0.96657	0.0279502	L2_IT	5xFAD_vs_WT	Grin2a
L2_IT.Grin2b	0.853742	0.973441	0.0113317	L2_IT	5xFAD_vs_WT	Grin2b
L2_IT.Grin2c	0.476285	0.769953	0.0195733	L2_IT	5xFAD_vs_WT	Grin2c
L2_IT.Grm1	0.325728	0.626121	-0.120644	L2_IT	5xFAD_vs_WT	Grm1
L2_IT.Grm2	0.0741052	0.327153	0.229457	L2_IT	5xFAD_vs_WT	Grm2
L2_IT.Grm3	0.447785	0.737779	0.270998	L2_IT	5xFAD_vs_WT	Grm3
L2_IT.Grm4	0.184204	0.547892	0.327682	L2_IT	5xFAD_vs_WT	Grm4
L2_IT.Grm5	0.682082	0.904394	0.0771154	L2_IT	5xFAD_vs_WT	Grm5
L2_IT.Grp	0.11522	0.442956	-0.558261	L2_IT	5xFAD_vs_WT	Grp
L2_IT.Hcn1	0.967169	0.988782	0.0197873	L2_IT	5xFAD_vs_WT	Hcn1
L2_IT.Hrh3	0.455431	0.743299	0.277933	L2_IT	5xFAD_vs_WT	Hrh3
L2_IT.Hs3st1	0.837745	0.96657	0.0475117	L2_IT	5xFAD_vs_WT	Hs3st1
L2_IT.Htr1a	0.964596	0.988782	-0.00730426	L2_IT	5xFAD_vs_WT	Htr1a
L2_IT.Htr3a	0.214723	0.547892	-0.271833	L2_IT	5xFAD_vs_WT	Htr3a
L2_IT.Htr5a	0.271583	0.602895	0.228576	L2_IT	5xFAD_vs_WT	Htr5a
L2_IT.Iqck	0.419327	0.718253	-0.250824	L2_IT	5xFAD_vs_WT	Iqck
L2_IT.Kcnc1	0.306685	0.616935	0.188394	L2_IT	5xFAD_vs_WT	Kcnc1
L2_IT.Kcnd2	0.569265	0.834601	0.0933442	L2_IT	5xFAD_vs_WT	Kcnd2
L2_IT.Kcnh7	0.43254	0.726499	0.300441	L2_IT	5xFAD_vs_WT	Kcnh7
L2_IT.Kctd4	0.958862	0.988782	0.0191092	L2_IT	5xFAD_vs_WT	Kctd4
L2_IT.Lamp5	0.804432	0.95977	-0.133215	L2_IT	5xFAD_vs_WT	Lamp5
L2_IT.Lcn2	0.299495	0.616474	0.177345	L2_IT	5xFAD_vs_WT	Lcn2
L2_IT.Lmna	0.0820312	0.346132	0.438068	L2_IT	5xFAD_vs_WT	Lmna
L2_IT.Lrpprc	0.424657	0.720252	-0.0935649	L2_IT	5xFAD_vs_WT	Lrpprc
L2_IT.Ly9	0.889325	0.979957	-0.044589	L2_IT	5xFAD_vs_WT	Ly9
L2_IT.Lynx1	0.0186418	0.131357	0.393592	L2_IT	5xFAD_vs_WT	Lynx1
L2_IT.Map4k3	0.185497	0.547892	-0.108713	L2_IT	5xFAD_vs_WT	Map4k3
L2_IT.Mapk1	0.000292561	0.0040879	-0.21523	L2_IT	5xFAD_vs_WT	Mapk1
L2_IT.Mapt	0.157257	0.523182	0.287146	L2_IT	5xFAD_vs_WT	Mapt
L2_IT.Mas1	0.112404	0.442956	-0.316418	L2_IT	5xFAD_vs_WT	Mas1
L2_IT.Mink1	0.827098	0.96657	0.0226473	L2_IT	5xFAD_vs_WT	Mink1
L2_IT.Mtor	0.271825	0.602895	0.111801	L2_IT	5xFAD_vs_WT	Mtor
L2_IT.Ndst4	0.0648135	0.327153	-0.700462	L2_IT	5xFAD_vs_WT	Ndst4
L2_IT.Negr1	0.0351185	0.195984	-0.356325	L2_IT	5xFAD_vs_WT	Negr1
L2_IT.Neto1	0.541318	0.814331	0.0414831	L2_IT	5xFAD_vs_WT	Neto1
L2_IT.Nnat	0.322032	0.625972	0.646706	L2_IT	5xFAD_vs_WT	Nnat
L2_IT.Nos1	0.349153	0.642589	0.479192	L2_IT	5xFAD_vs_WT	Nos1
L2_IT.Npas1	0.312541	0.62149	-0.194927	L2_IT	5xFAD_vs_WT	Npas1
L2_IT.Nptx1	0.711629	0.914445	0.0698553	L2_IT	5xFAD_vs_WT	Nptx1
L2_IT.Nptx2	0.00122408	0.0132353	-0.323801	L2_IT	5xFAD_vs_WT	Nptx2
L2_IT.Nptxr	0.713584	0.914445	-0.0905214	L2_IT	5xFAD_vs_WT	Nptxr
L2_IT.Npy1r	0.6865	0.904394	-0.0468091	L2_IT	5xFAD_vs_WT	Npy1r
L2_IT.Nr2f2	0.953068	0.988782	-0.0412736	L2_IT	5xFAD_vs_WT	Nr2f2
L2_IT.Nrg1	0.443476	0.737705	-0.120358	L2_IT	5xFAD_vs_WT	Nrg1
L2_IT.Nrg2	0.838067	0.96657	0.0262853	L2_IT	5xFAD_vs_WT	Nrg2
L2_IT.Nrg3	0.910948	0.984167	-0.00818183	L2_IT	5xFAD_vs_WT	Nrg3
L2_IT.Ntng2	0.988782	0.988782	0.0039857	L2_IT	5xFAD_vs_WT	Ntng2
L2_IT.Ntrk2	0.537766	0.814331	-0.0553676	L2_IT	5xFAD_vs_WT	Ntrk2
L2_IT.Ntsr1	0.581924	0.845991	0.151537	L2_IT	5xFAD_vs_WT	Ntsr1
L2_IT.Olig1	0.0165625	0.124578	0.484378	L2_IT	5xFAD_vs_WT	Olig1
L2_IT.Pdgfa	0.884322	0.979957	0.0141165	L2_IT	5xFAD_vs_WT	Pdgfa
L2_IT.Pdyn	0.925518	0.988362	-0.0382239	L2_IT	5xFAD_vs_WT	Pdyn
L2_IT.Penk	0.985508	0.988782	-0.0122813	L2_IT	5xFAD_vs_WT	Penk
L2_IT.Pkp2	0.24298	0.57583	-0.313155	L2_IT	5xFAD_vs_WT	Pkp2
L2_IT.Plagl1	0.269622	0.602895	0.103363	L2_IT	5xFAD_vs_WT	Plagl1
L2_IT.Plcg2	0.300411	0.616474	-0.0977213	L2_IT	5xFAD_vs_WT	Plcg2
L2_IT.Prss12	0.207194	0.547892	-0.309848	L2_IT	5xFAD_vs_WT	Prss12
L2_IT.Psen1	0.0693423	0.327153	-0.195675	L2_IT	5xFAD_vs_WT	Psen1
L2_IT.Psen2	0.0095483	0.0839363	0.223421	L2_IT	5xFAD_vs_WT	Psen2
L2_IT.Pten	0.29425	0.616474	-0.0494176	L2_IT	5xFAD_vs_WT	Pten
L2_IT.Ptgds	6.29493e-10	1.81504e-08	0.394199	L2_IT	5xFAD_vs_WT	Ptgds
L2_IT.Ptk2b	0.0756423	0.327153	-0.259583	L2_IT	5xFAD_vs_WT	Ptk2b
L2_IT.Ptpru	0.755751	0.944566	-0.1026	L2_IT	5xFAD_vs_WT	Ptpru
L2_IT.Pvalb	0.595289	0.856309	-0.0542269	L2_IT	5xFAD_vs_WT	Pvalb
L2_IT.Reln	0.773653	0.944566	-0.0954933	L2_IT	5xFAD_vs_WT	Reln
L2_IT.Rims1	0.0560074	0.293615	-0.249266	L2_IT	5xFAD_vs_WT	Rims1
L2_IT.Rims2	0.761362	0.944566	-0.0640983	L2_IT	5xFAD_vs_WT	Rims2
L2_IT.Robo1	0.287513	0.615677	0.578485	L2_IT	5xFAD_vs_WT	Robo1
L2_IT.Rorb	0.000370776	0.00458174	0.702312	L2_IT	5xFAD_vs_WT	Rorb
L2_IT.Rph3a	0.517578	0.792398	0.184609	L2_IT	5xFAD_vs_WT	Rph3a
L2_IT.Scimp	0.153616	0.521088	-0.261568	L2_IT	5xFAD_vs_WT	Scimp
L2_IT.Scn4b	0.0267674	0.165384	0.643575	L2_IT	5xFAD_vs_WT	Scn4b
L2_IT.Sema5b	0.215356	0.547892	0.151867	L2_IT	5xFAD_vs_WT	Sema5b
L2_IT.Sharpin	2.22045e-16	7.68274e-15	0.219084	L2_IT	5xFAD_vs_WT	Sharpin
L2_IT.Slc17a6	0.690058	0.904394	0.0486502	L2_IT	5xFAD_vs_WT	Slc17a6
L2_IT.Slc17a7	0.146651	0.507411	-0.0922715	L2_IT	5xFAD_vs_WT	Slc17a7
L2_IT.Slc29a2	0.0892444	0.367602	0.302965	L2_IT	5xFAD_vs_WT	Slc29a2
L2_IT.Slc30a3	0.226782	0.55224	-0.267819	L2_IT	5xFAD_vs_WT	Slc30a3
L2_IT.Slc32a1	0.668221	0.904394	-0.0524647	L2_IT	5xFAD_vs_WT	Slc32a1
L2_IT.Snca	0.702771	0.91413	-0.110683	L2_IT	5xFAD_vs_WT	Snca
L2_IT.Sorl1	0.566799	0.834601	0.165065	L2_IT	5xFAD_vs_WT	Sorl1
L2_IT.Sox10	0	0	-0.315922	L2_IT	5xFAD_vs_WT	Sox10
L2_IT.Sox8	0.669197	0.904394	-0.0554049	L2_IT	5xFAD_vs_WT	Sox8
L2_IT.Src	0.416376	0.718253	0.0933375	L2_IT	5xFAD_vs_WT	Src
L2_IT.Sstr3	0.000253952	0.00399397	0.142213	L2_IT	5xFAD_vs_WT	Sstr3
L2_IT.Syn1	0.0536449	0.290018	-0.120945	L2_IT	5xFAD_vs_WT	Syn1
L2_IT.Syngap1	0.374097	0.674154	0.0681829	L2_IT	5xFAD_vs_WT	Syngap1
L2_IT.Syp	0.19021	0.547892	0.0894971	L2_IT	5xFAD_vs_WT	Syp
L2_IT.Tacr2	0.907068	0.984167	-0.0208625	L2_IT	5xFAD_vs_WT	Tacr2
L2_IT.Tmem119	0.487409	0.769953	0.205012	L2_IT	5xFAD_vs_WT	Tmem119
L2_IT.Tmem150a	0.653665	0.899891	0.0890702	L2_IT	5xFAD_vs_WT	Tmem150a
L2_IT.Trib2	0.799583	0.95977	0.0459996	L2_IT	5xFAD_vs_WT	Trib2
L2_IT.Trpm4	0.165383	0.524687	0.334884	L2_IT	5xFAD_vs_WT	Trpm4
L2_IT.Tshz1	0.302892	0.616474	1.00426	L2_IT	5xFAD_vs_WT	Tshz1
L2_IT.Vipr2	0.202165	0.547892	-0.138089	L2_IT	5xFAD_vs_WT	Vipr2
L2_IT.Vtn	0.870208	0.979957	-0.0452256	L2_IT	5xFAD_vs_WT	Vtn
L2_IT.Wfs1	0.767014	0.944566	-0.0477556	L2_IT	5xFAD_vs_WT	Wfs1
L2_IT.Zbtb20	0.133153	0.479907	-0.639646	L2_IT	5xFAD_vs_WT	Zbtb20
L3_IT.Ace	0.154683	0.373498	0.230354	L3_IT	5xFAD_vs_WT	Ace
L3_IT.Adam10	0.000394785	0.002574	-0.252026	L3_IT	5xFAD_vs_WT	Adam10
L3_IT.Adam17	0.708867	0.805266	-0.0312808	L3_IT	5xFAD_vs_WT	Adam17
L3_IT.Adgra1	1.08599e-06	8.85085e-06	0.33004	L3_IT	5xFAD_vs_WT	Adgra1
L3_IT.Adrb1	0.249595	0.439842	-0.283341	L3_IT	5xFAD_vs_WT	Adrb1
L3_IT.Aldh1l1	0.446027	0.650544	0.247664	L3_IT	5xFAD_vs_WT	Aldh1l1
L3_IT.Aph1b	0.548414	0.7439	0.186852	L3_IT	5xFAD_vs_WT	Aph1b
L3_IT.Apoe	0.0170714	0.069566	2.18263	L3_IT	5xFAD_vs_WT	Apoe
L3_IT.App	0.414952	0.620525	1.08253	L3_IT	5xFAD_vs_WT	App
L3_IT.Bace1	0.0121753	0.0581288	-0.243806	L3_IT	5xFAD_vs_WT	Bace1
L3_IT.Bcan	0.236394	0.434911	0.555315	L3_IT	5xFAD_vs_WT	Bcan
L3_IT.Bdnf	0.818081	0.883094	-0.0554893	L3_IT	5xFAD_vs_WT	Bdnf
L3_IT.Bin1	0.209057	0.417704	0.43484	L3_IT	5xFAD_vs_WT	Bin1
L3_IT.Calb1	0	0	-0.313906	L3_IT	5xFAD_vs_WT	Calb1
L3_IT.Camk2a	7.3801e-12	9.25351e-11	-0.0291036	L3_IT	5xFAD_vs_WT	Camk2a
L3_IT.Camk2g	0.179446	0.397169	-0.327994	L3_IT	5xFAD_vs_WT	Camk2g
L3_IT.Car12	0.55222	0.7439	0.159398	L3_IT	5xFAD_vs_WT	Car12
L3_IT.Cars	0.598041	0.766122	-0.169201	L3_IT	5xFAD_vs_WT	Cars
L3_IT.Cass4	0.675999	0.790553	0.284402	L3_IT	5xFAD_vs_WT	Cass4
L3_IT.Cbln4	0.406656	0.620525	-0.27368	L3_IT	5xFAD_vs_WT	Cbln4
L3_IT.Cck	0.196804	0.406064	0.244002	L3_IT	5xFAD_vs_WT	Cck
L3_IT.Cckbr	0.0632462	0.202963	-0.214056	L3_IT	5xFAD_vs_WT	Cckbr
L3_IT.Ccl6	0.189482	0.401111	-0.203485	L3_IT	5xFAD_vs_WT	Ccl6
L3_IT.Ccr6	0.159805	0.377511	-0.708183	L3_IT	5xFAD_vs_WT	Ccr6
L3_IT.Cd2ap	9.90493e-05	0.000768811	-0.239879	L3_IT	5xFAD_vs_WT	Cd2ap
L3_IT.Cd74	0.389504	0.6164	0.294408	L3_IT	5xFAD_vs_WT	Cd74
L3_IT.Cdh12	0.15457	0.373498	-0.351906	L3_IT	5xFAD_vs_WT	Cdh12
L3_IT.Chrm4	0.561198	0.749798	0.0738886	L3_IT	5xFAD_vs_WT	Chrm4
L3_IT.Chrna7	0.0101488	0.0516952	-0.331816	L3_IT	5xFAD_vs_WT	Chrna7
L3_IT.Clu	0.585817	0.763906	-0.0445739	L3_IT	5xFAD_vs_WT	Clu
L3_IT.Cnr1	1.13617e-07	1.02887e-06	-0.325392	L3_IT	5xFAD_vs_WT	Cnr1
L3_IT.Coch	0.00505745	0.0272696	-0.331594	L3_IT	5xFAD_vs_WT	Coch
L3_IT.Col11a1	0.0127416	0.0581288	-0.511837	L3_IT	5xFAD_vs_WT	Col11a1
L3_IT.Col5a2	0.978186	0.987261	0.0081561	L3_IT	5xFAD_vs_WT	Col5a2
L3_IT.Cplx1	0.000168685	0.0012498	0.116306	L3_IT	5xFAD_vs_WT	Cplx1
L3_IT.Creb1	0.375569	0.603736	0.0809205	L3_IT	5xFAD_vs_WT	Creb1
L3_IT.Crebbp	0.0750483	0.226535	-0.138546	L3_IT	5xFAD_vs_WT	Crebbp
L3_IT.Crtac1	0.652113	0.784811	-0.0705442	L3_IT	5xFAD_vs_WT	Crtac1
L3_IT.Csf1	0.679002	0.790553	0.150064	L3_IT	5xFAD_vs_WT	Csf1
L3_IT.Csf1r	0.064749	0.202963	0.471954	L3_IT	5xFAD_vs_WT	Csf1r
L3_IT.Cspg5	0.0119077	0.0581288	0.118867	L3_IT	5xFAD_vs_WT	Cspg5
L3_IT.Cst7	0.414438	0.620525	-0.2463	L3_IT	5xFAD_vs_WT	Cst7
L3_IT.Ctnnb1	0.235812	0.434911	-0.260026	L3_IT	5xFAD_vs_WT	Ctnnb1
L3_IT.Cux2	0.0147111	0.061485	-0.174986	L3_IT	5xFAD_vs_WT	Cux2
L3_IT.Cx3cl1	0.0478898	0.168008	-0.33826	L3_IT	5xFAD_vs_WT	Cx3cl1
L3_IT.Cxcl10	0.121245	0.311724	0.403407	L3_IT	5xFAD_vs_WT	Cxcl10
L3_IT.Ddit4l	0.535174	0.739265	-0.122673	L3_IT	5xFAD_vs_WT	Ddit4l
L3_IT.Deptor	0.715807	0.805266	0.112695	L3_IT	5xFAD_vs_WT	Deptor
L3_IT.Dkk3	0	0	0.65569	L3_IT	5xFAD_vs_WT	Dkk3
L3_IT.Dlg4	0.215323	0.422864	0.474794	L3_IT	5xFAD_vs_WT	Dlg4
L3_IT.Dlk1	0.322272	0.541549	0.599164	L3_IT	5xFAD_vs_WT	Dlk1
L3_IT.Epha10	0.739769	0.823495	0.115217	L3_IT	5xFAD_vs_WT	Epha10
L3_IT.Epha7	0.0737408	0.226535	-0.182105	L3_IT	5xFAD_vs_WT	Epha7
L3_IT.Fermt2	0.655925	0.784811	-0.0506811	L3_IT	5xFAD_vs_WT	Fermt2
L3_IT.Fev	0.227865	0.434911	1.04115	L3_IT	5xFAD_vs_WT	Fev
L3_IT.Fezf2	0.959465	0.977455	-0.0145535	L3_IT	5xFAD_vs_WT	Fezf2
L3_IT.Fibcd1	0.0510799	0.173459	-0.301773	L3_IT	5xFAD_vs_WT	Fibcd1
L3_IT.Fos	0.0853326	0.248379	-0.865588	L3_IT	5xFAD_vs_WT	Fos
L3_IT.Gfap	0.0140705	0.0613633	4.61601	L3_IT	5xFAD_vs_WT	Gfap
L3_IT.Glp2r	0.634746	0.783816	-0.099901	L3_IT	5xFAD_vs_WT	Glp2r
L3_IT.Gng2	0.0798936	0.236776	-0.0902205	L3_IT	5xFAD_vs_WT	Gng2
L3_IT.Gphn	6.73675e-10	6.86306e-09	-0.128008	L3_IT	5xFAD_vs_WT	Gphn
L3_IT.Gpr158	0.183866	0.397169	-0.409213	L3_IT	5xFAD_vs_WT	Gpr158
L3_IT.Gpr55	0.708841	0.805266	0.107303	L3_IT	5xFAD_vs_WT	Gpr55
L3_IT.Gpr63	0.82846	0.888414	0.0389352	L3_IT	5xFAD_vs_WT	Gpr63
L3_IT.Grb2	0.659627	0.784811	0.118673	L3_IT	5xFAD_vs_WT	Grb2
L3_IT.Gria1	0.320794	0.541549	0.295715	L3_IT	5xFAD_vs_WT	Gria1
L3_IT.Gria2	0.250953	0.439842	-0.273514	L3_IT	5xFAD_vs_WT	Gria2
L3_IT.Gria3	0.502483	0.700041	-0.247641	L3_IT	5xFAD_vs_WT	Gria3
L3_IT.Gria4	0.28665	0.491831	-0.107156	L3_IT	5xFAD_vs_WT	Gria4
L3_IT.Grin1	0.742661	0.823495	-0.0682928	L3_IT	5xFAD_vs_WT	Grin1
L3_IT.Grin2a	0.0300912	0.11857	-0.149649	L3_IT	5xFAD_vs_WT	Grin2a
L3_IT.Grin2b	0.499347	0.700041	-0.111006	L3_IT	5xFAD_vs_WT	Grin2b
L3_IT.Grin2c	0.981204	0.987261	0.00287377	L3_IT	5xFAD_vs_WT	Grin2c
L3_IT.Grm2	0.808189	0.882227	0.0255792	L3_IT	5xFAD_vs_WT	Grm2
L3_IT.Grm3	0.247061	0.439842	-0.185915	L3_IT	5xFAD_vs_WT	Grm3
L3_IT.Grm4	2.12418e-07	1.82232e-06	0.164549	L3_IT	5xFAD_vs_WT	Grm4
L3_IT.Gsto1	0.00518624	0.0272696	0.0328249	L3_IT	5xFAD_vs_WT	Gsto1
L3_IT.Hcn1	8.27872e-09	7.93783e-08	-0.235601	L3_IT	5xFAD_vs_WT	Hcn1
L3_IT.Hrh3	0.00060291	0.00377978	0.169872	L3_IT	5xFAD_vs_WT	Hrh3
L3_IT.Hs3st1	0.182846	0.397169	-0.155085	L3_IT	5xFAD_vs_WT	Hs3st1
L3_IT.Htr1a	0.500345	0.700041	-0.265687	L3_IT	5xFAD_vs_WT	Htr1a
L3_IT.Htr1f	0.00116413	0.0070279	-0.659589	L3_IT	5xFAD_vs_WT	Htr1f
L3_IT.Htr3a	0.000321078	0.00227546	-0.531883	L3_IT	5xFAD_vs_WT	Htr3a
L3_IT.Htr5a	0.245557	0.439842	0.10796	L3_IT	5xFAD_vs_WT	Htr5a
L3_IT.Iqck	0.686245	0.793319	0.215261	L3_IT	5xFAD_vs_WT	Iqck
L3_IT.Kcnc1	0.446999	0.650544	-0.165462	L3_IT	5xFAD_vs_WT	Kcnc1
L3_IT.Kcnd2	0.0484441	0.168008	-0.204364	L3_IT	5xFAD_vs_WT	Kcnd2
L3_IT.Kcnh7	0	0	-0.227256	L3_IT	5xFAD_vs_WT	Kcnh7
L3_IT.Kctd4	3.97357e-10	4.31795e-09	-0.429475	L3_IT	5xFAD_vs_WT	Kctd4
L3_IT.Lamp5	0.117333	0.311724	-0.559828	L3_IT	5xFAD_vs_WT	Lamp5
L3_IT.Lcn2	0.934775	0.958292	-0.0262343	L3_IT	5xFAD_vs_WT	Lcn2
L3_IT.Lmna	0.430266	0.637576	0.509771	L3_IT	5xFAD_vs_WT	Lmna
L3_IT.Lrpprc	0.377798	0.603736	-0.184681	L3_IT	5xFAD_vs_WT	Lrpprc
L3_IT.Ly9	0	0	-0.144409	L3_IT	5xFAD_vs_WT	Ly9
L3_IT.Lynx1	0.372194	0.603736	0.391572	L3_IT	5xFAD_vs_WT	Lynx1
L3_IT.Map4k3	0.0637782	0.202963	-0.213423	L3_IT	5xFAD_vs_WT	Map4k3
L3_IT.Mapk1	0.000363659	0.00246985	-0.186332	L3_IT	5xFAD_vs_WT	Mapk1
L3_IT.Mapt	0.648758	0.784811	0.0541218	L3_IT	5xFAD_vs_WT	Mapt
L3_IT.Mink1	0.540366	0.740166	0.096974	L3_IT	5xFAD_vs_WT	Mink1
L3_IT.Mtor	0	0	0.222442	L3_IT	5xFAD_vs_WT	Mtor
L3_IT.Negr1	0.108575	0.297929	-0.343695	L3_IT	5xFAD_vs_WT	Negr1
L3_IT.Neto1	0.632391	0.783816	-0.0514875	L3_IT	5xFAD_vs_WT	Neto1
L3_IT.Nnat	0.0480688	0.168008	0.497179	L3_IT	5xFAD_vs_WT	Nnat
L3_IT.Npas1	0	0	-0.472323	L3_IT	5xFAD_vs_WT	Npas1
L3_IT.Nptx1	0.84041	0.889525	-0.0320171	L3_IT	5xFAD_vs_WT	Nptx1
L3_IT.Nptx2	0.00136773	0.00796216	-0.684889	L3_IT	5xFAD_vs_WT	Nptx2
L3_IT.Nptxr	0.56627	0.750423	0.118008	L3_IT	5xFAD_vs_WT	Nptxr
L3_IT.Npy1r	0.0305517	0.11857	-0.128894	L3_IT	5xFAD_vs_WT	Npy1r
L3_IT.Nr2f2	0.716341	0.805266	-0.0648797	L3_IT	5xFAD_vs_WT	Nr2f2
L3_IT.Nrg1	0.0143056	0.0613633	-0.424406	L3_IT	5xFAD_vs_WT	Nrg1
L3_IT.Nrg2	0.885163	0.918991	0.0673186	L3_IT	5xFAD_vs_WT	Nrg2
L3_IT.Nrg3	0.164704	0.378122	-0.0870547	L3_IT	5xFAD_vs_WT	Nrg3
L3_IT.Ntng2	0.88273	0.918991	-0.0267963	L3_IT	5xFAD_vs_WT	Ntng2
L3_IT.Ntrk2	0	0	-0.286257	L3_IT	5xFAD_vs_WT	Ntrk2
L3_IT.Ntsr1	0.408165	0.620525	0.148421	L3_IT	5xFAD_vs_WT	Ntsr1
L3_IT.Olig1	0.0595166	0.197984	0.819796	L3_IT	5xFAD_vs_WT	Olig1
L3_IT.Pcp4	0.237467	0.434911	0.597624	L3_IT	5xFAD_vs_WT	Pcp4
L3_IT.Pdgfa	0.0128383	0.0581288	0.357068	L3_IT	5xFAD_vs_WT	Pdgfa
L3_IT.Pdgfrb	0.835422	0.889525	0.029951	L3_IT	5xFAD_vs_WT	Pdgfrb
L3_IT.Penk	0.60539	0.766122	0.0892011	L3_IT	5xFAD_vs_WT	Penk
L3_IT.Plagl1	0.846737	0.89044	-0.0429235	L3_IT	5xFAD_vs_WT	Plagl1
L3_IT.Plcg2	0.997208	0.997208	0.00190511	L3_IT	5xFAD_vs_WT	Plcg2
L3_IT.Prss12	0.891931	0.920156	0.0278213	L3_IT	5xFAD_vs_WT	Prss12
L3_IT.Psen1	0.195697	0.406064	-0.179931	L3_IT	5xFAD_vs_WT	Psen1
L3_IT.Psen2	0.400929	0.620525	0.237309	L3_IT	5xFAD_vs_WT	Psen2
L3_IT.Pten	0.00193059	0.0108512	-0.0829416	L3_IT	5xFAD_vs_WT	Pten
L3_IT.Ptgds	0.606318	0.766122	0.186345	L3_IT	5xFAD_vs_WT	Ptgds
L3_IT.Ptk2b	0.279405	0.4845	-0.207566	L3_IT	5xFAD_vs_WT	Ptk2b
L3_IT.Ptpru	0	0	0.952032	L3_IT	5xFAD_vs_WT	Ptpru
L3_IT.Pvalb	0.487782	0.700041	-0.053408	L3_IT	5xFAD_vs_WT	Pvalb
L3_IT.Rims1	0.22218	0.431134	-0.0893865	L3_IT	5xFAD_vs_WT	Rims1
L3_IT.Rims2	0.181579	0.397169	-0.243512	L3_IT	5xFAD_vs_WT	Rims2
L3_IT.Robo1	0.185183	0.397169	0.448242	L3_IT	5xFAD_vs_WT	Robo1
L3_IT.Rorb	0.581369	0.763906	-0.0855326	L3_IT	5xFAD_vs_WT	Rorb
L3_IT.Rph3a	0.0412493	0.15281	0.354738	L3_IT	5xFAD_vs_WT	Rph3a
L3_IT.S100b	0.122395	0.311724	0.174932	L3_IT	5xFAD_vs_WT	S100b
L3_IT.Scimp	0.109667	0.297929	-0.161088	L3_IT	5xFAD_vs_WT	Scimp
L3_IT.Scn4b	0.0356013	0.134954	0.18118	L3_IT	5xFAD_vs_WT	Scn4b
L3_IT.Sharpin	0.492283	0.700041	-0.0410656	L3_IT	5xFAD_vs_WT	Sharpin
L3_IT.Slc17a6	0.755099	0.831629	0.0878909	L3_IT	5xFAD_vs_WT	Slc17a6
L3_IT.Slc17a7	0.155815	0.373498	-0.0266706	L3_IT	5xFAD_vs_WT	Slc17a7
L3_IT.Slc29a2	0.327109	0.544068	-0.278603	L3_IT	5xFAD_vs_WT	Slc29a2
L3_IT.Slc30a3	0.676524	0.790553	0.116419	L3_IT	5xFAD_vs_WT	Slc30a3
L3_IT.Slc32a1	2.39559e-11	2.78916e-10	-0.293311	L3_IT	5xFAD_vs_WT	Slc32a1
L3_IT.Snca	0.209597	0.417704	0.372931	L3_IT	5xFAD_vs_WT	Snca
L3_IT.Sorl1	0	0	-0.389882	L3_IT	5xFAD_vs_WT	Sorl1
L3_IT.Sox10	0	0	-0.12284	L3_IT	5xFAD_vs_WT	Sox10
L3_IT.Sox8	0.147909	0.370911	0.167518	L3_IT	5xFAD_vs_WT	Sox8
L3_IT.Src	0.210133	0.417704	0.255327	L3_IT	5xFAD_vs_WT	Src
L3_IT.Sstr3	0.163805	0.378122	0.25726	L3_IT	5xFAD_vs_WT	Sstr3
L3_IT.Sulf2	0.343571	0.565677	0.676778	L3_IT	5xFAD_vs_WT	Sulf2
L3_IT.Syn1	0	0	-0.180621	L3_IT	5xFAD_vs_WT	Syn1
L3_IT.Syngap1	0.230678	0.434911	0.145809	L3_IT	5xFAD_vs_WT	Syngap1
L3_IT.Syp	0.811865	0.882227	-0.0504553	L3_IT	5xFAD_vs_WT	Syp
L3_IT.Tmem119	0.41321	0.620525	0.666067	L3_IT	5xFAD_vs_WT	Tmem119
L3_IT.Tmem150a	0.10253	0.292178	-0.131448	L3_IT	5xFAD_vs_WT	Tmem150a
L3_IT.Trib2	0.650305	0.784811	0.103957	L3_IT	5xFAD_vs_WT	Trib2
L3_IT.Trpm4	0	0	0.129267	L3_IT	5xFAD_vs_WT	Trpm4
L3_IT.Tshz1	0.120705	0.311724	0.311097	L3_IT	5xFAD_vs_WT	Tshz1
L3_IT.Ube3a	0.600689	0.766122	0.20234	L3_IT	5xFAD_vs_WT	Ube3a
L3_IT.Vipr2	0.631663	0.783816	-0.0898821	L3_IT	5xFAD_vs_WT	Vipr2
L3_IT.Wfs1	0.103965	0.292178	0.74196	L3_IT	5xFAD_vs_WT	Wfs1
L4_IT.Ace	0.536486	0.730781	-0.183328	L4_IT	5xFAD_vs_WT	Ace
L4_IT.Adam10	0.00156995	0.00880126	-0.382917	L4_IT	5xFAD_vs_WT	Adam10
L4_IT.Adam17	0.231305	0.530866	-0.459798	L4_IT	5xFAD_vs_WT	Adam17
L4_IT.Adgra1	0	0	0.127654	L4_IT	5xFAD_vs_WT	Adgra1
L4_IT.Adrb1	0	0	-0.0415929	L4_IT	5xFAD_vs_WT	Adrb1
L4_IT.Aldh1l1	0.263473	0.54264	0.185079	L4_IT	5xFAD_vs_WT	Aldh1l1
L4_IT.Aph1b	0.819	0.880902	0.202	L4_IT	5xFAD_vs_WT	Aph1b
L4_IT.Apoe	9.61231e-13	1.2702e-11	NA	L4_IT	5xFAD_vs_WT	Apoe
L4_IT.App	0.430378	0.669075	1.23224	L4_IT	5xFAD_vs_WT	App
L4_IT.Bace1	0.295261	0.568993	-0.259774	L4_IT	5xFAD_vs_WT	Bace1
L4_IT.Bcan	0.0746901	0.226519	0.872273	L4_IT	5xFAD_vs_WT	Bcan
L4_IT.Bdnf	0.846978	0.905728	-0.209907	L4_IT	5xFAD_vs_WT	Bdnf
L4_IT.Bgn	0.00112288	0.00670105	-0.50554	L4_IT	5xFAD_vs_WT	Bgn
L4_IT.Bin1	0.0221596	0.0953379	0.423302	L4_IT	5xFAD_vs_WT	Bin1
L4_IT.Bmp2	0	0	-0.369931	L4_IT	5xFAD_vs_WT	Bmp2
L4_IT.Cacng5	0.356239	0.6092	0.559882	L4_IT	5xFAD_vs_WT	Cacng5
[truncated: 30,626 more rows]
